# Supplementary material for: Sequencing and assembly of the Egyptian buffalo genome
Source: PLoS One. 2020 Aug 19;15(8):e0237087. doi: 10.1371/journal.pone.0237087 (PMC7437910; doi:10.1371/journal.pone.0237087)
Supplement: S3 File — (XLSX) [file pone.0237087.s003.xlsx]

## Sheet: GeneList
Transcript/Gene	Source	%Match	Locus_on_assembly	%InAllSources
20alpha-hsd	cattleAnnot_100139386(20ALPHA-HSD)	94.88	POSITION=egybuf.s.003464:93284-316965;EXONS:93284-93299,93302-93334,298553-298616,301049-301217,302068-302089,302094-302147,302155-302172,302173-302192,303759-303769,303778-303837,304268-304283,304300-304334,304336-304358,304365-304395,310771-310816,310818-310869,310876-310883,312079-312245,312274-312278,314852-314930,316822-316895,316908-316926,316927-316965	cattleAnnot_100139386(20ALPHA-HSD)--94.88;cattle_gi|264681485|ref|NM_001167660.1|(20ALPHA-HSD)--92.37
2210018m11rik	mouse_gi|124249083|ref|NM_172280.2|(2210018M11Rik)	93.67	POSITION=egybuf.s.000778:950828-1036143;EXONS:950828-950924,952636-952662,952668-952676,952691-952744,952747-952754,953033-953036,958105-958202,961095-961170,962516-962558,966016-966127,966132-966156,966169-966185,969743-969860,969861-969920,969952-970011,980385-980528,980541-980667,985181-985407,985412-985440,998519-998586,998593-998602,998605-998676,1002145-1002311,1008217-1008354,1010851-10110…	mouse_gi|124249083|ref|NM_172280.2|(2210018M11Rik)--93.67
gi|10072340|gb|BE684716.1	milkGenes_gi|10072340|gb|BE684716.1|(_NONE_)	99.08	POSITION=egybuf.s.035817:1867-2302;EXONS:1867-1890,1892-2149,2151-2302	milkGenes_gi|10072340|gb|BE684716.1|(_NONE_)--88.51;milkGenes_gi|10072340|gb|BE684716.1|(_NONE_)--95.17;milkGenes_gi|10072340|gb|BE684716.1|(_NONE_)--94.71;milkGenes_gi|10072340|gb|BE684716.1|(_NONE_)--92.87;milkGenes_gi|10072340|gb|BE684716.1|(_NONE_)--94.71;milkGenes_gi|10072340|gb|BE684716.1|(_NONE_)--95.17;milkGenes_gi|10072340|gb|BE684716.1|(_NONE_)--93.33;milkGenes_gi|10072340|gb|BE684716.1…
gi|10868284|gb|BF074773.1	milkGenes_gi|10868284|gb|BF074773.1|(_NONE_)	87.66	POSITION=egybuf.s.004354:1043200-1069726;EXONS:1043200-1043208,1043217-1043250,1043251-1043302,1064807-1064944,1069450-1069466,1069480-1069488,1069489-1069497,1069498-1069569,1069570-1069602,1069608-1069628,1069628-1069656,1069658-1069690,1069692-1069702,1069704-1069726	milkGenes_gi|10868284|gb|BF074773.1|(_NONE_)--87.66
gi|111082818|gb|EE221878.1	milkGenes_gi|111082818|gb|EE221878.1|(_NONE_)	97.82	POSITION=egybuf.s.003789:743519-987379;EXONS:743519-743594,743595-743656,752852-752974,752979-752996,820780-820801,820805-820817,820821-820903,820904-821027,821032-821085,821088-821192,925703-925723,925726-925745,925750-925772,987300-987335,987337-987379	milkGenes_gi|111082818|gb|EE221878.1|(_NONE_)--97.82
gi|111113509|gb|EE251229.1	milkGenes_gi|111113509|gb|EE251229.1|(_NONE_)	92.87	POSITION=egybuf.s.004375:3213833-3261667;EXONS:3213833-3213843,3213849-3213982,3220080-3220110,3220112-3220195,3222763-3222770,3222771-3222830,3232380-3232440,3236694-3236702,3237960-3238023,3238024-3238063,3238069-3238113,3261591-3261667	milkGenes_gi|111113509|gb|EE251229.1|(_NONE_)--92.87
gi|111114471|gb|EE253340.1	milkGenes_gi|111114471|gb|EE253340.1|(_NONE_)	98.92	POSITION=egybuf.s.000081:690657-700142;EXONS:690657-690663,690663-690803,690809-690864,690869-690980,693631-693787,695242-695329,695331-695387,696413-696531,700048-700142	milkGenes_gi|111114471|gb|EE253340.1|(_NONE_)--98.92
gi|112202475|gb|EE342574.1	milkGenes_gi|112202475|gb|EE342574.1|(_NONE_)	98.96	POSITION=egybuf.s.004813:224869-225731;EXONS:224869-224988,224990-225533,225534-225726,225726-225731	milkGenes_gi|112202475|gb|EE342574.1|(_NONE_)--97.00;milkGenes_gi|112202475|gb|EE342574.1|(_NONE_)--98.96
gi|112207356|gb|EE346983.1	milkGenes_gi|112207356|gb|EE346983.1|(_NONE_)	96.65	POSITION=egybuf.s.003208:2649982-2666956;EXONS:2649982-2650193,2650195-2650204,2650206-2650230,2650245-2650497,2650499-2650536,2654171-2654175,2654176-2654210,2654212-2654224,2654234-2654239,2663571-2663588,2663590-2663677,2666867-2666898,2666899-2666956	milkGenes_gi|112207356|gb|EE346983.1|(_NONE_)--96.65
gi|112212607|gb|EE352105.1	milkGenes_gi|112212607|gb|EE352105.1|(_NONE_)	96.84	POSITION=egybuf.s.001282:364848-397989;EXONS:364848-364983,376345-376534,387295-387308,387309-387387,391715-391732,391733-391881,392874-392885,392888-392901,392902-392979,392980-392991,397914-397989	milkGenes_gi|112212607|gb|EE352105.1|(_NONE_)--96.84
gi|112212784|gb|EE352282.1	milkGenes_gi|112212784|gb|EE352282.1|(_NONE_)	98.38	POSITION=egybuf.s.000620:22029-28846;EXONS:22029-22059,22060-22105,22382-22386,24698-24850,25098-25122,25122-25235,25236-25278,26709-26840,26841-26854,28217-28294,28297-28313,28704-28846	milkGenes_gi|112212784|gb|EE352282.1|(_NONE_)--98.38
gi|112220247|gb|EE359617.1	milkGenes_gi|112220247|gb|EE359617.1|(_NONE_)	95.98	POSITION=egybuf.s.004096:163783-167349;EXONS:163783-163802,163803-163874,163875-163892,164029-164060,164061-164075,164077-164104,164105-164148,164325-164352,164352-164379,164381-164453,164454-164465,164828-164848,164855-164871,165496-165647,165648-165694,167026-167051,167051-167114,167115-167130,167208-167349	milkGenes_gi|112220247|gb|EE359617.1|(_NONE_)--95.98
gi|112221147|gb|EE360234.1	milkGenes_gi|112221147|gb|EE360234.1|(_NONE_)	98.61	POSITION=egybuf.s.001914:1229764-1241081;EXONS:1229764-1229793,1229794-1229825,1229938-1230189,1233609-1233642,1233652-1233746,1236529-1236590,1236595-1236672,1238077-1238135,1238402-1238479,1241011-1241029,1241031-1241035,1241036-1241081	milkGenes_gi|112221147|gb|EE360234.1|(_NONE_)--98.61
gi|112229029|gb|EE363479.1	milkGenes_gi|112229029|gb|EE363479.1|(_NONE_)	91.7	POSITION=egybuf.s.004264:19682331-19694561;EXONS:19682331-19682418,19685434-19685452,19685454-19685575,19685576-19685583,19685819-19685843,19685844-19685847,19685849-19685896,19690632-19690692,19691020-19691101,19693187-19693318,19693399-19693487,19694367-19694428,19694429-19694458,19694534-19694561	milkGenes_gi|112229029|gb|EE363479.1|(_NONE_)--91.70
gi|112230245|gb|EE369139.1	milkGenes_gi|112230245|gb|EE369139.1|(_NONE_)	94.55	POSITION=egybuf.s.002039:3794555-3795670;EXONS:3794555-3794572,3794574-3794596,3794601-3794607,3794614-3794621,3794623-3794649,3794651-3794931,3794940-3794968,3795261-3795312,3795318-3795483,3795484-3795545,3795548-3795564,3795565-3795571,3795572-3795609,3795610-3795631,3795632-3795670	milkGenes_gi|112230245|gb|EE369139.1|(_NONE_)--92.37;milkGenes_gi|112230245|gb|EE369139.1|(_NONE_)--87.29;milkGenes_gi|112230245|gb|EE369139.1|(_NONE_)--91.65;milkGenes_gi|112230245|gb|EE369139.1|(_NONE_)--88.62;milkGenes_gi|112230245|gb|EE369139.1|(_NONE_)--91.53;milkGenes_gi|112230245|gb|EE369139.1|(_NONE_)--92.37;milkGenes_gi|112230245|gb|EE369139.1|(_NONE_)--91.28;milkGenes_gi|112230245|gb|EE…
gi|112234607|gb|EE374214.1	milkGenes_gi|112234607|gb|EE374214.1|(_NONE_)	97.82	POSITION=egybuf.s.004293:1014530-1016843;EXONS:1014530-1014535,1014596-1014677,1014692-1014734,1014933-1014939,1016158-1016299,1016300-1016361,1016362-1016586,1016591-1016756,1016759-1016843	milkGenes_gi|112234607|gb|EE374214.1|(_NONE_)--97.82
gi|112240321|gb|EE380089.1	milkGenes_gi|112240321|gb|EE380089.1|(_NONE_)	87.74	POSITION=egybuf.s.004486:1010841-1025602;EXONS:1010841-1010980,1020251-1020317,1021032-1021136,1023981-1023985,1024443-1024449,1024452-1024547,1024548-1024620,1024620-1024639,1025474-1025566,1025567-1025575,1025577-1025583,1025583-1025602	milkGenes_gi|112240321|gb|EE380089.1|(_NONE_)--87.74
gi|112247985|gb|EE387753.1	milkGenes_gi|112247985|gb|EE387753.1|(_NONE_)	92.87	POSITION=egybuf.s.002591:631155-695016;EXONS:631155-631351,637267-637310,637316-637400,637402-637426,643839-643899,646481-646527,646766-646845,646846-646948,646955-646966,646970-646980,647005-647088,647089-647115,694972-695016	milkGenes_gi|112247985|gb|EE387753.1|(_NONE_)--92.87
gi|113911984|gb|BC122729.1	milkGenes_gi|113911984|gb|BC122729.1|(_NONE_)	92.33	POSITION=egybuf.s.000735:473441-906617;EXONS:473441-473507,473508-473589,473657-473668,473676-473735,478791-478814,478819-478878,478902-478967,478969-479001,479003-479022,901268-901310,902286-902289,904023-904072,904080-904250,904256-904363,904363-904373,904379-904405,904406-904425,905998-906088,906090-906108,906385-906504,906506-906617	milkGenes_gi|113911984|gb|BC122729.1|(_NONE_)--92.33
gi|11706431|gb|BF606132.1	milkGenes_gi|11706431|gb|BF606132.1|(_NONE_)	87.05	POSITION=egybuf.s.004452:3300432-3314282;EXONS:3300432-3300497,3309182-3309277,3312536-3312590,3312592-3312608,3312610-3312725,3314162-3314182,3314200-3314227,3314237-3314282	milkGenes_gi|11706431|gb|BF606132.1|(_NONE_)--87.05
gi|11920479|gb|BF655347.1	milkGenes_gi|11920479|gb|BF655347.1|(_NONE_)	99.8	POSITION=egybuf.s.001503:3505235-3624893;EXONS:3505235-3505318,3510196-3510230,3614767-3614776,3624104-3624179,3624182-3624390,3624391-3624412,3624832-3624893	milkGenes_gi|11920479|gb|BF655347.1|(_NONE_)--99.80
gi|119248954|gb|EE912380.1	milkGenes_gi|119248954|gb|EE912380.1|(_NONE_)	95.96	POSITION=egybuf.s.000589:6897815-6905934;EXONS:6897815-6897950,6900539-6900549,6900550-6900568,6900569-6900707,6903073-6903132,6904641-6904650,6904651-6904756,6904762-6904810,6905839-6905934	milkGenes_gi|119248954|gb|EE912380.1|(_NONE_)--95.96
gi|119253537|gb|EE916963.1	milkGenes_gi|119253537|gb|EE916963.1|(_NONE_)	99.64	POSITION=egybuf.s.004828:3421923-3473065;EXONS:3421923-3421972,3472359-3472383,3472384-3472460,3472940-3473065	milkGenes_gi|119253537|gb|EE916963.1|(_NONE_)--99.64
gi|119268944|gb|EE932370.1	milkGenes_gi|119268944|gb|EE932370.1|(_NONE_)	100	POSITION=egybuf.s.064562:534-1048;EXONS:534-550,695-755,757-1022,1023-1037,1038-1048	milkGenes_gi|119268944|gb|EE932370.1|(_NONE_)--94.52;milkGenes_gi|119268944|gb|EE932370.1|(_NONE_)--94.79;milkGenes_gi|119268944|gb|EE932370.1|(_NONE_)--87.95;milkGenes_gi|119268944|gb|EE932370.1|(_NONE_)--92.05;milkGenes_gi|119268944|gb|EE932370.1|(_NONE_)--85.75;milkGenes_gi|119268944|gb|EE932370.1|(_NONE_)--95.34;milkGenes_gi|119268944|gb|EE932370.1|(_NONE_)--87.12;milkGenes_gi|119268944|gb|EE…
gi|119283169|gb|EE946595.1	milkGenes_gi|119283169|gb|EE946595.1|(_NONE_)	100	POSITION=egybuf.s.000453:3796705-3796823;EXONS:3796705-3796823	milkGenes_gi|119283169|gb|EE946595.1|(_NONE_)--96.61;milkGenes_gi|119283169|gb|EE946595.1|(_NONE_)--100.00;milkGenes_gi|119283169|gb|EE946595.1|(_NONE_)--94.92;milkGenes_gi|119283169|gb|EE946595.1|(_NONE_)--100.00
gi|119283711|gb|EE947137.1	milkGenes_gi|119283711|gb|EE947137.1|(_NONE_)	92.59	POSITION=egybuf.s.002876:1770253-1770860;EXONS:1770253-1770432,1770432-1770437,1770439-1770483,1770485-1770501,1770503-1770517,1770530-1770622,1770623-1770860	milkGenes_gi|119283711|gb|EE947137.1|(_NONE_)--90.22;milkGenes_gi|119283711|gb|EE947137.1|(_NONE_)--92.59
gi|119283856|gb|EE947282.1	milkGenes_gi|119283856|gb|EE947282.1|(_NONE_)	100	POSITION=egybuf.s.000928:25673-32010;EXONS:25673-25744,25992-26065,26067-26138,26140-26177,26179-26262,30774-30937,30939-30943,30945-30959,31845-31888,31890-31960,31962-31966,31969-32010	milkGenes_gi|119283856|gb|EE947282.1|(_NONE_)--100.00;milkGenes_gi|119283856|gb|EE947282.1|(_NONE_)--94.81
gi|119295352|gb|EE958778.1	milkGenes_gi|119295352|gb|EE958778.1|(_NONE_)	92.75	POSITION=egybuf.s.000326:279959-282540;EXONS:279959-279968,279969-280001,281630-281644,281651-281675,281677-281841,282412-282540	milkGenes_gi|119295352|gb|EE958778.1|(_NONE_)--92.75
gi|119296289|gb|EE959715.1	milkGenes_gi|119296289|gb|EE959715.1|(_NONE_)	97.3	POSITION=egybuf.s.003400:1216987-1217652;EXONS:1216987-1217035,1217037-1217416,1217423-1217433,1217434-1217440,1217441-1217451,1217452-1217557,1217558-1217562,1217562-1217589,1217593-1217652	milkGenes_gi|119296289|gb|EE959715.1|(_NONE_)--97.30;milkGenes_gi|119296289|gb|EE959715.1|(_NONE_)--96.85
gi|119296381|gb|EE959807.1	milkGenes_gi|119296381|gb|EE959807.1|(_NONE_)	85.87	POSITION=egybuf.s.000572:3549398-3549674;EXONS:3549398-3549420,3549421-3549493,3549493-3549499,3549526-3549530,3549530-3549536,3549536-3549609,3549609-3549637,3549648-3549674	milkGenes_gi|119296381|gb|EE959807.1|(_NONE_)--85.87
gi|119307122|gb|EE970548.1	milkGenes_gi|119307122|gb|EE970548.1|(_NONE_)	97.05	POSITION=egybuf.s.000497:6140-25256;EXONS:6140-6158,6159-6210,6211-6219,6221-6402,24874-24914,24917-24965,24967-24971,24972-25046,25047-25060,25061-25075,25076-25086,25092-25107,25108-25226,25226-25256	milkGenes_gi|119307122|gb|EE970548.1|(_NONE_)--92.53;milkGenes_gi|119307122|gb|EE970548.1|(_NONE_)--96.11;milkGenes_gi|119307122|gb|EE970548.1|(_NONE_)--95.18;milkGenes_gi|119307122|gb|EE970548.1|(_NONE_)--97.05
gi|119318668|gb|EE982070.1	milkGenes_gi|119318668|gb|EE982070.1|(_NONE_)	100	POSITION=egybuf.s.004133:240079-240614;EXONS:240079-240139,240398-240614	milkGenes_gi|119318668|gb|EE982070.1|(_NONE_)--100.00;milkGenes_gi|119318668|gb|EE982070.1|(_NONE_)--100.00;milkGenes_gi|119318668|gb|EE982070.1|(_NONE_)--94.93;milkGenes_gi|119318668|gb|EE982070.1|(_NONE_)--99.28
gi|119546210|gb|EH147550.1	milkGenes_gi|119546210|gb|EH147550.1|(_NONE_)	97.02	POSITION=egybuf.s.003311:4521225-4522316;EXONS:4521225-4521476,4521477-4521482,4521483-4521548,4521646-4521907,4521909-4521968,4521970-4521998,4522082-4522132,4522133-4522168,4522255-4522316	milkGenes_gi|119546210|gb|EH147550.1|(_NONE_)--97.02
gi|119639870|gb|EH169197.1	milkGenes_gi|119639870|gb|EH169197.1|(_NONE_)	98.41	POSITION=egybuf.s.002973:5511681-5531285;EXONS:5511681-5511771,5511775-5512110,5512118-5512351,5522338-5522342,5523572-5523626,5523628-5523682,5531180-5531225,5531234-5531254,5531254-5531263,5531265-5531285	milkGenes_gi|119639870|gb|EH169197.1|(_NONE_)--98.41
gi|119642381|gb|EH171365.1	milkGenes_gi|119642381|gb|EH171365.1|(_NONE_)	98.32	POSITION=egybuf.s.001221:804113-805008;EXONS:804113-804212,804212-804255,804261-804274,804277-804565,804567-804597,804599-804640,804642-804813,804816-805008	milkGenes_gi|119642381|gb|EH171365.1|(_NONE_)--98.32
gi|119646787|gb|EH175495.1	milkGenes_gi|119646787|gb|EH175495.1|(_NONE_)	96.71	POSITION=egybuf.s.001548:12147957-12151726;EXONS:12147957-12147999,12148126-12148197,12148903-12148953,12148954-12148962,12148962-12148968,12148975-12148982,12149475-12149525,12149534-12149570,12149573-12149620,12150299-12150348,12150351-12150399,12151290-12151507,12151508-12151534,12151536-12151655,12151657-12151669,12151720-12151726	milkGenes_gi|119646787|gb|EH175495.1|(_NONE_)--96.71
gi|119646945|gb|EH175647.1	milkGenes_gi|119646945|gb|EH175647.1|(_NONE_)	100	POSITION=egybuf.s.000496:177850-188051;EXONS:177850-177896,177905-177943,184427-184433,187264-187357,187358-187382,187385-187915,187917-187986,187988-188051	milkGenes_gi|119646945|gb|EH175647.1|(_NONE_)--92.17;milkGenes_gi|119646945|gb|EH175647.1|(_NONE_)--97.24;milkGenes_gi|119646945|gb|EH175647.1|(_NONE_)--100.00
gi|119678293|gb|EH198214.1	milkGenes_gi|119678293|gb|EH198214.1|(_NONE_)	91.67	POSITION=egybuf.s.000161:226889-227697;EXONS:226889-226994,226997-227011,227012-227020,227021-227185,227186-227305,227310-227477,227491-227538,227550-227557,227560-227606,227608-227612,227614-227619,227622-227688,227690-227697	milkGenes_gi|119678293|gb|EH198214.1|(_NONE_)--90.58;milkGenes_gi|119678293|gb|EH198214.1|(_NONE_)--91.67;milkGenes_gi|119678293|gb|EH198214.1|(_NONE_)--89.61
gi|119683483|gb|EH203404.1	milkGenes_gi|119683483|gb|EH203404.1|(_NONE_)	95.45	POSITION=egybuf.s.003822:463844-465482;EXONS:463844-463868,463871-463919,463921-463974,463976-464024,464024-464040,464045-464055,464058-464089,464101-464149,464150-464225,464232-464264,464265-464274,464274-464282,464284-464292,464292-464300,465078-465183,465192-465411,465427-465482	milkGenes_gi|119683483|gb|EH203404.1|(_NONE_)--95.45;milkGenes_gi|119683483|gb|EH203404.1|(_NONE_)--87.90
gi|11998990|gb|BF707329.1	milkGenes_gi|11998990|gb|BF707329.1|(_NONE_)	100	POSITION=egybuf.s.000733:240383-240740;EXONS:240383-240434,240435-240740	milkGenes_gi|11998990|gb|BF707329.1|(_NONE_)--100.00
gi|120567445|gb|EH373598.1	milkGenes_gi|120567445|gb|EH373598.1|(_NONE_)	87.31	POSITION=egybuf.s.003503:5778-16633;EXONS:5778-5789,5790-5856,5867-5940,13560-13563,15830-16064,16065-16092,16342-16508,16511-16524,16527-16544,16544-16606,16617-16633	milkGenes_gi|120567445|gb|EH373598.1|(_NONE_)--87.31
gi|1276602|gb|U32251.1|BTU32251	milkGenes_gi|1276602|gb|U32251.1|BTU32251(_NONE_)	97.71	POSITION=egybuf.s.000870:1384144-1777827;EXONS:1384144-1384157,1384159-1384170,1384171-1384198,1384307-1384468,1384469-1384475,1537407-1537423,1550284-1550399,1590835-1590839,1777796-1777827	milkGenes_gi|1276602|gb|U32251.1|BTU32251(_NONE_)--97.71
gi|1276608|gb|U32254.1|BTU32254	milkGenes_gi|1276608|gb|U32254.1|BTU32254(_NONE_)	92.11	POSITION=egybuf.s.000870:1361199-1777827;EXONS:1361199-1361225,1361227-1361234,1361235-1361253,1533476-1533500,1533501-1533505,1537255-1537362,1550223-1550275,1550283-1550376,1777796-1777827	milkGenes_gi|1276608|gb|U32254.1|BTU32254(_NONE_)--92.11;milkGenes_gi|1276608|gb|U32254.1|BTU32254(_NONE_)--85.24
gi|1276628|gb|U32264.1|BTU32264	milkGenes_gi|1276628|gb|U32264.1|BTU32264(_NONE_)	93.21	POSITION=egybuf.s.000870:1491048-1777827;EXONS:1491048-1491078,1491193-1491203,1491206-1491294,1491322-1491363,1491372-1491399,1550284-1550395,1582100-1582107,1777798-1777827	milkGenes_gi|1276628|gb|U32264.1|BTU32264(_NONE_)--93.21
gi|134025909|gb|BC134715.1	milkGenes_gi|134025909|gb|BC134715.1|(_NONE_)	97.87	POSITION=egybuf.s.004180:763182-797927;EXONS:763182-763281,763286-763464,763696-763700,764803-764810,764811-764853,764854-764935,797105-797160,797166-797178,797182-797230,797234-797242,797247-797443,797444-797538,797539-797582,797594-797644,797645-797869,797871-797903,797906-797927	milkGenes_gi|134025909|gb|BC134715.1|(_NONE_)--97.87
gi|13932219|gb|BG690418.1	milkGenes_gi|13932219|gb|BG690418.1|(_NONE_)	94.83	POSITION=egybuf.s.001503:3505259-3673649;EXONS:3505259-3505318,3510196-3510230,3565393-3565515,3565516-3565591,3673043-3673095,3673096-3673140,3673593-3673606,3673607-3673636,3673636-3673643,3673644-3673649	milkGenes_gi|13932219|gb|BG690418.1|(_NONE_)--94.83
gi|154392907|gb|EV636186.1	milkGenes_gi|154392907|gb|EV636186.1|(_NONE_)	98.08	POSITION=egybuf.s.000589:6897815-6920189;EXONS:6897815-6897950,6900539-6900549,6900550-6900568,6900569-6900707,6903073-6903132,6904641-6904647,6904651-6904756,6904762-6904810,6905839-6905967,6920019-6920189	milkGenes_gi|154392907|gb|EV636186.1|(_NONE_)--98.08
gi|154437177|gb|EV664290.1	milkGenes_gi|154437177|gb|EV664290.1|(_NONE_)	99.38	POSITION=egybuf.s.001518:141954-142616;EXONS:141954-141997,141998-142170,142176-142194,142194-142199,142200-142319,142320-142358,142360-142392,142394-142528,142531-142616	milkGenes_gi|154437177|gb|EV664290.1|(_NONE_)--99.38
gi|154463269|gb|EV690353.1	milkGenes_gi|154463269|gb|EV690353.1|(_NONE_)	97.13	POSITION=egybuf.s.002748:4832784-4841526;EXONS:4832784-4832809,4832809-4832817,4832818-4832865,4832866-4832913,4833111-4833127,4833128-4833222,4835706-4835834,4836642-4836824,4836842-4836858,4841368-4841427,4841438-4841526	milkGenes_gi|154463269|gb|EV690353.1|(_NONE_)--97.13
gi|156031470|gb|EW682671.1	milkGenes_gi|156031470|gb|EW682671.1|(_NONE_)	93.22	POSITION=egybuf.s.000182:1422843-1473270;EXONS:1422843-1422911,1455366-1455489,1472907-1473057,1473072-1473182,1473183-1473261,1473263-1473270	milkGenes_gi|156031470|gb|EW682671.1|(_NONE_)--93.22
gi|156138992|gb|BC151679.1	milkGenes_gi|156138992|gb|BC151679.1|(_NONE_)	93.92	POSITION=egybuf.s.002577:438111-477631;EXONS:438111-438166,438183-438310,438313-438383,438384-438498,438499-438509,438514-438524,438537-438548,438625-438670,438670-438727,438727-438848,438850-438872,438884-438892,438893-439000,439001-439162,439163-439188,439194-439308,439314-439428,439429-439436,439450-439487,439490-439630,440051-440074,444360-444387,445481-445508,445602-445623,445899-446006,4460…	milkGenes_gi|156138992|gb|BC151679.1|(_NONE_)--93.92
gi|15721080|dbj|AU232788.1	milkGenes_gi|15721080|dbj|AU232788.1|(_NONE_)	91.67	POSITION=egybuf.s.003465:1807279-1807691;EXONS:1807279-1807320,1807321-1807369,1807384-1807433,1807433-1807569,1807570-1807613,1807623-1807691	milkGenes_gi|15721080|dbj|AU232788.1|(_NONE_)--91.67;milkGenes_gi|15721080|dbj|AU232788.1|(_NONE_)--87.14
gi|16350055|gb|BI975650.1	milkGenes_gi|16350055|gb|BI975650.1|(_NONE_)	97.73	POSITION=egybuf.s.001221:822180-822762;EXONS:822180-822191,822192-822449,822460-822467,822468-822486,822486-822727,822736-822762	milkGenes_gi|16350055|gb|BI975650.1|(_NONE_)--97.73
gi|167679774|gb|FE012119.1	milkGenes_gi|167679774|gb|FE012119.1|(_NONE_)	99.87	POSITION=egybuf.s.000572:1831686-1835748;EXONS:1831686-1831819,1832731-1832809,1833873-1834075,1834509-1834690,1835244-1835291,1835292-1835329,1835675-1835748	milkGenes_gi|167679774|gb|FE012119.1|(_NONE_)--99.87;milkGenes_gi|167679774|gb|FE012119.1|(_NONE_)--95.21
gi|1711218|dbj|D50047.1|BOVKQ217C	milkGenes_gi|1711218|dbj|D50047.1|BOVKQ217C(_NONE_)	91.4	POSITION=egybuf.s.002669:2800748-2867762;EXONS:2800748-2800762,2800762-2800766,2800772-2800778,2800778-2800828,2800829-2800878,2800879-2801003,2801003-2801209,2801210-2801237,2801244-2801255,2801256-2801368,2801386-2801398,2801408-2801459,2801460-2801472,2801477-2801602,2801608-2801667,2801668-2801790,2801792-2801829,2801836-2801844,2801848-2801853,2801856-2801891,2802342-2802366,2802368-2802393,…	milkGenes_gi|1711218|dbj|D50047.1|BOVKQ217C(_NONE_)--91.40
gi|18108517|gb|BM365148.1	milkGenes_gi|18108517|gb|BM365148.1|(_NONE_)	90	POSITION=egybuf.s.003474:13876853-13877320;EXONS:13876853-13876943,13876955-13877007,13877009-13877027,13877030-13877035,13877039-13877075,13877078-13877093,13877099-13877105,13877105-13877143,13877170-13877308,13877313-13877320	milkGenes_gi|18108517|gb|BM365148.1|(_NONE_)--90.00;milkGenes_gi|18108517|gb|BM365148.1|(_NONE_)--85.78
gi|18109364|gb|BM365995.1	milkGenes_gi|18109364|gb|BM365995.1|(_NONE_)	96.07	POSITION=egybuf.s.000254:8567187-8582886;EXONS:8567187-8567310,8567719-8567774,8567776-8567782,8567783-8567819,8568324-8568345,8568353-8568467,8582698-8582804,8582809-8582886	milkGenes_gi|18109364|gb|BM365995.1|(_NONE_)--96.07
gi|217480|dbj|D90126.1|BOVBTB91	milkGenes_gi|217480|dbj|D90126.1|BOVBTB91(_NONE_)	96.18	POSITION=egybuf.s.000735:835003-900174;EXONS:835003-835046,835401-835690,900128-900174	milkGenes_gi|217480|dbj|D90126.1|BOVBTB91(_NONE_)--96.18
gi|28158009|gb|CB171881.1	milkGenes_gi|28158009|gb|CB171881.1|(_NONE_)	96.64	POSITION=egybuf.s.004484:2292838-2293376;EXONS:2292838-2292994,2292997-2293097,2293098-2293103,2293105-2293121,2293124-2293131,2293132-2293135,2293142-2293213,2293215-2293295,2293295-2293325,2293326-2293376	milkGenes_gi|28158009|gb|CB171881.1|(_NONE_)--96.64;milkGenes_gi|28158009|gb|CB171881.1|(_NONE_)--95.71
gi|28158322|gb|CB172194.1	milkGenes_gi|28158322|gb|CB172194.1|(_NONE_)	91.33	POSITION=egybuf.s.000106:128395-130228;EXONS:128395-128479,128479-128532,128533-128538,128540-128552,128554-128622,128626-128640,128641-128771,130036-130228	milkGenes_gi|28158322|gb|CB172194.1|(_NONE_)--91.33
gi|28291522|gb|CB221008.1	milkGenes_gi|28291522|gb|CB221008.1|(_NONE_)	97.94	POSITION=egybuf.s.000572:6078554-6079114;EXONS:6078554-6078686,6078689-6078710,6078711-6078729,6078733-6078763,6078766-6078772,6078781-6078796,6078798-6078827,6078829-6078958,6078959-6078987,6078991-6079071,6079078-6079086,6079088-6079114	milkGenes_gi|28291522|gb|CB221008.1|(_NONE_)--96.62;milkGenes_gi|28291522|gb|CB221008.1|(_NONE_)--86.87;milkGenes_gi|28291522|gb|CB221008.1|(_NONE_)--97.94;milkGenes_gi|28291522|gb|CB221008.1|(_NONE_)--96.44;milkGenes_gi|28291522|gb|CB221008.1|(_NONE_)--92.87;milkGenes_gi|28291522|gb|CB221008.1|(_NONE_)--97.56
gi|29187190|gb|CB420783.1	milkGenes_gi|29187190|gb|CB420783.1|(_NONE_)	98.74	POSITION=egybuf.s.004259:117950-123577;EXONS:117950-118019,118021-118027,118027-118159,118166-118257,118258-118342,118346-118454,118466-118561,123455-123577	milkGenes_gi|29187190|gb|CB420783.1|(_NONE_)--98.74
gi|29193159|gb|CB423777.1	milkGenes_gi|29193159|gb|CB423777.1|(_NONE_)	93.43	POSITION=egybuf.s.000572:3557938-3560542;EXONS:3557938-3558098,3558103-3558239,3559726-3559755,3559757-3559787,3559793-3559856,3560374-3560411,3560413-3560432,3560433-3560542	milkGenes_gi|29193159|gb|CB423777.1|(_NONE_)--93.43
gi|29220653|gb|CB437541.1	milkGenes_gi|29220653|gb|CB437541.1|(_NONE_)	99.2	POSITION=egybuf.s.011476:15-792;EXONS:15-51,62-210,214-303,305-314,318-514,515-637,643-694,696-792	milkGenes_gi|29220653|gb|CB437541.1|(_NONE_)--96.41;milkGenes_gi|29220653|gb|CB437541.1|(_NONE_)--95.88;milkGenes_gi|29220653|gb|CB437541.1|(_NONE_)--97.08;milkGenes_gi|29220653|gb|CB437541.1|(_NONE_)--92.96;milkGenes_gi|29220653|gb|CB437541.1|(_NONE_)--90.31;milkGenes_gi|29220653|gb|CB437541.1|(_NONE_)--89.38;milkGenes_gi|29220653|gb|CB437541.1|(_NONE_)--99.20;milkGenes_gi|29220653|gb|CB437541.1…
gi|29261231|gb|CB454849.1	milkGenes_gi|29261231|gb|CB454849.1|(_NONE_)	97.18	POSITION=egybuf.s.000081:615051-696518;EXONS:615051-615143,690683-690803,690804-690811,690817-690864,690869-690980,696413-696518	milkGenes_gi|29261231|gb|CB454849.1|(_NONE_)--97.18
gi|29268141|gb|CB461757.1	milkGenes_gi|29268141|gb|CB461757.1|(_NONE_)	93.38	POSITION=egybuf.s.002839:1088849-1089415;EXONS:1088849-1088901,1088910-1089082,1089083-1089111,1089113-1089176,1089177-1089254,1089254-1089294,1089297-1089415	milkGenes_gi|29268141|gb|CB461757.1|(_NONE_)--85.57;milkGenes_gi|29268141|gb|CB461757.1|(_NONE_)--90.15;milkGenes_gi|29268141|gb|CB461757.1|(_NONE_)--88.46;milkGenes_gi|29268141|gb|CB461757.1|(_NONE_)--85.23;milkGenes_gi|29268141|gb|CB461757.1|(_NONE_)--90.32;milkGenes_gi|29268141|gb|CB461757.1|(_NONE_)--92.53;milkGenes_gi|29268141|gb|CB461757.1|(_NONE_)--88.46;milkGenes_gi|29268141|gb|CB461757.1…
gi|29272452|gb|CB466067.1	milkGenes_gi|29272452|gb|CB466067.1|(_NONE_)	99.5	POSITION=egybuf.s.003867:4476775-4477382;EXONS:4476775-4476781,4476782-4476826,4476826-4476943,4476945-4477224,4477225-4477338,4477340-4477345,4477348-4477382	milkGenes_gi|29272452|gb|CB466067.1|(_NONE_)--99.50
gi|29273454|gb|CB467069.1	milkGenes_gi|29273454|gb|CB467069.1|(_NONE_)	89.39	POSITION=egybuf.s.000011:3421928-3423043;EXONS:3421928-3421972,3421972-3421982,3421982-3422019,3422625-3422829,3422841-3423043	milkGenes_gi|29273454|gb|CB467069.1|(_NONE_)--87.77;milkGenes_gi|29273454|gb|CB467069.1|(_NONE_)--86.69;milkGenes_gi|29273454|gb|CB467069.1|(_NONE_)--89.39
gi|29274886|gb|CB468501.1	milkGenes_gi|29274886|gb|CB468501.1|(_NONE_)	96.28	POSITION=egybuf.s.003208:1307851-1315646;EXONS:1307851-1307886,1307887-1307894,1307906-1307913,1308606-1308655,1309155-1309255,1311444-1311553,1312249-1312253,1312435-1312535,1315436-1315555,1315555-1315646	milkGenes_gi|29274886|gb|CB468501.1|(_NONE_)--96.28
gi|37717399|gb|CF768180.1	milkGenes_gi|37717399|gb|CF768180.1|(_NONE_)	91.95	POSITION=egybuf.s.004452:650968-655777;EXONS:650968-651032,651034-651114,651303-651369,652562-652670,652768-652771,654017-654116,654286-654321,655610-655733,655750-655777	milkGenes_gi|37717399|gb|CF768180.1|(_NONE_)--91.95
gi|3892099|emb|AJ012802.1	milkGenes_gi|3892099|emb|AJ012802.1|(_NONE_)	96.73	POSITION=egybuf.s.000870:1514327-1777833;EXONS:1514327-1514348,1514355-1514453,1550223-1550275,1550283-1550377,1550377-1550391,1581927-1581936,1777796-1777833	milkGenes_gi|3892099|emb|AJ012802.1|(_NONE_)--96.73
gi|398541|gb|U01187.1|BTU01187	milkGenes_gi|398541|gb|U01187.1|BTU01187(_NONE_)	94.59	POSITION=egybuf.s.004515:644347-776855;EXONS:644347-644351,644351-644396,644547-644566,644571-644587,645032-645042,645043-645116,645128-645139,645267-645271,645272-645281,645282-645486,645489-645548,646498-646558,646558-646572,646584-646665,646666-646672,646673-646691,646694-646781,776655-776766,776795-776855	milkGenes_gi|398541|gb|U01187.1|BTU01187(_NONE_)--89.38;milkGenes_gi|398541|gb|U01187.1|BTU01187(_NONE_)--94.59;milkGenes_gi|398541|gb|U01187.1|BTU01187(_NONE_)--86.20;milkGenes_gi|398541|gb|U01187.1|BTU01187(_NONE_)--85.56
gi|42723360|gb|CK769266.1	milkGenes_gi|42723360|gb|CK769266.1|(_NONE_)	99.61	POSITION=egybuf.s.000010:3589818-3590608;EXONS:3589818-3589879,3589880-3590019,3590025-3590047,3590053-3590506,3590507-3590608	milkGenes_gi|42723360|gb|CK769266.1|(_NONE_)--99.61
gi|45057374|gb|CK831360.1	milkGenes_gi|45057374|gb|CK831360.1|(_NONE_)	92.4	POSITION=egybuf.s.000870:1384305-1769978;EXONS:1384305-1384393,1384394-1384400,1384416-1384473,1384489-1384494,1384496-1384519,1384524-1384599,1537522-1537542,1768268-1768273,1768273-1768284,1768286-1768313,1769647-1769670,1769674-1769688,1769693-1769721,1769722-1769736,1769738-1769826,1769827-1769898,1769899-1769914,1769916-1769978	milkGenes_gi|45057374|gb|CK831360.1|(_NONE_)--92.40
gi|45071385|gb|CK837793.1	milkGenes_gi|45071385|gb|CK837793.1|(_NONE_)	98.1	POSITION=egybuf.s.004293:461451-462213;EXONS:461451-461505,461508-461545,461547-461785,461786-461918,461920-461984,461985-462071,462074-462086,462089-462098,462102-462107,462110-462122,462126-462141,462153-462184,462185-462213	milkGenes_gi|45071385|gb|CK837793.1|(_NONE_)--95.39;milkGenes_gi|45071385|gb|CK837793.1|(_NONE_)--98.10;milkGenes_gi|45071385|gb|CK837793.1|(_NONE_)--96.61;milkGenes_gi|45071385|gb|CK837793.1|(_NONE_)--92.40;milkGenes_gi|45071385|gb|CK837793.1|(_NONE_)--92.27;milkGenes_gi|45071385|gb|CK837793.1|(_NONE_)--89.69;milkGenes_gi|45071385|gb|CK837793.1|(_NONE_)--97.96;milkGenes_gi|45071385|gb|CK837793.1…
gi|45072046|gb|CK838131.1	milkGenes_gi|45072046|gb|CK838131.1|(_NONE_)	97.02	POSITION=egybuf.s.001503:3505269-3624902;EXONS:3505269-3505318,3510196-3510230,3624105-3624179,3624182-3624391,3624392-3624412,3624832-3624902	milkGenes_gi|45072046|gb|CK838131.1|(_NONE_)--97.02
gi|45457857|gb|CK943477.1	milkGenes_gi|45457857|gb|CK943477.1|(_NONE_)	96.04	POSITION=egybuf.s.000870:1687306-1788282;EXONS:1687306-1687360,1687487-1687604,1687611-1687759,1687762-1687796,1701754-1701758,1777796-1777831,1781857-1781880,1781883-1781937,1788118-1788209,1788210-1788221,1788222-1788282	milkGenes_gi|45457857|gb|CK943477.1|(_NONE_)--96.04
gi|45459753|gb|CK945373.1	milkGenes_gi|45459753|gb|CK945373.1|(_NONE_)	93.41	POSITION=egybuf.s.004813:225916-226629;EXONS:225916-226070,226071-226268,226286-226345,226349-226416,226417-226437,226447-226529,226530-226540,226552-226556,226556-226564,226566-226573,226574-226592,226601-226611,226613-226629	milkGenes_gi|45459753|gb|CK945373.1|(_NONE_)--93.41;milkGenes_gi|45459753|gb|CK945373.1|(_NONE_)--88.97
gi|45474582|gb|CK960202.1	milkGenes_gi|45474582|gb|CK960202.1|(_NONE_)	92.95	POSITION=egybuf.s.003503:5784-16633;EXONS:5784-5790,5790-5856,5867-5940,13560-13563,15830-16064,16065-16092,16342-16508,16511-16524,16527-16544,16544-16606,16608-16612,16617-16628,16629-16633	milkGenes_gi|45474582|gb|CK960202.1|(_NONE_)--92.95;milkGenes_gi|45474582|gb|CK960202.1|(_NONE_)--88.08;milkGenes_gi|45474582|gb|CK960202.1|(_NONE_)--85.09
gi|51805216|gb|CO875316.1	milkGenes_gi|51805216|gb|CO875316.1|(_NONE_)	97.84	POSITION=egybuf.s.004504:4077811-4078555;EXONS:4077811-4077892,4077892-4077928,4077930-4077944,4077946-4077970,4077971-4077989,4077989-4078015,4078019-4078056,4078057-4078289,4078289-4078331,4078334-4078351,4078354-4078434,4078436-4078498,4078499-4078555	milkGenes_gi|51805216|gb|CO875316.1|(_NONE_)--97.84
gi|51812091|gb|CO882159.1	milkGenes_gi|51812091|gb|CO882159.1|(_NONE_)	98.71	POSITION=egybuf.s.004669:1894922-1903074;EXONS:1894922-1895022,1895024-1895117,1895541-1895683,1901393-1901477,1901478-1901510,1901512-1901546,1902695-1902772,1902943-1903028,1903030-1903074	milkGenes_gi|51812091|gb|CO882159.1|(_NONE_)--98.71
gi|51826492|gb|CO896175.1	milkGenes_gi|51826492|gb|CO896175.1|(_NONE_)	85.48	POSITION=egybuf.s.004504:1740244-1751778;EXONS:1740244-1740396,1741024-1741052,1741058-1741173,1743548-1743602,1747638-1747725,1750223-1750248,1750254-1750389,1751702-1751743,1751743-1751748,1751749-1751778	milkGenes_gi|51826492|gb|CO896175.1|(_NONE_)--85.48
gi|5326923|emb|AJ235265.1	milkGenes_gi|5326923|emb|AJ235265.1|(_NONE_)	99.63	POSITION=egybuf.s.000735:755369-783430;EXONS:755369-755411,767190-767231,783238-783366,783367-783405,783407-783430	milkGenes_gi|5326923|emb|AJ235265.1|(_NONE_)--90.84;milkGenes_gi|5326923|emb|AJ235265.1|(_NONE_)--99.27;milkGenes_gi|5326923|emb|AJ235265.1|(_NONE_)--99.63;milkGenes_gi|5326923|emb|AJ235265.1|(_NONE_)--97.80;milkGenes_gi|5326923|emb|AJ235265.1|(_NONE_)--96.34;milkGenes_gi|5326923|emb|AJ235265.1|(_NONE_)--96.70;milkGenes_gi|5326923|emb|AJ235265.1|(_NONE_)--96.70;milkGenes_gi|5326923|emb|AJ235265.1…
gi|58064616|gb|CX737971.1	milkGenes_gi|58064616|gb|CX737971.1|(_NONE_)	85.12	POSITION=egybuf.s.000870:1490987-1769853;EXONS:1490987-1490999,1491006-1491014,1491016-1491038,1491045-1491078,1491193-1491203,1491206-1491233,1514355-1514453,1550223-1550275,1550283-1550358,1761304-1761371,1769722-1769736,1769738-1769823,1769824-1769853	milkGenes_gi|58064616|gb|CX737971.1|(_NONE_)--85.12
gi|60449344|gb|DN280734.1	milkGenes_gi|60449344|gb|DN280734.1|(_NONE_)	95.02	POSITION=egybuf.s.000870:2011832-2015955;EXONS:2011832-2011940,2011950-2011985,2015131-2015308,2015491-2015781,2015790-2015841,2015841-2015865,2015865-2015877,2015878-2015910,2015911-2015922,2015927-2015938,2015942-2015955	milkGenes_gi|60449344|gb|DN280734.1|(_NONE_)--95.02
gi|60449767|gb|DN281157.1	milkGenes_gi|60449767|gb|DN281157.1|(_NONE_)	86.02	POSITION=egybuf.s.001126:1136067-1148936;EXONS:1136067-1136183,1137522-1137616,1137619-1137727,1147224-1147280,1147287-1147291,1147292-1147413,1147414-1147464,1148888-1148936	milkGenes_gi|60449767|gb|DN281157.1|(_NONE_)--86.02
gi|60451961|gb|DN283351.1	milkGenes_gi|60451961|gb|DN283351.1|(_NONE_)	97.16	POSITION=egybuf.s.001015:2330655-2332165;EXONS:2330655-2330734,2330741-2330801,2330809-2330844,2331487-2331527,2331541-2331667,2331669-2331757,2331760-2331830,2331843-2332165	milkGenes_gi|60451961|gb|DN283351.1|(_NONE_)--97.16
gi|60722058|gb|DN511868.1	milkGenes_gi|60722058|gb|DN511868.1|(_NONE_)	97.55	POSITION=egybuf.s.001727:1091252-1093828;EXONS:1091252-1091347,1091811-1091917,1092270-1092319,1092968-1093044,1093265-1093441,1093442-1093471,1093472-1093526,1093537-1093828	milkGenes_gi|60722058|gb|DN511868.1|(_NONE_)--97.55
gi|60972271|gb|DN527039.1	milkGenes_gi|60972271|gb|DN527039.1|(_NONE_)	89.66	POSITION=egybuf.s.004756:1612664-1640480;EXONS:1612664-1612708,1612709-1612757,1612761-1612767,1612770-1612834,1612836-1612874,1612881-1612913,1616936-1616989,1616990-1617020,1619069-1619166,1620681-1620775,1629432-1629471,1636735-1636741,1636748-1636788,1639109-1639195,1640437-1640480	milkGenes_gi|60972271|gb|DN527039.1|(_NONE_)--89.66
gi|60972379|gb|DN527147.1	milkGenes_gi|60972379|gb|DN527147.1|(_NONE_)	98.16	POSITION=egybuf.s.000163:4913846-4916984;EXONS:4913846-4913886,4913887-4914259,4914275-4914341,4916767-4916955,4916956-4916984	milkGenes_gi|60972379|gb|DN527147.1|(_NONE_)--98.16
gi|60987666|gb|DN536121.1	milkGenes_gi|60987666|gb|DN536121.1|(_NONE_)	95.71	POSITION=egybuf.s.003536:1873123-1875684;EXONS:1873123-1873230,1873231-1873257,1873265-1873312,1873316-1873374,1873374-1873411,1873412-1873468,1873475-1873618,1875035-1875140,1875371-1875452,1875547-1875564,1875574-1875656,1875662-1875684	milkGenes_gi|60987666|gb|DN536121.1|(_NONE_)--95.71
gi|60988061|gb|DN536331.1	milkGenes_gi|60988061|gb|DN536331.1|(_NONE_)	98.43	POSITION=egybuf.s.000163:5421374-5481111;EXONS:5421374-5421511,5421598-5421676,5452857-5452991,5452994-5453021,5458149-5458263,5473399-5473568,5476765-5476843,5481035-5481111	milkGenes_gi|60988061|gb|DN536331.1|(_NONE_)--98.43
gi|61008957|gb|DN546519.1	milkGenes_gi|61008957|gb|DN546519.1|(_NONE_)	91.57	POSITION=egybuf.s.000110:11716421-11720051;EXONS:11716421-11716477,11716481-11716557,11716560-11716571,11716671-11716686,11716690-11716782,11717383-11717498,11717502-11717553,11717909-11717967,11717969-11718005,11719065-11719140,11719260-11719371,11719987-11720051	milkGenes_gi|61008957|gb|DN546519.1|(_NONE_)--91.57
gi|61012176|gb|DN548178.1	milkGenes_gi|61012176|gb|DN548178.1|(_NONE_)	87.07	POSITION=egybuf.s.000011:3421935-3422905;EXONS:3421935-3421972,3421972-3421982,3421982-3422018,3422625-3422829,3422835-3422905	milkGenes_gi|61012176|gb|DN548178.1|(_NONE_)--86.34;milkGenes_gi|61012176|gb|DN548178.1|(_NONE_)--87.07
gi|62800402|gb|DN841242.1	milkGenes_gi|62800402|gb|DN841242.1|(_NONE_)	98.6	POSITION=egybuf.s.026130:245-612;EXONS:245-320,325-365,367-383,390-403,403-612	milkGenes_gi|62800402|gb|DN841242.1|(_NONE_)--98.04;milkGenes_gi|62800402|gb|DN841242.1|(_NONE_)--96.93;milkGenes_gi|62800402|gb|DN841242.1|(_NONE_)--90.22;milkGenes_gi|62800402|gb|DN841242.1|(_NONE_)--88.27;milkGenes_gi|62800402|gb|DN841242.1|(_NONE_)--88.55;milkGenes_gi|62800402|gb|DN841242.1|(_NONE_)--97.77;milkGenes_gi|62800402|gb|DN841242.1|(_NONE_)--98.32;milkGenes_gi|62800402|gb|DN841242.1…
gi|62802407|gb|DN843247.1	milkGenes_gi|62802407|gb|DN843247.1|(_NONE_)	96.6	POSITION=egybuf.s.080330:65-416;EXONS:65-166,167-307,309-395,402-416	milkGenes_gi|62802407|gb|DN843247.1|(_NONE_)--90.65;milkGenes_gi|62802407|gb|DN843247.1|(_NONE_)--88.39;milkGenes_gi|62802407|gb|DN843247.1|(_NONE_)--95.75;milkGenes_gi|62802407|gb|DN843247.1|(_NONE_)--96.60;milkGenes_gi|62802407|gb|DN843247.1|(_NONE_)--96.60;milkGenes_gi|62802407|gb|DN843247.1|(_NONE_)--87.82;milkGenes_gi|62802407|gb|DN843247.1|(_NONE_)--88.10;milkGenes_gi|62802407|gb|DN843247.1…
gi|6708565|gb|AW298884.1	milkGenes_gi|6708565|gb|AW298884.1|(_NONE_)	95.25	POSITION=egybuf.s.000254:8567206-8568472;EXONS:8567206-8567310,8567719-8567774,8567776-8567782,8567783-8567819,8568324-8568345,8568353-8568472	milkGenes_gi|6708565|gb|AW298884.1|(_NONE_)--94.97;milkGenes_gi|6708565|gb|AW298884.1|(_NONE_)--95.25
gi|68316397|emb|AM015205.1	milkGenes_gi|68316397|emb|AM015205.1|(_NONE_)	98.18	POSITION=egybuf.s.002344:288671-343262;EXONS:288671-288703,309653-309791,310036-310041,333189-333275,335068-335087,335097-335247,340140-340182,340185-340260,340262-340283,343065-343070,343071-343227,343234-343262	milkGenes_gi|68316397|emb|AM015205.1|(_NONE_)--98.18
gi|68424978|emb|AM026245.1	milkGenes_gi|68424978|emb|AM026245.1|(_NONE_)	98.94	POSITION=egybuf.s.001477:279231-577246;EXONS:279231-279329,279336-279343,279343-279358,279372-279431,279434-279460,279461-279592,279596-279742,279922-279977,279977-279986,279995-280070,576507-576671,576757-576766,576943-576981,577234-577246	milkGenes_gi|68424978|emb|AM026245.1|(_NONE_)--88.98;milkGenes_gi|68424978|emb|AM026245.1|(_NONE_)--94.14;milkGenes_gi|68424978|emb|AM026245.1|(_NONE_)--87.57;milkGenes_gi|68424978|emb|AM026245.1|(_NONE_)--91.56;milkGenes_gi|68424978|emb|AM026245.1|(_NONE_)--92.97;milkGenes_gi|68424978|emb|AM026245.1|(_NONE_)--98.94;milkGenes_gi|68424978|emb|AM026245.1|(_NONE_)--92.03
gi|6862374|gb|AW358368.1	milkGenes_gi|6862374|gb|AW358368.1|(_NONE_)	94.97	POSITION=egybuf.s.002773:17059-17403;EXONS:17059-17070,17070-17077,17079-17145,17146-17276,17277-17403	milkGenes_gi|6862374|gb|AW358368.1|(_NONE_)--94.97
gi|6960697|gb|AW429453.1	milkGenes_gi|6960697|gb|AW429453.1|(_NONE_)	98.55	POSITION=egybuf.s.003629:451233-454248;EXONS:451233-451298,452706-452766,452769-452784,452786-452823,452824-452862,454116-454136,454139-454211,454215-454221,454221-454248	milkGenes_gi|6960697|gb|AW429453.1|(_NONE_)--98.55
gi|7032148|gb|AW461980.1	milkGenes_gi|7032148|gb|AW461980.1|(_NONE_)	100	POSITION=egybuf.s.011476:401-784;EXONS:401-514,515-637,643-694,696-784	milkGenes_gi|7032148|gb|AW461980.1|(_NONE_)--98.40;milkGenes_gi|7032148|gb|AW461980.1|(_NONE_)--99.20;milkGenes_gi|7032148|gb|AW461980.1|(_NONE_)--99.47;milkGenes_gi|7032148|gb|AW461980.1|(_NONE_)--86.36;milkGenes_gi|7032148|gb|AW461980.1|(_NONE_)--97.86;milkGenes_gi|7032148|gb|AW461980.1|(_NONE_)--94.12;milkGenes_gi|7032148|gb|AW461980.1|(_NONE_)--96.26;milkGenes_gi|7032148|gb|AW461980.1|(_NONE_…
gi|7032609|gb|AW462441.1	milkGenes_gi|7032609|gb|AW462441.1|(_NONE_)	97.88	POSITION=egybuf.s.023866:6248-6921;EXONS:6248-6272,6273-6310,6421-6435,6437-6460,6468-6527,6528-6535,6537-6543,6543-6571,6581-6607,6610-6649,6653-6679,6680-6795,6800-6825,6831-6846,6852-6906,6912-6921	milkGenes_gi|7032609|gb|AW462441.1|(_NONE_)--97.88;milkGenes_gi|7032609|gb|AW462441.1|(_NONE_)--95.17
gi|7033420|gb|AW463315.1	milkGenes_gi|7033420|gb|AW463315.1|(_NONE_)	92.06	POSITION=egybuf.s.004827:2123454-2161489;EXONS:2123454-2123493,2123501-2123544,2123554-2123659,2124236-2124382,2124385-2124415,2161446-2161473,2161473-2161489	milkGenes_gi|7033420|gb|AW463315.1|(_NONE_)--92.06
gi|7054326|gb|AW484220.1	milkGenes_gi|7054326|gb|AW484220.1|(_NONE_)	99.26	POSITION=egybuf.s.004007:3233256-3235639;EXONS:3233256-3233276,3233279-3233566,3235542-3235639	milkGenes_gi|7054326|gb|AW484220.1|(_NONE_)--99.26
gi|75769905|gb|DT820972.1	milkGenes_gi|75769905|gb|DT820972.1|(_NONE_)	98.18	POSITION=egybuf.s.004096:655266-659908;EXONS:655266-655360,655364-655395,656473-656533,656534-656542,656544-656548,656548-656588,656592-656647,656648-656747,656949-657004,657007-657068,657073-657227,659806-659886,659895-659908	milkGenes_gi|75769905|gb|DT820972.1|(_NONE_)--98.18
gi|75777669|gb|DT828378.1	milkGenes_gi|75777669|gb|DT828378.1|(_NONE_)	93.16	POSITION=egybuf.s.003190:2599857-2613286;EXONS:2599857-2599969,2599976-2599985,2599986-2600029,2600043-2600096,2601690-2601758,2601761-2601789,2602411-2602435,2602437-2602441,2602442-2602586,2604475-2604604,2613164-2613286	milkGenes_gi|75777669|gb|DT828378.1|(_NONE_)--93.16
gi|75781291|gb|DT832000.1	milkGenes_gi|75781291|gb|DT832000.1|(_NONE_)	95.13	POSITION=egybuf.s.000870:1371326-1788384;EXONS:1371326-1371335,1371335-1371393,1514174-1514206,1514318-1514345,1514350-1514453,1550223-1550275,1550283-1550322,1558993-1559041,1777796-1777831,1781857-1781880,1781883-1781933,1788114-1788209,1788210-1788221,1788222-1788282,1788283-1788384	milkGenes_gi|75781291|gb|DT832000.1|(_NONE_)--95.13;milkGenes_gi|75781291|gb|DT832000.1|(_NONE_)--89.63;milkGenes_gi|75781291|gb|DT832000.1|(_NONE_)--87.84
gi|75781636|gb|DT832345.1	milkGenes_gi|75781636|gb|DT832345.1|(_NONE_)	90.89	POSITION=egybuf.s.003208:949838-950407;EXONS:949838-949853,949856-949943,949944-950024,950027-950049,950050-950057,950064-950084,950091-950108,950108-950113,950122-950157,950160-950321,950339-950369,950371-950378,950384-950407	milkGenes_gi|75781636|gb|DT832345.1|(_NONE_)--89.64;milkGenes_gi|75781636|gb|DT832345.1|(_NONE_)--90.89
gi|75789769|gb|DT840478.1	milkGenes_gi|75789769|gb|DT840478.1|(_NONE_)	98.73	POSITION=egybuf.s.001051:480617-492808;EXONS:480617-480831,480834-480960,480962-481187,481886-481958,484963-485045,492671-492808	milkGenes_gi|75789769|gb|DT840478.1|(_NONE_)--98.73
gi|75795764|gb|DT846473.1	milkGenes_gi|75795764|gb|DT846473.1|(_NONE_)	91.89	POSITION=egybuf.s.003415:170419-177398;EXONS:170419-170799,173315-173391,173393-173400,176965-176970,176971-177037,177037-177064,177196-177252,177256-177398	milkGenes_gi|75795764|gb|DT846473.1|(_NONE_)--91.89
gi|75796497|gb|DT847206.1	milkGenes_gi|75796497|gb|DT847206.1|(_NONE_)	98.68	POSITION=egybuf.s.002849:739902-740666;EXONS:739902-739962,739966-740092,740093-740190,740191-740369,740370-740537,740542-740640,740647-740666	milkGenes_gi|75796497|gb|DT847206.1|(_NONE_)--98.68
gi|82663396|gb|DV803203.1	milkGenes_gi|82663396|gb|DV803203.1|(_NONE_)	98.47	POSITION=egybuf.s.002341:41167-92870;EXONS:41167-41224,41966-42015,42017-42160,42161-42174,42183-42236,42237-42252,42551-42557,42559-42564,42565-42573,42578-42854,92725-92870	milkGenes_gi|82663396|gb|DV803203.1|(_NONE_)--98.47;milkGenes_gi|82663396|gb|DV803203.1|(_NONE_)--98.47;milkGenes_gi|82663396|gb|DV803203.1|(_NONE_)--91.05
gi|82677268|gb|DV817075.1	milkGenes_gi|82677268|gb|DV817075.1|(_NONE_)	99.43	POSITION=egybuf.s.002295:162691-185687;EXONS:162691-162744,162745-162763,176168-176297,180889-180988,182727-182776,182777-182962,185343-185357,185361-185375,185379-185600,185602-185687	milkGenes_gi|82677268|gb|DV817075.1|(_NONE_)--99.43
gi|82682067|gb|DV821874.1	milkGenes_gi|82682067|gb|DV821874.1|(_NONE_)	92.86	POSITION=egybuf.s.002070:3768715-3773575;EXONS:3768715-3768777,3769924-3769951,3769954-3770030,3771989-3772030,3772031-3772041,3772042-3772050,3772050-3772060,3772063-3772107,3772110-3772131,3772153-3772287,3772288-3772298,3772300-3772305,3772306-3772337,3772338-3772345,3773331-3773552,3773554-3773575	milkGenes_gi|82682067|gb|DV821874.1|(_NONE_)--92.86
gi|82812314|gb|DV878085.1	milkGenes_gi|82812314|gb|DV878085.1|(_NONE_)	96.43	POSITION=egybuf.s.000997:9033191-9093115;EXONS:9033191-9033336,9043880-9043920,9043921-9043924,9043925-9043990,9047807-9047844,9047850-9047893,9047898-9047932,9047933-9047937,9050338-9050477,9050643-9050681,9050682-9050751,9053925-9053928,9054054-9054175,9093019-9093115	milkGenes_gi|82812314|gb|DV878085.1|(_NONE_)--96.43
gi|82817026|gb|DV882797.1	milkGenes_gi|82817026|gb|DV882797.1|(_NONE_)	91.01	POSITION=egybuf.s.004096:709425-744204;EXONS:709425-709445,709588-709660,709663-709727,709728-709734,709735-709836,743020-743080,743708-743734,743756-743761,743762-743824,743826-743853,743864-743912,743913-743923,743931-743958,743958-743960,743964-743972,743975-744030,744032-744036,744036-744087,744088-744182,744186-744195,744196-744204	milkGenes_gi|82817026|gb|DV882797.1|(_NONE_)--91.01
gi|82820075|gb|DV885846.1	milkGenes_gi|82820075|gb|DV885846.1|(_NONE_)	100	POSITION=egybuf.s.004830:585382-586406;EXONS:585382-585392,585394-585420,585509-585568,585572-585972,585973-586033,586034-586039,586040-586364,586365-586406	milkGenes_gi|82820075|gb|DV885846.1|(_NONE_)--100.00
gi|82828295|gb|DV894066.1	milkGenes_gi|82828295|gb|DV894066.1|(_NONE_)	100	POSITION=egybuf.s.003825:667963-683806;EXONS:667963-668074,672281-672499,673920-673973,673981-674049,674718-674886,677660-677790,682651-682657,683710-683806	milkGenes_gi|82828295|gb|DV894066.1|(_NONE_)--100.00
gi|82960077|gb|DV905232.1	milkGenes_gi|82960077|gb|DV905232.1|(_NONE_)	85.79	POSITION=egybuf.s.002228:314947-354635;EXONS:314947-315021,328002-328133,354320-354384,354398-354471,354473-354606,354609-354635	milkGenes_gi|82960077|gb|DV905232.1|(_NONE_)--85.79
gi|82962257|gb|DV907412.1	milkGenes_gi|82962257|gb|DV907412.1|(_NONE_)	94.03	POSITION=egybuf.s.003178:132408-158169;EXONS:132408-132457,132458-132556,137257-137522,145366-145501,151042-151049,157617-157686,157686-157711,158029-158169	milkGenes_gi|82962257|gb|DV907412.1|(_NONE_)--94.03
gi|82964966|gb|DV909948.1	milkGenes_gi|82964966|gb|DV909948.1|(_NONE_)	99.1	POSITION=egybuf.s.004132:450436-455289;EXONS:450436-450489,452002-452138,454573-454582,454583-454595,454598-454640,454642-454652,454653-454668,454673-454996,455000-455052,455052-455057,455062-455083,455088-455289	milkGenes_gi|82964966|gb|DV909948.1|(_NONE_)--99.10
gi|82971974|gb|DV916222.1	milkGenes_gi|82971974|gb|DV916222.1|(_NONE_)	92.38	POSITION=egybuf.s.000217:8941730-8944354;EXONS:8941730-8941787,8942385-8942400,8942403-8942429,8942434-8942603,8942945-8943022,8943033-8943057,8943158-8943224,8943232-8943299,8943800-8943813,8943814-8943817,8943818-8943913,8943915-8943932,8943933-8943954,8943955-8943973,8944238-8944262,8944265-8944274,8944279-8944354	milkGenes_gi|82971974|gb|DV916222.1|(_NONE_)--90.48;milkGenes_gi|82971974|gb|DV916222.1|(_NONE_)--86.55;milkGenes_gi|82971974|gb|DV916222.1|(_NONE_)--91.07;milkGenes_gi|82971974|gb|DV916222.1|(_NONE_)--88.57;milkGenes_gi|82971974|gb|DV916222.1|(_NONE_)--91.43;milkGenes_gi|82971974|gb|DV916222.1|(_NONE_)--91.55;milkGenes_gi|82971974|gb|DV916222.1|(_NONE_)--90.48;milkGenes_gi|82971974|gb|DV916222.1…
gi|82972349|gb|DV916597.1	milkGenes_gi|82972349|gb|DV916597.1|(_NONE_)	85.14	POSITION=egybuf.s.001683:2749545-2755484;EXONS:2749545-2749604,2749625-2749668,2749676-2749697,2749699-2749829,2749831-2749934,2752744-2752812,2752813-2753012,2753012-2753042,2755432-2755484	milkGenes_gi|82972349|gb|DV916597.1|(_NONE_)--85.14
gi|82975008|gb|DV918973.1	milkGenes_gi|82975008|gb|DV918973.1|(_NONE_)	98.6	POSITION=egybuf.s.003175:176280-182313;EXONS:176280-176750,176751-176791,176800-176817,176823-177042,177043-177090,182190-182313	milkGenes_gi|82975008|gb|DV918973.1|(_NONE_)--98.60
gi|82988539|gb|DV931350.1	milkGenes_gi|82988539|gb|DV931350.1|(_NONE_)	96.35	POSITION=egybuf.s.002774:22-1365;EXONS:22-397,405-453,455-481,972-984,985-1069,1070-1206,1227-1276,1276-1365	milkGenes_gi|82988539|gb|DV931350.1|(_NONE_)--95.53;milkGenes_gi|82988539|gb|DV931350.1|(_NONE_)--96.35
gi|82988882|gb|DV931693.1	milkGenes_gi|82988882|gb|DV931693.1|(_NONE_)	95.75	POSITION=egybuf.s.002629:2837367-2893672;EXONS:2837367-2837483,2837486-2837543,2838336-2838388,2838562-2838640,2840673-2840699,2892143-2892199,2892765-2892873,2892875-2892916,2892916-2892921,2892928-2892969,2892972-2892988,2893252-2893264,2893267-2893286,2893291-2893331,2893332-2893483,2893656-2893672	milkGenes_gi|82988882|gb|DV931693.1|(_NONE_)--89.44;milkGenes_gi|82988882|gb|DV931693.1|(_NONE_)--89.55;milkGenes_gi|82988882|gb|DV931693.1|(_NONE_)--95.75;milkGenes_gi|82988882|gb|DV931693.1|(_NONE_)--91.96;milkGenes_gi|82988882|gb|DV931693.1|(_NONE_)--91.50
gi|86213420|gb|DY066833.1	milkGenes_gi|86213420|gb|DY066833.1|(_NONE_)	96.74	POSITION=egybuf.s.015785:1078-1375;EXONS:1078-1092,1092-1369,1369-1375	milkGenes_gi|86213420|gb|DY066833.1|(_NONE_)--87.30;milkGenes_gi|86213420|gb|DY066833.1|(_NONE_)--88.60;milkGenes_gi|86213420|gb|DY066833.1|(_NONE_)--86.32;milkGenes_gi|86213420|gb|DY066833.1|(_NONE_)--89.58;milkGenes_gi|86213420|gb|DY066833.1|(_NONE_)--96.74
gi|86272723|gb|DY109446.1	milkGenes_gi|86272723|gb|DY109446.1|(_NONE_)	91.51	POSITION=egybuf.s.004259:682608-686305;EXONS:682608-682741,682742-682827,682829-682939,682940-683027,683039-683073,683073-683083,686225-686305	milkGenes_gi|86272723|gb|DY109446.1|(_NONE_)--91.51
gi|86318679|gb|DY124504.1	milkGenes_gi|86318679|gb|DY124504.1|(_NONE_)	97.3	POSITION=egybuf.s.003536:1842209-1896443;EXONS:1842209-1842264,1894029-1894105,1894106-1894116,1894118-1894445,1895539-1895585,1895588-1895637,1896357-1896443	milkGenes_gi|86318679|gb|DY124504.1|(_NONE_)--97.30
gi|86339290|gb|DY145115.1	milkGenes_gi|86339290|gb|DY145115.1|(_NONE_)	91.3	POSITION=egybuf.s.000870:1361191-1384478;EXONS:1361191-1361226,1384169-1384170,1384171-1384198,1384307-1384457,1384460-1384465,1384465-1384478	milkGenes_gi|86339290|gb|DY145115.1|(_NONE_)--91.30
gi|86340887|gb|DY146712.1	milkGenes_gi|86340887|gb|DY146712.1|(_NONE_)	87.54	POSITION=egybuf.s.000870:1361189-1384510;EXONS:1361189-1361226,1384170-1384198,1384307-1384469,1384489-1384494,1384496-1384510	milkGenes_gi|86340887|gb|DY146712.1|(_NONE_)--87.54
gi|86347302|gb|DY153127.1	milkGenes_gi|86347302|gb|DY153127.1|(_NONE_)	93.42	POSITION=egybuf.s.002985:1914612-1923566;EXONS:1914612-1914651,1916962-1916990,1916991-1917012,1917013-1917057,1919279-1919386,1923521-1923566	milkGenes_gi|86347302|gb|DY153127.1|(_NONE_)--93.42
gi|86347395|gb|DY153220.1	milkGenes_gi|86347395|gb|DY153220.1|(_NONE_)	97.48	POSITION=egybuf.s.067737:608-1262;EXONS:608-632,638-729,743-788,789-868,869-920,922-959,961-971,971-1004,1007-1139,1142-1151,1155-1262	milkGenes_gi|86347395|gb|DY153220.1|(_NONE_)--97.48;milkGenes_gi|86347395|gb|DY153220.1|(_NONE_)--86.75;milkGenes_gi|86347395|gb|DY153220.1|(_NONE_)--85.80;milkGenes_gi|86347395|gb|DY153220.1|(_NONE_)--96.06;milkGenes_gi|86347395|gb|DY153220.1|(_NONE_)--94.79;milkGenes_gi|86347395|gb|DY153220.1|(_NONE_)--95.11;milkGenes_gi|86347395|gb|DY153220.1|(_NONE_)--92.43
gi|86361671|gb|DY161110.1	milkGenes_gi|86361671|gb|DY161110.1|(_NONE_)	90.43	POSITION=egybuf.s.001105:1447991-1469927;EXONS:1447991-1448073,1450400-1450459,1450461-1450481,1453500-1453683,1453689-1453745,1469817-1469927	milkGenes_gi|86361671|gb|DY161110.1|(_NONE_)--90.43
gi|86363658|gb|DY163097.1	milkGenes_gi|86363658|gb|DY163097.1|(_NONE_)	98.48	POSITION=egybuf.s.000937:108372-108642;EXONS:108372-108504,108505-108560,108561-108571,108577-108620,108622-108625,108626-108642	milkGenes_gi|86363658|gb|DY163097.1|(_NONE_)--91.63;milkGenes_gi|86363658|gb|DY163097.1|(_NONE_)--85.17;milkGenes_gi|86363658|gb|DY163097.1|(_NONE_)--98.48;milkGenes_gi|86363658|gb|DY163097.1|(_NONE_)--86.69
gi|86393010|gb|DY188910.1	milkGenes_gi|86393010|gb|DY188910.1|(_NONE_)	95.49	POSITION=egybuf.s.002692:3252269-3257003;EXONS:3252269-3252336,3252347-3252408,3252408-3252467,3252474-3252484,3252486-3252573,3252579-3252693,3252697-3252708,3253718-3253804,3253807-3253900,3256934-3257003	milkGenes_gi|86393010|gb|DY188910.1|(_NONE_)--95.49;milkGenes_gi|86393010|gb|DY188910.1|(_NONE_)--86.05
gi|950176|gb|U31106.1|BTU31106	milkGenes_gi|950176|gb|U31106.1|BTU31106(_NONE_)	90.33	POSITION=egybuf.s.000870:1361199-1777827;EXONS:1361199-1361225,1514177-1514206,1514318-1514345,1514350-1514453,1550223-1550266,1550283-1550377,1777794-1777827	milkGenes_gi|950176|gb|U31106.1|BTU31106(_NONE_)--90.33;milkGenes_gi|950176|gb|U31106.1|BTU31106(_NONE_)--85.24;milkGenes_gi|950176|gb|U31106.1|BTU31106(_NONE_)--87.79;milkGenes_gi|950176|gb|U31106.1|BTU31106(_NONE_)--86.51
gi|9596724|gb|BE477191.1	milkGenes_gi|9596724|gb|BE477191.1|(_NONE_)	94.82	POSITION=egybuf.s.002178:5073778-5075914;EXONS:5073778-5073809,5073812-5073822,5073825-5073868,5073870-5073923,5073927-5073940,5073941-5073957,5073958-5073975,5073985-5074026,5074462-5074468,5074924-5074942,5074943-5074953,5075748-5075752,5075753-5075822,5075823-5075840,5075841-5075914	milkGenes_gi|9596724|gb|BE477191.1|(_NONE_)--94.82
gi|9600164|gb|BE480631.1	milkGenes_gi|9600164|gb|BE480631.1|(_NONE_)	97.41	POSITION=egybuf.s.000735:748085-904071;EXONS:748085-748129,748132-748140,748249-748304,748304-748316,748317-748347,748348-748358,777044-777111,777113-777122,777124-777127,777128-777218,777219-777231,777232-777248,900276-900325,904024-904071	milkGenes_gi|9600164|gb|BE480631.1|(_NONE_)--97.41
gi|9607236|gb|BE487703.1	milkGenes_gi|9607236|gb|BE487703.1|(_NONE_)	93.51	POSITION=egybuf.s.004354:1045962-1046441;EXONS:1045962-1046053,1046053-1046115,1046126-1046186,1046186-1046209,1046212-1046216,1046218-1046268,1046269-1046292,1046293-1046441	milkGenes_gi|9607236|gb|BE487703.1|(_NONE_)--93.51
gi|9702423|dbj|AV591430.1	milkGenes_gi|9702423|dbj|AV591430.1|(_NONE_)	94.6	POSITION=egybuf.s.002616:2343328-2343827;EXONS:2343328-2343351,2343352-2343359,2343363-2343400,2343400-2343470,2343473-2343515,2343517-2343537,2343538-2343551,2343552-2343556,2343557-2343567,2343573-2343616,2343617-2343625,2343625-2343745,2343748-2343773,2343776-2343827	milkGenes_gi|9702423|dbj|AV591430.1|(_NONE_)--87.80;milkGenes_gi|9702423|dbj|AV591430.1|(_NONE_)--88.40;milkGenes_gi|9702423|dbj|AV591430.1|(_NONE_)--87.80;milkGenes_gi|9702423|dbj|AV591430.1|(_NONE_)--86.60;milkGenes_gi|9702423|dbj|AV591430.1|(_NONE_)--93.80;milkGenes_gi|9702423|dbj|AV591430.1|(_NONE_)--88.80;milkGenes_gi|9702423|dbj|AV591430.1|(_NONE_)--94.60;milkGenes_gi|9702423|dbj|AV591430.1…
gi|9714170|dbj|AV597004.1	milkGenes_gi|9714170|dbj|AV597004.1|(_NONE_)	90.13	POSITION=egybuf.s.003629:4431927-4432464;EXONS:4431927-4431936,4431937-4431945,4431949-4431968,4431971-4432007,4432014-4432059,4432064-4432091,4432096-4432210,4432211-4432240,4432243-4432284,4432287-4432301,4432302-4432306,4432308-4432313,4432313-4432327,4432329-4432366,4432381-4432385,4432386-4432464	milkGenes_gi|9714170|dbj|AV597004.1|(_NONE_)--90.13;milkGenes_gi|9714170|dbj|AV597004.1|(_NONE_)--85.85
gi|9734167|dbj|AV603794.1	milkGenes_gi|9734167|dbj|AV603794.1|(_NONE_)	93.64	POSITION=egybuf.s.003472:2345995-2376021;EXONS:2345995-2346101,2347606-2347663,2352007-2352093,2352108-2352161,2375805-2375834,2375837-2376021	milkGenes_gi|9734167|dbj|AV603794.1|(_NONE_)--93.64
gi|9753566|dbj|AV617896.1	milkGenes_gi|9753566|dbj|AV617896.1|(_NONE_)	88.74	POSITION=egybuf.s.004056:2144989-2146257;EXONS:2144989-2145108,2145109-2145125,2145866-2145995,2145997-2146031,2146033-2146171,2146173-2146257	milkGenes_gi|9753566|dbj|AV617896.1|(_NONE_)--86.18;milkGenes_gi|9753566|dbj|AV617896.1|(_NONE_)--88.74
gi|9841646|gb|BE588607.1	milkGenes_gi|9841646|gb|BE588607.1|(_NONE_)	98.51	POSITION=egybuf.s.000997:8781109-8900908;EXONS:8781109-8781167,8791038-8791134,8797011-8797065,8876783-8876965,8879517-8879540,8879541-8879563,8879563-8879656,8900842-8900908	milkGenes_gi|9841646|gb|BE588607.1|(_NONE_)--98.51
a1cf	cattleAnnot_100336715(A1CF)	98.39	POSITION=egybuf.s.001130:7037908-7148218;EXONS:7037908-7037929,7037931-7037989,7077584-7077726,7095708-7095760,7095761-7095765,7095766-7095842,7097679-7097739,7097740-7097804,7103476-7103713,7110199-7110363,7121955-7122052,7130627-7130901,7132922-7132961,7132964-7133130,7136326-7136338,7136340-7136373,7136375-7136466,7137222-7137243,7137244-7137369,7140307-7140311,7140312-7140335,7140339-7140477,…	cattleAnnot_100336715(A1CF)--98.39
a2m	cattleAnnot_513856(A2M)	96.14	POSITION=egybuf.s.002045:791817-913484;EXONS:791817-791862,835757-835863,863151-863334,864549-864576,864590-864602,864603-864648,864649-864713,864875-864926,866863-866883,867156-867325,867772-867856,871873-871914,871915-871987,872907-872919,872922-873023,873164-873193,873194-873271,875559-875720,876908-877136,877623-877650,877653-877684,877980-877985,879642-879783,880808-880872,880873-880876,8808…	cattleAnnot_513856(A2M)--96.14;cattle_gi|157954060|ref|NM_001109795.1|(A2M)--93.09;milkGenes_gi|157954060|ref|NM_001109795.1|(A2M)--93.09
a2ml1	cattle_gi|300796710|ref|NM_001191301.1|(A2ML1)	97.99	POSITION=egybuf.s.002045:1082111-1137305;EXONS:1082111-1082119,1082120-1082188,1082188-1082233,1082233-1082251,1083636-1083680,1084484-1084587,1089303-1089336,1089336-1089358,1089895-1089983,1090139-1090213,1090215-1090271,1090662-1090673,1090682-1090729,1090730-1090878,1092109-1092129,1094290-1094400,1094407-1094453,1097343-1097418,1100768-1100886,1100890-1100929,1102440-1102522,1102686-1102747,…	cattleAnnot_516769(A2ML1)--97.84;cattle_gi|300796710|ref|NM_001191301.1|(A2ML1)--97.99
a4gnt	cattle_gi|300795891|ref|NM_001192784.1|(A4GNT)	99.51	POSITION=egybuf.s.001937:550845-555580;EXONS:550845-550949,550950-551142,551149-551260,554952-554961,554963-555190,555196-555366,555369-555569,555572-555580	cattleAnnot_540795(A4GNT)--98.80;cattle_gi|300795891|ref|NM_001192784.1|(A4GNT)--99.51
aaas	cattleAnnot_506561(AAAS)	99.21	POSITION=egybuf.s.002302:1428297-1443935;EXONS:1428297-1428538,1429180-1429306,1435757-1435813,1436130-1436221,1436408-1436454,1436493-1436496,1436715-1436794,1436797-1436813,1437141-1437284,1441620-1441627,1441628-1441741,1442049-1442071,1442079-1442179,1442364-1442381,1442383-1442421,1442423-1442428,1442574-1442663,1442875-1442969,1443056-1443080,1443091-1443133,1443283-1443365,1443470-1443519,…	cattleAnnot_506561(AAAS)--99.21;cattle_gi|115497265|ref|NM_001075269.1|(AAAS)--97.13;milkGenes_gi|115497265|ref|NM_001075269.1|(AAAS)--97.13
aacs	milkGenes_gi|119936366|gb|BT029861.1|(AACS)	96.96	POSITION=egybuf.s.004504:910947-924173;EXONS:910947-910967,910972-911202,911204-911232,911235-911244,911244-911295,911302-911393,911396-911445,911458-911464,911464-911501,911508-911902,911915-911967,911967-912198,916829-916925,916930-916993,917008-917039,917845-917903,918471-918541,921266-921312,921323-921358,921361-921396,922079-922193,923882-924005,924129-924173	cattle_gi|255652974|ref|NM_001163929.1|(AACS)--93.31;milkGenes_gi|119936366|gb|BT029861.1|(AACS)--96.96
aadac	cattleAnnot_519557(AADAC)	98.83	POSITION=egybuf.s.002279:580856-598451;EXONS:580856-580945,580951-580981,580982-581117,581126-581157,581159-581176,581177-581213,581215-581305,581306-581318,581319-581399,581400-581483,581484-581516,586661-586684,586687-586741,586743-586835,588075-588144,589730-589818,589819-589952,598277-598357,598358-598451	cattleAnnot_519557(AADAC)--98.83;cattle_gi|452403061|ref|NM_001075791.2|(AADAC)--98.23
aadacl2	cattleAnnot_528748(AADACL2)	96.13	POSITION=egybuf.s.002279:767578-790949;EXONS:767578-767636,767678-767687,767688-768055,768072-768127,768128-768228,768229-768237,768238-768391,768393-768423,768424-768447,768448-768481,768485-768758,768759-768951,768959-769117,772507-772567,772567-772578,772580-772601,772606-772641,772642-772679,775245-775272,775272-775313,779416-779498,779500-779590,779590-779600,779614-779638,790808-790949	cattleAnnot_528748(AADACL2)--96.13
aadacl3	cattleAnnot_530613(AADACL3)	98.36	POSITION=egybuf.s.003130:1535632-1707017;EXONS:1535632-1535794,1544679-1544757,1544759-1544767,1551238-1551304,1551315-1551358,1618897-1618922,1618927-1619013,1619014-1619136,1697127-1697260,1700159-1700282,1700286-1700379,1702454-1702517,1703702-1703794,1703796-1703807,1703811-1703902,1703909-1704238,1704247-1704456,1704465-1704622,1704623-1704625,1704626-1704652,1704656-1704666,1704666-1704710,…	cattleAnnot_530613(AADACL3)--98.36
aadacl4	cattleAnnot_529424(AADACL4)	94.92	POSITION=egybuf.s.001727:190707-212860;EXONS:190707-190740,190747-190763,190767-190956,190957-191103,191103-191144,191145-191165,191166-191184,191185-191234,191235-191254,191258-191317,191318-191352,191357-191668,191672-191756,205658-205852,205852-205865,205866-205873,212688-212700,212704-212860	cattleAnnot_529424(AADACL4)--94.92
aadat	cattle_gi|62751706|ref|NM_001015551.1|(AADAT)	98.27	POSITION=egybuf.s.000687:1440283-1467940;EXONS:1440283-1440583,1440586-1440618,1442261-1442304,1442305-1442315,1442317-1442366,1446180-1446262,1446264-1446289,1450613-1450678,1450949-1451011,1452300-1452397,1452799-1452882,1454556-1454569,1454569-1454595,1454605-1454624,1455701-1455739,1455748-1455867,1455868-1455913,1457777-1457849,1465451-1465472,1465473-1465588,1466957-1467106,1467113-1467128,…	cattleAnnot_508929(AADAT)--98.14;cattle_gi|62751706|ref|NM_001015551.1|(AADAT)--98.27;milkGenes_gi|62751706|ref|NM_001015551.1|(AADAT)--98.27
aaed1	cattleAnnot_616897(AAED1)	88.81	POSITION=egybuf.s.002863:334779-354045;EXONS:334779-334820,335256-335324,336213-336266,337331-337393,337393-337435,343529-343570,352218-352246,352250-352412,352413-352447,352452-352523,352524-353123,353125-353130,353131-353185,353186-353259,353260-353280,353281-353326,353327-353380,353381-353443,353443-353678,353680-353865,353879-353890,353895-353924,353925-353931,353933-353938,353950-354045	cattleAnnot_616897(AAED1)--88.81
aagab	cattleAnnot_507035(AAGAB)	94.35	POSITION=egybuf.s.001548:8762380-8822062;EXONS:8762380-8762517,8762521-8762574,8762706-8762721,8762726-8762739,8762740-8762744,8762745-8762758,8762759-8762774,8762777-8762800,8763136-8763225,8780557-8780586,8780590-8780626,8780627-8780635,8780636-8780645,8812031-8812092,8812092-8812108,8812936-8813029,8818686-8818787,8818944-8818947,8819252-8819301,8819756-8819868,8819872-8819928,8819931-8819936,…	cattleAnnot_507035(AAGAB)--94.35;cattle_gi|149643036|ref|NM_001098896.1|(AAGAB)--91.21
aak1	cattleAnnot_532546(AAK1)	95.75	POSITION=egybuf.s.003366:1018731-1194925;EXONS:1018731-1018864,1018867-1019445,1019451-1019568,1019572-1019639,1019641-1019657,1019658-1019772,1019778-1019921,1019923-1020029,1020032-1020041,1020041-1020057,1020058-1020106,1020107-1020127,1020146-1020401,1020405-1020467,1020468-1020472,1020473-1020980,1020981-1021042,1021043-1021275,1021277-1021518,1021519-1021704,1032392-1032503,1034151-1034176,…	cattleAnnot_532546(AAK1)--95.75
aamdc	cattleAnnot_533224(AAMDC)	98.28	POSITION=egybuf.s.003686:689423-725186;EXONS:689423-689455,689463-689490,689492-689524,689524-689566,689567-689858,689861-690032,692492-692588,716112-716187,716201-716260,717032-717121,725068-725078,725080-725149,725152-725186	cattleAnnot_533224(AAMDC)--98.28;cattle_gi|402691650|ref|NM_001037473.2|(AAMDC)--93.72;milkGenes_gi|402691650|ref|NM_001037473.2|(AAMDC)--93.72
aamp	milkGenes_gi|119645808|gb|EH174568.1|(AAMP)	98.86	POSITION=egybuf.s.000588:9381120-9384256;EXONS:9381120-9381171,9381281-9381284,9381817-9381906,9381911-9381939,9382455-9382563,9382565-9382591,9382593-9382599,9382867-9383004,9383284-9383327,9383331-9383370,9383474-9383590,9383749-9383853,9383984-9384075,9384231-9384237,9384238-9384256	cattleAnnot_767919(AAMP)--98.22;cattle_gi|402692096|ref|NM_001076995.2|(AAMP)--97.93;human_gi|700584727|ref|NM_001087.4|(AAMP)--90.61;human_gi|700584699|ref|NM_001302545.1|(AAMP)--89.05;milkGenes_gi|402692096|ref|NM_001076995.2|(AAMP)--97.93;milkGenes_gi|119645808|gb|EH174568.1|(AAMP)--98.86
aar2	cattle_gi|77736120|ref|NM_001034587.1|(AAR2)	98.8	POSITION=egybuf.s.004484:4616794-4638960;EXONS:4616794-4616902,4616903-4616909,4616910-4616918,4616918-4617116,4620205-4620299,4620300-4620366,4620369-4620604,4620605-4620779,4620780-4620786,4620790-4620829,4620832-4621013,4626536-4626594,4626595-4626767,4637641-4637651,4637651-4637714,4637716-4637776,4637777-4637828,4637829-4637873,4637873-4637908,4637909-4638102,4638104-4638139,4638141-4638379,…	cattleAnnot_533351(AAR2)--94.76;cattle_gi|77736120|ref|NM_001034587.1|(AAR2)--98.80
aard	cattleAnnot_616184(AARD)	84.32	POSITION=egybuf.s.003132:6644015-6651755;EXONS:6644015-6644039,6644045-6644171,6644174-6644395,6644396-6644402,6644403-6644427,6644429-6644454,6644455-6644534,6644537-6644606,6644608-6644890,6644893-6645099,6645103-6645540,6651657-6651755	cattleAnnot_616184(AARD)--84.32
aars	cattleAnnot_510933(AARS)	91.26	POSITION=egybuf.s.003987:34675-54831;EXONS:34675-34691,34703-34727,34733-34736,34736-34789,34790-34908,34909-34960,34962-34969,34971-35111,35782-35877,35879-35901,36418-36532,37407-37445,37566-37624,37626-37684,37879-37882,38249-38320,38320-38331,38333-38353,38356-38364,39005-39067,39068-39073,39074-39114,40212-40396,40871-40883,40885-40935,40936-40940,40941-41075,43416-43529,45974-46076,46085-46…	cattleAnnot_510933(AARS)--91.26;cattle_gi|402746890|ref|NM_001101075.2|(AARS)--87.51;milkGenes_gi|402746890|ref|NM_001101075.2|(AARS)--87.51
aars2	cattleAnnot_786099(AARS2)	88.39	POSITION=egybuf.s.004193:395270-410489;EXONS:395270-395430,395432-395566,395567-395647,395650-395669,395680-395707,395714-395745,395768-395796,395798-395811,395827-395834,395835-396094,396096-396280,396281-396283,396721-396781,397936-397973,397974-398018,398023-398031,398031-398058,398355-398464,398617-398725,399458-399596,400305-400412,401205-401243,401259-401303,401315-401394,401622-401756,4028…	cattleAnnot_786099(AARS2)--88.39;cattle_gi|300794886|ref|NM_001191211.1|(AARS2)--87.05
aarsd1	cattleAnnot_100125882(AARSD1)	96.02	POSITION=egybuf.s.000466:5712172-5722849;EXONS:5712172-5712180,5712180-5712233,5712240-5712270,5712271-5712300,5712302-5712432,5712434-5712507,5714419-5714458,5714459-5714498,5714500-5714515,5715619-5715666,5715667-5715674,5716130-5716222,5716401-5716467,5716799-5716915,5716919-5716932,5717163-5717279,5717376-5717393,5717396-5717436,5717437-5717461,5717463-5717538,5717937-5717994,5719731-5719891,…	cattleAnnot_100125882(AARSD1)--96.02;cattle_gi|84000114|ref|NM_001038073.1|(AARSD1)--95.60;cattle_gi|157428087|ref|NM_001105482.1|(AARSD1)--85.76;milkGenes_gi|84000114|ref|NM_001038073.1|(AARSD1)--95.60;milkGenes_gi|113911853|gb|BC122671.1|(AARSD1)--86.35
aasdh	cattleAnnot_782093(AASDH)	98.49	POSITION=egybuf.s.001877:567702-600221;EXONS:567702-567787,567787-567855,567856-567861,567863-567937,567943-568324,572194-572219,572228-572279,572285-572335,572879-572917,572922-572972,572988-573003,573126-573131,574237-574300,574303-574389,574392-574405,578462-578514,578515-579005,579008-579069,579070-579253,579267-579270,580874-580978,580980-580990,581614-581807,582244-582314,582314-582414,5830…	cattleAnnot_782093(AASDH)--98.49
aasdhppt	cattleAnnot_519816(AASDHPPT)	89.51	POSITION=egybuf.s.003631:221835-249101;EXONS:221835-222276,222277-222449,222451-222477,222481-222562,222568-222643,222657-222722,222725-222916,222918-222925,222925-223002,223006-223024,223028-223053,223054-223105,223106-223157,223166-223206,223215-223229,223233-223335,223338-223380,223380-223392,223412-223468,223469-223472,223475-223492,223493-223499,223502-223531,223534-223586,223588-223596,2235…	cattleAnnot_519816(AASDHPPT)--89.51;cattle_gi|330417902|ref|NM_001206477.1|(AASDHPPT)--89.17
aass	cattleAnnot_520865(AASS)	98.64	POSITION=egybuf.s.001949:3028748-3111396;EXONS:3028748-3028763,3028766-3029193,3029197-3029243,3030896-3031072,3031600-3031682,3031683-3031685,3032330-3032426,3032430-3032454,3034686-3034780,3046394-3046561,3055836-3055841,3055842-3055976,3058993-3059097,3059198-3059286,3059289-3059306,3064917-3065042,3065232-3065278,3065279-3065354,3076603-3076618,3076619-3076672,3076857-3076882,3076886-3076920,…	cattleAnnot_520865(AASS)--98.64;cattle_gi|157954072|ref|NM_001109797.1|(AASS)--97.78
aatf	milkGenes_gi|45493834|gb|CK975860.1|(AATF)	98.46	POSITION=egybuf.s.004264:4738660-4810392;EXONS:4738660-4738762,4781807-4781820,4781823-4781921,4783612-4783650,4783650-4783691,4783694-4783710,4783713-4783786,4783787-4783818,4784365-4784530,4786083-4786167,4810349-4810392	cattleAnnot_786013(AATF)--85.85;milkGenes_gi|45493834|gb|CK975860.1|(AATF)--98.46
abat	cattleAnnot_280969(ABAT)	98.1	POSITION=egybuf.s.003536:7804665-7852283;EXONS:7804665-7804776,7812601-7812700,7814502-7814531,7816873-7816989,7820040-7820090,7830066-7830145,7830759-7830791,7830792-7830824,7830825-7830854,7831335-7831371,7831372-7831388,7831389-7831398,7832371-7832434,7833463-7833611,7836818-7836956,7839152-7839319,7840802-7840862,7840865-7840872,7840874-7840951,7845746-7845857,7847746-7847884,7847885-7847992,…	cattleAnnot_280969(ABAT)--98.10;cattle_gi|125991949|ref|NM_001081581.1|(ABAT)--95.88
abca1	cattleAnnot_535379(ABCA1)	98.33	POSITION=egybuf.s.000647:1756740-1905603;EXONS:1756740-1756797,1756799-1756853,1756853-1756904,1756905-1756916,1756920-1756954,1756955-1757159,1757161-1757238,1757239-1757368,1757377-1757419,1757420-1757479,1757480-1757571,1757575-1757605,1757607-1757796,1757799-1757804,1757810-1757968,1757968-1757998,1758002-1758009,1758010-1758023,1758025-1758032,1758034-1758125,1758129-1758142,1758149-1758372,…	cattleAnnot_535379(ABCA1)--98.33;cattle_gi|67010048|ref|NM_001024693.1|(ABCA1)--98.28
abca10	cattleAnnot_504909(ABCA10)	97.39	POSITION=egybuf.s.001183:19646-78511;EXONS:19646-19650,19651-19663,19668-19737,19764-19784,19785-19847,22533-22697,23039-23142,26437-26589,26591-26664,27257-27271,27273-27401,27722-27725,27911-28093,29192-29339,32095-32109,32111-32229,32230-32240,32242-32267,34164-34221,35273-35383,35756-35860,35862-35933,36148-36189,36190-36268,36511-36650,39200-39287,39403-39406,39782-39921,41398-41429,41432-41…	cattleAnnot_504909(ABCA10)--97.39
abca12	cattle_gi|375364523|ref|NM_001191294.2|(ABCA12)	99.18	POSITION=egybuf.s.002720:2916081-3138613;EXONS:2916081-2916150,2928873-2928968,2983555-2983708,2998653-2998743,3000766-3000862,3003611-3003799,3011465-3011611,3011611-3011643,3011658-3011662,3018031-3018088,3018092-3018130,3018134-3018148,3024557-3024633,3030060-3030179,3031534-3031556,3031557-3031583,3031585-3031644,3039133-3039197,3039198-3039243,3039244-3039365,3039366-3039391,3039493-3039565,…	cattleAnnot_523479(ABCA12)--98.68;cattle_gi|375364523|ref|NM_001191294.2|(ABCA12)--99.18
abca13	cattleAnnot_100300398(ABCA13)	96.73	POSITION=egybuf.s.001533:8143-121260;EXONS:8143-8240,8243-8281,8284-8295,8295-8304,8306-8354,8371-8379,8379-8554,8560-8698,8699-8725,8743-9243,9264-9324,9329-9343,9345-9445,9445-9500,9515-9556,9560-9575,9577-9606,9606-9743,9744-9984,9992-10060,10893-10904,10906-10954,10960-11037,12296-12402,38781-38873,47892-47995,49993-49999,50003-50111,56333-56486,118198-118305,121066-121123,121125-121260	cattleAnnot_100300398(ABCA13)--96.73
abca3	milkGenes_gi|166091512|ref|NM_001113746.1|(ABCA3)	91.71	POSITION=egybuf.s.003536:1299758-1349191;EXONS:1299758-1299878,1300704-1300940,1300942-1300958,1300960-1300991,1303824-1303967,1304322-1304349,1304350-1304397,1304540-1304731,1304962-1305005,1305006-1305017,1305019-1305136,1305572-1305760,1308299-1308496,1311658-1311730,1311737-1311785,1312303-1312392,1312413-1312422,1312428-1312456,1312469-1312495,1312773-1312801,1312813-1312934,1313211-1313431,…	cattleAnnot_505787(ABCA3)--88.55;cattle_gi|166091512|ref|NM_001113746.1|(ABCA3)--91.61;milkGenes_gi|166091512|ref|NM_001113746.1|(ABCA3)--91.71
abca4	cattleAnnot_281584(ABCA4)	98.59	POSITION=egybuf.s.003132:10508896-10662725;EXONS:10508896-10508926,10508932-10508970,10508970-10509026,10509027-10509031,10509032-10509067,10520964-10521045,10522477-10522618,10525215-10525291,10525297-10525312,10525316-10525338,10525346-10525365,10531709-10531712,10531713-10531841,10537368-10537561,10550671-10550679,10556308-10556389,10558692-10558929,10559964-10559971,10559972-10560103,10560744…	cattleAnnot_281584(ABCA4)--98.59;cattle_gi|31342562|ref|NM_174221.2|(ABCA4)--98.42
abca5	milkGenes_gi|82817226|gb|DV882997.1|(ABCA5)	99.23	POSITION=egybuf.s.000107:3954806-3960946;EXONS:3954806-3954874,3954890-3954895,3955374-3955461,3956426-3956477,3956477-3956552,3956868-3956903,3956911-3956925,3956927-3956990,3957092-3957184,3958770-3958946,3959006-3959009,3959344-3959417,3960086-3960149,3960150-3960182,3960875-3960946	cattleAnnot_510497(ABCA5)--96.69;milkGenes_gi|82817226|gb|DV882997.1|(ABCA5)--99.23
abca6	cattleAnnot_537351(ABCA6)	97.6	POSITION=egybuf.s.001183:90275-167521;EXONS:90275-90300,90304-90403,90404-90442,90894-90909,90911-90979,91606-91669,91670-91696,95876-96073,97766-97798,97807-97816,97819-97936,98228-98232,103331-103353,103357-103419,103419-103433,103800-104026,111336-111478,112499-112541,112543-112552,112554-112688,112970-113063,113066-113118,115185-115205,115206-115239,115247-115253,115255-115349,115350-115357,1…	cattleAnnot_537351(ABCA6)--97.60
abca7	cattle_gi|329664325|ref|NM_001205705.1|(ABCA7)	95.29	POSITION=egybuf.s.003405:953296-972362;EXONS:953296-953557,953658-953679,953693-953858,953868-953913,954361-954454,954610-954714,954796-954867,954870-954934,955632-955734,955738-955772,955991-956087,956095-956100,957125-957159,957163-957181,957182-957190,957279-957346,957354-957408,957479-957571,957576-957611,957977-958102,958197-958342,958611-958679,958683-958727,958963-959001,959005-959143,9595…	cattleAnnot_511762(ABCA7)--94.79;cattle_gi|329664325|ref|NM_001205705.1|(ABCA7)--95.29
abca9	cattleAnnot_504278(ABCA9)	96.81	POSITION=egybuf.s.001183:172230-234493;EXONS:172230-172249,172257-172490,172491-172577,172577-172624,172626-172636,172637-172678,178503-178600,180408-180411,180481-180690,181827-181834,181835-181991,182581-182683,183267-183493,185237-185379,185629-185753,185757-185817,187271-187276,187933-188075,188509-188527,188528-188567,188580-188593,188594-188607,188608-188683,190849-190909,191658-191768,1924…	cattleAnnot_504278(ABCA9)--96.81;cattle_gi|156120322|ref|NM_001101837.1|(ABCA9)--95.90;milkGenes_gi|156120322|ref|NM_001101837.1|(ABCA9)--95.90
abcb1	cattleAnnot_281585(ABCB1)	99.14	POSITION=egybuf.s.001033:2976787-3071690;EXONS:2976787-2976871,2992703-2992874,3004831-3004846,3004847-3004892,3007265-3007283,3007286-3007459,3007909-3008055,3008058-3008082,3009325-3009330,3010308-3010335,3011607-3011650,3012733-3012766,3015937-3015940,3018001-3018019,3018025-3018177,3018334-3018338,3019149-3019259,3019403-3019495,3019497-3019515,3019612-3019736,3019843-3019902,3019909-3020049,…	cattleAnnot_281585(ABCB1)--99.14
abcb10	cattleAnnot_789800(ABCB10)	86.27	POSITION=egybuf.s.000496:246095-272303;EXONS:246095-246110,246120-246191,246193-246227,246229-246301,247470-247594,247600-247678,252664-252794,252838-252842,253566-253572,253576-253650,253653-253719,254855-254943,254951-254985,257224-257269,257275-257324,258483-258517,258530-258534,258535-258581,258584-258697,260912-260991,262135-262315,266724-266767,268832-268866,269313-269317,269347-269567,2695…	cattleAnnot_789800(ABCB10)--86.27
abcb11	cattle_gi|300794263|ref|NM_001192703.1|(ABCB11)	98.84	POSITION=egybuf.s.001482:634609-722757;EXONS:634609-634674,634676-634686,634688-634786,634798-634815,635655-635801,637603-637620,637628-637750,637751-637822,641826-642024,643138-643195,643196-643296,647127-647135,647136-647187,647188-647233,647235-647277,647279-647323,647327-647378,649144-649201,649203-649317,649320-649343,649348-649357,652668-652760,652762-652832,652919-653024,659554-659719,6672…	cattleAnnot_531150(ABCB11)--98.45;cattle_gi|300794263|ref|NM_001192703.1|(ABCB11)--98.84
abcb4	cattleAnnot_100336913(ABCB4)	97.94	POSITION=egybuf.s.001033:3098943-3182021;EXONS:3098943-3099029,3102603-3102639,3102650-3102663,3102783-3102789,3106442-3106466,3106472-3106479,3106480-3106598,3113111-3113168,3114476-3114483,3114484-3114644,3116719-3116732,3116733-3116891,3119327-3119450,3123842-3123915,3123916-3124015,3126880-3126992,3127870-3127875,3128539-3128572,3128573-3128645,3128698-3128702,3130408-3130417,3130421-3130533,…	cattleAnnot_100336913(ABCB4)--97.94
abcb5	cattleAnnot_536724(ABCB5)	97.52	POSITION=egybuf.s.002954:1318839-1457202;EXONS:1318839-1318868,1318877-1318951,1318953-1319015,1319174-1319178,1320920-1320992,1323105-1323159,1323761-1323787,1323788-1323904,1326983-1327037,1340419-1340430,1340435-1340461,1340468-1340613,1340699-1340739,1340747-1340878,1343580-1343666,1343667-1343704,1344502-1344680,1346040-1346153,1346469-1346579,1352161-1352164,1354198-1354320,1356089-1356100,…	cattleAnnot_536724(ABCB5)--97.52
abcb6	cattleAnnot_783257(ABCB6)	95.71	POSITION=egybuf.s.000588:8386013-8395222;EXONS:8386013-8386296,8387224-8387270,8387270-8387282,8387289-8387506,8387508-8387526,8387536-8387546,8387547-8387569,8387873-8388010,8388257-8388280,8388282-8388376,8388378-8388447,8388647-8388702,8388703-8388749,8388917-8389100,8389945-8390066,8390580-8390654,8390654-8390688,8390876-8390893,8390894-8390942,8391118-8391155,8391157-8391245,8391389-8391441,…	cattleAnnot_783257(ABCB6)--95.71;cattle_gi|402691768|ref|NM_001098156.2|(ABCB6)--95.52;milkGenes_gi|402691768|ref|NM_001098156.2|(ABCB6)--95.52
abcb7	cattle_gi|300795872|ref|NM_001192783.1|(ABCB7)	98.72	POSITION=egybuf.s.001522:333211-459308;EXONS:333211-333316,333319-333382,348090-348097,388592-388666,390741-390828,408794-408914,423049-423182,424587-424685,424690-424705,424707-424775,424776-424861,425353-425358,426901-426985,427077-427089,427105-427161,427163-427168,428001-428053,428058-428181,429107-429115,429116-429266,429837-429870,429871-430002,430162-430292,434543-434686,434689-434710,4347…	cattleAnnot_533669(ABCB7)--98.43;cattle_gi|300795872|ref|NM_001192783.1|(ABCB7)--98.72;human_gi|411147364|ref|NM_001271697.1|(ABCB7)--90.40;human_gi|411147361|ref|NM_004299.4|(ABCB7)--90.74;human_gi|411147362|ref|NM_001271696.1|(ABCB7)--90.85;human_gi|411147366|ref|NM_001271698.1|(ABCB7)--93.75;human_gi|411147368|ref|NM_001271699.1|(ABCB7)--90.28
abcb9	milkGenes_gi|119280234|gb|EE943660.1|(ABCB9)	95.26	POSITION=egybuf.s.004504:3006408-3012883;EXONS:3006408-3006565,3007056-3007091,3007093-3007232,3010512-3010535,3010543-3010579,3010581-3010686,3012815-3012883	milkGenes_gi|119280234|gb|EE943660.1|(ABCB9)--95.26
abcc1	cattleAnnot_281588(ABCC1)	98.98	POSITION=egybuf.s.001512:1783389-1899329;EXONS:1783389-1783445,1783448-1783524,1783527-1783572,1787098-1787186,1787190-1787227,1789798-1789839,1789842-1789858,1789864-1789938,1791143-1791269,1807039-1807047,1807050-1807102,1808849-1808931,1808934-1808971,1808973-1808986,1820390-1820620,1822391-1822567,1824423-1824437,1825008-1825156,1829229-1829320,1830983-1830998,1831002-1831011,1831015-1831027,…	cattleAnnot_281588(ABCC1)--98.98;cattle_gi|27806338|ref|NM_174223.1|(ABCC1)--98.02
abcc10	cattleAnnot_508399(ABCC10)	92.94	POSITION=egybuf.s.003243:165759-191194;EXONS:165759-165900,166145-166197,166791-166893,169501-169877,169879-170013,170709-171343,172620-172705,172706-172779,172784-172852,173507-173522,173525-173555,173557-173669,173897-174007,175796-175833,175847-175856,175856-175875,177251-177423,178761-178858,179282-179461,180778-180856,181027-181174,181178-181224,181667-181819,182000-182188,184523-184675,1855…	cattleAnnot_508399(ABCC10)--92.94
abcc11	cattleAnnot_101909228(ABCC11)	97.94	POSITION=egybuf.s.001717:1931274-2032793;EXONS:1931274-1931835,1931841-1931961,1931963-1932046,1932049-1932056,1932059-1932074,1932075-1932377,1932978-1933034,1933145-1933151,1933153-1933312,1935936-1935955,1935956-1935965,1935966-1935977,1935978-1936052,1936629-1936707,1940495-1940599,1940601-1940656,1942906-1942938,1942942-1943097,1944300-1944443,1945363-1945368,1946114-1946128,1946129-1946157,…	cattleAnnot_101909228(ABCC11)--97.94
abcc12	cattleAnnot_528068(ABCC12)	97.9	POSITION=egybuf.s.001717:1821157-1885363;EXONS:1821157-1821180,1821183-1821199,1821201-1821309,1821309-1821367,1821369-1821404,1821406-1821416,1821416-1821486,1821489-1821964,1822069-1822083,1822084-1822089,1822090-1822154,1822155-1822163,1822176-1822179,1822179-1822237,1824754-1824769,1824773-1824872,1826551-1826595,1826597-1826630,1827894-1828052,1828520-1828676,1828678-1828712,1830387-1830446,…	cattleAnnot_528068(ABCC12)--97.90
abcc2	cattleAnnot_520925(ABCC2)	98.39	POSITION=egybuf.s.001597:2933229-3012109;EXONS:2933229-2933268,2933273-2933454,2936155-2936523,2936530-2936569,2938743-2938811,2939385-2939407,2956056-2956080,2956082-2956122,2956123-2956184,2957986-2958120,2958611-2958625,2958627-2958667,2958668-2958720,2959144-2959162,2959165-2959193,2960416-2960499,2960502-2960652,2962581-2962643,2962645-2962711,2962712-2962747,2963552-2963610,2963612-2963647,…	cattleAnnot_520925(ABCC2)--98.39
abcc3	cattle_gi|300795330|ref|NM_001192756.1|(ABCC3)	97.67	POSITION=egybuf.s.000603:5863451-5903763;EXONS:5863451-5863590,5863590-5863633,5863634-5863660,5863661-5863821,5863823-5863888,5863888-5863907,5863907-5863955,5863956-5863976,5863977-5864054,5866683-5866878,5871778-5871788,5871789-5871818,5871819-5871827,5871828-5871932,5871935-5871951,5872546-5872583,5872590-5872680,5872682-5872713,5872863-5873001,5873006-5873015,5875635-5875737,5876810-5876854,…	cattleAnnot_533151(ABCC3)--97.46;cattle_gi|300795330|ref|NM_001192756.1|(ABCC3)--97.67
abcc5	cattleAnnot_511769(ABCC5)	99	POSITION=egybuf.s.000010:3690466-3778126;EXONS:3690466-3690534,3690546-3690580,3690587-3690603,3693534-3693711,3709393-3709396,3712417-3712570,3715033-3715189,3715828-3715975,3721395-3721402,3721403-3721490,3721493-3721632,3721783-3721936,3721949-3721958,3723071-3723217,3725395-3725443,3725444-3725544,3725806-3725831,3725847-3725922,3730315-3730496,3730501-3730674,3736217-3736225,3736227-3736243,…	cattleAnnot_511769(ABCC5)--99.00;cattle_gi|118150915|ref|NM_001077907.1|(ABCC5)--95.25
abcc6	cattle_gi|444741733|ref|NM_001276370.1|(ABCC6)	93.45	POSITION=egybuf.s.001512:1905970-1979630;EXONS:1905970-1906053,1906055-1906069,1906079-1906105,1906109-1906126,1906128-1906149,1906149-1906201,1906215-1906306,1906308-1906513,1906813-1906833,1906834-1906858,1906859-1907010,1909369-1909388,1909389-1909426,1910121-1910215,1912170-1912243,1912244-1912318,1913610-1913624,1913625-1913634,1913635-1913714,1915111-1915143,1915155-1915238,1917166-1917366,…	cattleAnnot_100337270(ABCC6)--93.41;cattle_gi|444741733|ref|NM_001276370.1|(ABCC6)--93.45
abcc8	cattle_gi|329663586|ref|NM_001205610.1|(ABCC8)	98.7	POSITION=egybuf.s.002602:1335864-1423847;EXONS:1335864-1336012,1337932-1338074,1342045-1342078,1342080-1342169,1347901-1348068,1350332-1350389,1350389-1350522,1350523-1350575,1351503-1351612,1351613-1351693,1360770-1360935,1364756-1364898,1364900-1364911,1371176-1371252,1371254-1371269,1371275-1371317,1371641-1371776,1371786-1371808,1381404-1381445,1382640-1382741,1382743-1382748,1382749-1382756,…	cattleAnnot_538996(ABCC8)--96.88;cattle_gi|329663586|ref|NM_001205610.1|(ABCC8)--98.70;human_gi|562815398|ref|NM_000352.4|(ABCC8)--87.98;human_gi|562815399|ref|NM_001287174.1|(ABCC8)--87.18
abcc9	cattleAnnot_100336551(ABCC9)	95.25	POSITION=egybuf.s.004114:3208952-3385753;EXONS:3208952-3209010,3209366-3209482,3214008-3214168,3215524-3215540,3215548-3215565,3215573-3215584,3215585-3215683,3223392-3223410,3223411-3223514,3229787-3229791,3229792-3229871,3229873-3229953,3231006-3231033,3231047-3231247,3237011-3237034,3237035-3237206,3237221-3237224,3240244-3240287,3240289-3240378,3240381-3240398,3240425-3240428,3240908-3240946,…	cattleAnnot_100336551(ABCC9)--95.25
abcd2	cattleAnnot_526436(ABCD2)	99.71	POSITION=egybuf.s.000484:194844-197696;EXONS:194844-194942,194947-195014,195023-195095,196574-196621,196622-196845,196846-197361,197362-197464,197466-197491,197492-197696	cattleAnnot_526436(ABCD2)--99.71;cattle_gi|149643024|ref|NM_001099037.1|(ABCD2)--97.98
abcd3	cattleAnnot_526059(ABCD3)	93.68	POSITION=egybuf.s.003132:10075101-10132866;EXONS:10075101-10075107,10075107-10075156,10075158-10075176,10075184-10075192,10075193-10075262,10075262-10075286,10075287-10075306,10075307-10075834,10075837-10075986,10075987-10076312,10076317-10076396,10076397-10076406,10076409-10076440,10076444-10076593,10078669-10078724,10081145-10081207,10081209-10081225,10081234-10081254,10087693-10087715,10087725…	cattleAnnot_526059(ABCD3)--93.68;cattle_gi|157427917|ref|NM_001105396.1|(ABCD3)--91.67;milkGenes_gi|157427917|ref|NM_001105396.1|(ABCD3)--91.67
abcd4	milkGenes_gi|59858234|gb|BT020935.1|(ABCD4)	97.2	POSITION=egybuf.s.001690:3387108-3399194;EXONS:3387108-3387215,3387216-3387270,3387271-3387371,3387373-3387390,3387390-3387402,3387406-3387443,3387443-3387456,3387466-3387481,3387482-3387524,3387524-3387555,3387556-3387575,3387576-3387652,3387654-3387665,3387666-3387689,3387698-3387731,3387732-3387761,3387764-3387772,3387772-3387785,3387789-3387796,3387801-3387813,3387816-3387831,3387832-3387840,…	cattleAnnot_528646(ABCD4)--93.55;cattle_gi|254540085|ref|NM_001015636.2|(ABCD4)--93.69;milkGenes_gi|59858234|gb|BT020935.1|(ABCD4)--97.20
abce1	cattle_gi|139948740|ref|NM_001083685.1|(ABCE1)	98.55	POSITION=egybuf.s.002428:156894-191290;EXONS:156894-157004,163812-163946,166483-166569,169409-169440,169448-169510,170532-170650,171030-171139,171144-171152,171154-171169,171335-171405,171624-171664,171666-171723,172586-172676,178068-178098,178102-178194,182033-182215,182219-182237,182240-182261,183446-183506,183605-183616,183619-183667,185110-185221,185305-185388,185391-185451,185573-185696,1889…	cattleAnnot_514991(ABCE1)--97.92;cattle_gi|139948740|ref|NM_001083685.1|(ABCE1)--98.55;milkGenes_gi|139948740|ref|NM_001083685.1|(ABCE1)--98.55
abcf1	milkGenes_gi|82977886|gb|DV921635.1|(ABCF1)	96.98	POSITION=egybuf.s.004515:487223-494319;EXONS:487223-487297,487531-487549,487550-487634,488440-488523,488523-488555,488639-488714,489432-489470,489483-489549,489636-489674,489821-489830,489832-489945,490118-490157,490169-490220,490452-490481,490481-490498,494219-494319	cattleAnnot_281589(ABCF1)--95.40;cattle_gi|332634815|ref|NM_001206909.1|(ABCF1)--95.58;milkGenes_gi|82977886|gb|DV921635.1|(ABCF1)--96.98;pig_gi|178056851|ref|NM_001123069.1|(ABCF1)--85.02
abcf2	cattle_gi|402744664|ref|NM_001046136.2|(ABCF2)	96.44	POSITION=egybuf.s.001518:714010-729529;EXONS:714010-714320,714329-714481,715130-715260,715949-715961,715962-716013,716015-716156,716624-716753,716960-717023,717660-717768,718007-718010,718138-718228,718319-718439,718577-718588,718592-718677,720167-720218,720219-720271,721568-721626,721628-721638,721639-721667,722818-722836,722840-722898,722899-722993,723719-723902,724580-724603,724607-724797,7293…	cattleAnnot_513061(ABCF2)--93.73;cattle_gi|402744664|ref|NM_001046136.2|(ABCF2)--96.44;milkGenes_gi|402744664|ref|NM_001046136.2|(ABCF2)--96.44;milkGenes_gi|45456511|gb|CK942131.1|(ABCF2)--88.98;milkGenes_gi|45456511|gb|CK942131.1|(ABCF2)--92.93
abcf3	cattleAnnot_530975(ABCF3)	98.92	POSITION=egybuf.s.000010:3512960-3520919;EXONS:3512960-3513012,3513013-3513017,3513017-3513024,3513027-3513215,3513220-3513262,3513263-3513408,3513501-3513519,3513520-3513527,3513528-3513562,3513564-3513595,3513733-3513755,3513756-3513775,3513776-3513805,3513810-3513867,3514047-3514138,3514246-3514334,3514941-3515004,3515006-3515034,3515036-3515061,3515068-3515079,3515165-3515209,3517270-3517345,…	cattleAnnot_530975(ABCF3)--98.92;cattle_gi|134085696|ref|NM_001083457.1|(ABCF3)--97.76;human_gi|148612852|ref|NM_018358.2|(ABCF3)--85.22;milkGenes_gi|134085696|ref|NM_001083457.1|(ABCF3)--97.76
abcg1	cattle_gi|329664964|ref|NM_001205528.1|(ABCG1)	97.75	POSITION=egybuf.s.004110:13379842-13441635;EXONS:13379842-13379886,13379893-13379939,13379941-13380063,13380065-13380089,13419634-13419752,13421573-13421682,13421687-13421711,13425663-13425714,13429644-13429790,13429943-13430006,13430010-13430071,13430994-13431109,13434409-13434531,13434532-13434537,13434538-13434545,13434546-13434598,13434740-13434840,13435924-13436084,13437064-13437165,13437270…	cattleAnnot_510745(ABCG1)--95.84;cattle_gi|329664964|ref|NM_001205528.1|(ABCG1)--97.75
abcg2	cattleAnnot_536203(ABCG2)	97.97	POSITION=egybuf.s.000938:1449942-1582506;EXONS:1449942-1450048,1453209-1453248,1453250-1453372,1528997-1529215,1530243-1530300,1536657-1536684,1536686-1536718,1537602-1537660,1537664-1537718,1538549-1538700,1541365-1541523,1549328-1549476,1552093-1552100,1552101-1552199,1553341-1553576,1553581-1553595,1553614-1553619,1562557-1562575,1562580-1562638,1568203-1568292,1569791-1569914,1571163-1571223,…	cattleAnnot_536203(ABCG2)--97.97;cattle_gi|402744667|ref|NM_001037478.3|(ABCG2)--88.46;milkGenes_gi|402744667|ref|NM_001037478.3|(ABCG2)--88.46
abcg4	cattleAnnot_508443(ABCG4)	94.09	POSITION=egybuf.s.000378:1555505-1571181;EXONS:1555505-1555734,1556905-1557021,1557023-1557115,1557119-1557161,1562353-1562470,1562590-1562665,1562671-1562725,1562857-1562906,1563304-1563450,1564606-1564652,1564655-1564732,1564862-1564960,1564962-1564978,1565178-1565304,1565305-1565319,1566297-1566395,1566625-1566793,1566881-1566919,1566921-1566959,1566962-1566987,1568292-1568420,1568423-1568437,…	cattleAnnot_508443(ABCG4)--94.09;cattle_gi|157427811|ref|NM_001105343.1|(ABCG4)--93.81
abcg5	cattle_gi|66792877|ref|NM_001024547.1|(ABCG5)	99.67	POSITION=egybuf.s.003366:198959-233834;EXONS:198959-199081,199083-199160,199981-200091,205410-205413,205872-205918,205919-206059,210158-210297,211139-211224,211227-211348,211430-211644,212124-212254,213295-213299,213299-213309,213312-213318,213321-213435,215204-215333,219928-220031,220123-220260,232755-232825,232826-232878,233559-233640,233642-233834	cattleAnnot_515536(ABCG5)--99.57;cattle_gi|66792877|ref|NM_001024547.1|(ABCG5)--99.67
abcg8	cattleAnnot_508829(ABCG8)	98.77	POSITION=egybuf.s.003366:233788-253614;EXONS:233788-233942,233943-234101,234104-234144,239535-239638,240543-240589,240591-240652,240662-240703,245434-245672,246141-246190,246800-246869,246961-247231,248806-248968,249059-249136,250000-250007,250009-250094,250096-250203,250625-250691,251350-251356,251359-251379,251383-251502,251512-251638,252710-252722,252723-252838,252923-253256,253257-253541,2535…	cattleAnnot_508829(ABCG8)--98.77;cattle_gi|66954663|ref|NM_001024663.1|(ABCG8)--95.83
abhd1	cattleAnnot_510774(ABHD1)	97.52	POSITION=egybuf.s.003366:6123616-6130765;EXONS:6123616-6123746,6123752-6123816,6123819-6123887,6124019-6124034,6124035-6124041,6124044-6124186,6124285-6124334,6124507-6124525,6124527-6124536,6124536-6124545,6124546-6124681,6124808-6124850,6124858-6124874,6124875-6124924,6125090-6125134,6125359-6125417,6125419-6125522,6125523-6125541,6126177-6126202,6126209-6126305,6126312-6126343,6130628-6130684,…	cattleAnnot_510774(ABHD1)--97.52;cattle_gi|402743639|ref|NM_001035094.2|(ABHD1)--95.97
abhd10	cattleAnnot_515563(ABHD10)	97.94	POSITION=egybuf.s.003953:1679667-1693506;EXONS:1679667-1679679,1679679-1679699,1680053-1680147,1680148-1680168,1682700-1682813,1682814-1682883,1686713-1686825,1687237-1687374,1692668-1692753,1692770-1692896,1692899-1692906,1692907-1693093,1693097-1693321,1693333-1693436,1693438-1693506	cattleAnnot_515563(ABHD10)--97.94;cattle_gi|88319950|ref|NM_001015606.2|(ABHD10)--90.50
abhd11	cattleAnnot_510109(ABHD11)	87.35	POSITION=egybuf.s.001252:48930-51057;EXONS:48930-49055,49746-49772,49772-49918,49974-49977,50069-50082,50088-50237,50337-50446,50453-50524,50755-50774,50786-51057	cattleAnnot_510109(ABHD11)--87.35
abhd12	cattleAnnot_768242(ABHD12)	88.26	POSITION=egybuf.s.000862:29352-106199;EXONS:29352-29386,29387-29428,29437-29450,29457-29486,30226-30430,30431-30474,30478-30486,30486-30562,31200-31257,33044-33111,33112-33173,34448-34463,34465-34528,36926-37008,38160-38215,38216-38240,38689-38726,39931-40003,40009-40062,42245-42250,42253-42293,43656-43687,46683-46732,46735-46804,50578-50684,59006-59018,59023-59047,59052-59139,98441-98449,98449-9…	cattleAnnot_768242(ABHD12)--88.26
abhd12b	cattleAnnot_100138482(ABHD12B)	88.85	POSITION=egybuf.s.003867:6256736-6281506;EXONS:6256736-6256904,6256907-6256975,6256981-6257007,6257011-6257132,6257140-6257151,6257162-6257167,6257167-6257220,6257222-6257378,6257479-6257598,6258214-6258292,6260062-6260144,6264101-6264180,6265748-6265784,6266208-6266338,6266495-6266540,6269974-6270004,6271960-6272021,6272022-6272058,6272063-6272084,6273806-6273875,6273876-6273882,6273883-6273910,…	cattleAnnot_100138482(ABHD12B)--88.85
abhd13	cattleAnnot_513848(ABHD13)	98.28	POSITION=egybuf.s.000542:7613223-7614328;EXONS:7613223-7613229,7613231-7613249,7613253-7613529,7613541-7613753,7613755-7613818,7613820-7614321,7614321-7614328	cattleAnnot_513848(ABHD13)--98.28
abhd14a	cattleAnnot_515122(ABHD14A)	90.26	POSITION=egybuf.s.004482:808345-816890;EXONS:808345-808390,808392-808399,808399-808403,808404-808420,808429-808465,808466-808676,808677-808775,808782-808884,808890-808903,808905-808913,808916-809008,809011-809239,809456-809571,809572-809682,811173-811288,811455-811673,814738-814773,814781-814849,816825-816868,816869-816890	cattleAnnot_515122(ABHD14A)--90.26
abhd16a	cattleAnnot_513252(ABHD16A)	97.77	POSITION=egybuf.s.004096:411901-425704;EXONS:411901-411987,411991-412037,413029-413086,413817-413874,414122-414208,417337-417424,419075-419139,419325-419448,420803-420917,421710-421810,422121-422185,422616-422664,423107-423215,423216-423232,423647-423751,423986-424049,424391-424447,424598-424659,424789-424866,424952-425049,425149-425195,425376-425599,425601-425704	cattleAnnot_513252(ABHD16A)--97.77;cattle_gi|115497867|ref|NM_001075605.1|(ABHD16A)--97.64;human_gi|294660762|ref|NM_021160.2|(ABHD16A)--91.53;milkGenes_gi|115497867|ref|NM_001075605.1|(ABHD16A)--97.64
abhd17b	cattleAnnot_781153(ABHD17B)	98.89	POSITION=egybuf.s.004756:5704357-5758391;EXONS:5704357-5704607,5704610-5704656,5704662-5704728,5704730-5704836,5704837-5704893,5704893-5705090,5705090-5705120,5705124-5705139,5705139-5705148,5705152-5705169,5705171-5705194,5705195-5705228,5705229-5705259,5705270-5705317,5705318-5705392,5705393-5705463,5705463-5705514,5705515-5705526,5705527-5705890,5705892-5705914,5708700-5708721,5708722-5708880,…	cattleAnnot_781153(ABHD17B)--98.89
abhd2	cattle_gi|62751896|ref|NM_001015549.1|(ABHD2)	94.83	POSITION=egybuf.s.003461:260332-349798;EXONS:260332-260372,260373-260413,260419-260425,260425-260433,260435-260441,265575-265598,265610-265779,307598-307604,307605-307775,310711-310879,326906-326913,326914-327091,338021-338114,342156-342244,342247-342271,344180-344246,345814-345859,345860-345901,349276-349380,349381-349454,349457-349720,349722-349725,349727-349758,349762-349798	cattleAnnot_508717(ABHD2)--91.20;cattle_gi|62751896|ref|NM_001015549.1|(ABHD2)--94.83
abhd3	cattleAnnot_539795(ABHD3)	98.53	POSITION=egybuf.s.000207:3469581-3524337;EXONS:3469581-3469809,3470837-3470913,3470918-3471005,3472210-3472233,3472234-3472264,3472265-3472298,3472302-3472398,3489791-3489833,3492160-3492163,3516286-3516398,3520549-3520723,3523554-3523596,3523597-3523955,3523957-3524024,3524026-3524105,3524106-3524337	cattleAnnot_539795(ABHD3)--98.53;cattle_gi|115495964|ref|NM_001076187.1|(ABHD3)--86.86
abhd4	cattleAnnot_509896(ABHD4)	98.95	POSITION=egybuf.s.002772:574447-587334;EXONS:574447-574504,577922-578006,579409-579735,579736-579786,579934-579999,580000-580022,580025-580092,581842-581953,584549-584609,584613-584651,584663-584742,585519-585823,585824-585917,585918-585922,585923-585989,585990-586006,586017-586026,586028-586059,586059-586131,586136-586250,586925-586986,586987-587033,587034-587074,587075-587334	cattleAnnot_509896(ABHD4)--98.95;cattle_gi|77735692|ref|NM_001034368.1|(ABHD4)--88.66;milkGenes_gi|77735692|ref|NM_001034368.1|(ABHD4)--88.66
abhd5	cattleAnnot_535588(ABHD5)	94.57	POSITION=egybuf.s.001199:1837829-1863320;EXONS:1837829-1837844,1837844-1837849,1837852-1837858,1837902-1837932,1842702-1842717,1842729-1842794,1843255-1843306,1843307-1843364,1845376-1845714,1845717-1845747,1852829-1852967,1858190-1858302,1861260-1861273,1861276-1861449,1862034-1862124,1862134-1862991,1862994-1862999,1862999-1863022,1863022-1863035,1863036-1863065,1863085-1863212,1863213-1863320	cattleAnnot_535588(ABHD5)--94.57;cattle_gi|402692202|ref|NM_001076063.2|(ABHD5)--91.11;pig_gi|60097960|ref|NM_001012407.1|(ABHD5)--86.99
abhd6	cattle_gi|115497417|ref|NM_001075196.1|(ABHD6)	93.92	POSITION=egybuf.s.001770:3414827-3453167;EXONS:3414827-3414887,3414891-3414948,3414948-3414954,3414954-3414993,3414998-3415046,3415049-3415052,3415052-3415079,3415081-3415214,3415215-3415261,3415274-3415321,3415322-3415337,3415338-3415344,3415349-3415513,3415514-3415572,3415580-3415587,3415588-3415609,3415611-3415651,3415653-3415911,3415917-3415940,3421376-3421474,3421765-3421821,3425143-3425197,…	cattleAnnot_505283(ABHD6)--91.67;cattle_gi|115497417|ref|NM_001075196.1|(ABHD6)--93.92;milkGenes_gi|115497417|ref|NM_001075196.1|(ABHD6)--93.92
abi1	cattleAnnot_540815(ABI1)	99.15	POSITION=egybuf.s.002561:8418-102002;EXONS:8418-8538,8540-8597,8600-8716,44466-44632,74930-75106,77189-77203,77946-78046,79204-79210,79211-79293,79294-79346,82582-82682,83594-83674,87384-87483,87486-87531,87533-87564,91810-91896,92252-92256,95813-95994,100315-100564,100574-100944,100946-100971,100978-101115,101119-101180,101180-101241,101242-101248,101249-101255,101264-101411,101415-101465,101468…	cattleAnnot_540815(ABI1)--99.15;cattle_gi|115495944|ref|NM_001076241.1|(ABI1)--94.83
abi2	cattleAnnot_537711(ABI2)	96.3	POSITION=egybuf.s.004594:701751-817330;EXONS:701751-701964,701966-702004,757547-757713,765161-765338,766873-766884,777341-777443,780580-780727,781481-781605,782632-782813,787473-787577,787584-787639,799405-799455,799458-799494,803159-803292,803301-803336,811909-811931,811935-812002,812232-812258,812269-812355,812363-812380,812387-812395,812396-812426,812429-812465,812466-812520,812529-812535,8125…	cattleAnnot_537711(ABI2)--96.30;cattle_gi|155372068|ref|NM_001101171.1|(ABI2)--93.72
abi3	cattleAnnot_529835(ABI3)	90.59	POSITION=egybuf.s.000603:7335643-7347435;EXONS:7335643-7335720,7335721-7335732,7335732-7335785,7335788-7335859,7335859-7335881,7335882-7335924,7335925-7336057,7336077-7336115,7336425-7336561,7337116-7337141,7337143-7337196,7337891-7337939,7338107-7338170,7338480-7338565,7341115-7341144,7341151-7341293,7342387-7342427,7343062-7343068,7343068-7343121,7347309-7347319,7347320-7347435	cattleAnnot_529835(ABI3)--90.59;cattle_gi|134085680|ref|NM_001083454.1|(ABI3)--87.67
abi3bp	cattleAnnot_538604(ABI3BP)	94.18	POSITION=egybuf.s.004113:241938-510950;EXONS:241938-241964,241964-242027,242028-242031,242032-242084,242086-242326,242328-242467,242468-242576,242576-242638,242640-242645,242647-242813,242814-243023,243033-243079,243086-243187,244916-245038,246320-246482,247240-247262,247264-247271,247997-248010,248022-248080,275110-275119,275121-275134,275136-275222,280674-280835,280840-280883,288930-288999,2897…	cattleAnnot_538604(ABI3BP)--94.18;milkGenes_gi|122692458|ref|NM_001080307.1|(ABI3BP)--89.34
abl1	milkGenes_gi|119642291|gb|EH171279.1|(ABL1)	99.67	POSITION=egybuf.s.000109:2101517-2123941;EXONS:2101517-2101566,2101567-2101681,2101682-2101764,2110959-2111023,2111026-2111229,2121023-2121054,2121054-2121107,2121358-2121363,2121769-2121805,2121809-2121817,2121818-2121951,2123801-2123913,2123914-2123941	cattleAnnot_540876(ABL1)--85.42;cattle_gi|332309185|ref|NM_001206860.1|(ABL1)--85.43;milkGenes_gi|119642291|gb|EH171279.1|(ABL1)--99.67
abl2	cattle_gi|219804279|ref|NM_001143855.1|(ABL2)	88.96	POSITION=egybuf.s.000112:185787-207362;EXONS:185787-185851,187747-187918,192204-192249,192252-192473,192477-192507,195727-195852,195856-195982,195993-196006,197091-197176,198140-198244,198246-198320,198887-198955,198957-198997,199000-199077,200407-200559,201450-201538,204087-204261,204805-204986,204990-205312,205343-205466,205467-205473,205474-205724,206440-206576,206579-207039,207058-207168,2071…	cattleAnnot_511845(ABL2)--86.41;cattle_gi|219804279|ref|NM_001143855.1|(ABL2)--88.96
ablim1	cattleAnnot_504968(ABLIM1)	98.56	POSITION=egybuf.s.001351:746463-976335;EXONS:746463-746526,746541-746577,746578-746629,746636-746819,746821-746842,746849-746942,746942-747013,747014-747242,747244-747346,747347-747391,747393-747490,747504-747558,747559-747571,747571-747579,747582-747721,747724-747782,747788-747839,747843-748260,748266-748296,748297-748541,748543-748692,748694-748851,748853-748886,748887-748948,748948-749030,7490…	cattleAnnot_504968(ABLIM1)--98.56;milkGenes_gi|151556280|gb|BC150104.1|(ABLIM1)--96.07
ablim2	cattleAnnot_618227(ABLIM2)	96.42	POSITION=egybuf.s.003822:1293727-1454180;EXONS:1293727-1294014,1294016-1294049,1294054-1294117,1294121-1294286,1294287-1294422,1294423-1294762,1294764-1294769,1294770-1294780,1294790-1294869,1295516-1295850,1296568-1296579,1296581-1296629,1296630-1296645,1296645-1296651,1296651-1296772,1322385-1322399,1322400-1322466,1322682-1322689,1326752-1326806,1335075-1335136,1353620-1353662,1353674-1353763,…	cattleAnnot_618227(ABLIM2)--96.42
ablim3	cattleAnnot_613794(ABLIM3)	94.22	POSITION=egybuf.s.002590:6008539-6154012;EXONS:6008539-6008556,6008560-6008641,6008791-6008797,6058752-6058885,6074993-6075105,6075107-6075140,6075142-6075180,6077490-6077600,6077656-6077662,6088180-6088302,6092433-6092525,6104844-6104931,6119749-6119808,6122206-6122270,6128883-6129038,6130550-6130578,6131073-6131199,6131866-6131869,6131871-6131970,6133326-6133372,6134425-6134560,6136045-6136057,…	cattleAnnot_613794(ABLIM3)--94.22;cattle_gi|402744434|ref|NM_001099127.2|(ABLIM3)--93.95;milkGenes_gi|402744434|ref|NM_001099127.2|(ABLIM3)--93.95
abo	cattleAnnot_515340(ABO)	99.02	POSITION=egybuf.s.002036:375014-426442;EXONS:375014-375100,401769-401845,407424-407471,408596-408646,411066-411113,411923-411958,415167-415295,424287-424550,424559-424662,425322-425477,425481-425489,425490-425608,425610-425773,425777-425859,425866-425956,425957-426041,426042-426155,426156-426224,426244-426442	cattleAnnot_515340(ABO)--99.02;cattle_gi|118151395|ref|NM_001077926.1|(ABO)--90.76;milkGenes_gi|118151395|ref|NM_001077926.1|(ABO)--90.76
abp1	cattle_gi|402744269|ref|NM_001034361.2|(ABP1)	93.18	POSITION=egybuf.s.001518:253352-268508;EXONS:253352-253383,253395-253402,253403-253418,261284-261299,261305-261346,261942-262191,262195-262404,262404-262434,262435-262450,262451-262475,263163-263288,263292-263477,264133-264412,264415-264433,264443-264454,264455-264507,264508-264579,264594-264617,264618-264706,265698-265825,265830-265897,265898-265992,266387-266512,266513-266519,266948-267076,2670…	cattle_gi|402744269|ref|NM_001034361.2|(ABP1)--93.18
abr	cattleAnnot_515556(ABR)	92.43	POSITION=egybuf.s.004264:14033912-14250259;EXONS:14033912-14034017,14132108-14132160,14132163-14132294,14159548-14159647,14168292-14168476,14174732-14174839,14178504-14178565,14184562-14184614,14185196-14185336,14188749-14188798,14188801-14188863,14189963-14189967,14191414-14191469,14191485-14191499,14191501-14191581,14195698-14195757,14195759-14195821,14196160-14196235,14196697-14196736,14196737…	cattleAnnot_515556(ABR)--92.43;cattle_gi|261490685|ref|NM_001046204.2|(ABR)--91.28
abra	cattleAnnot_539379(ABRA)	99.46	POSITION=egybuf.s.001273:59102-70744;EXONS:59102-59141,59146-59177,59185-59281,59284-59329,59333-59346,59346-59558,59559-59577,59583-59804,69724-69884,69885-69889,69890-70032,70036-70082,70083-70129,70134-70144,70149-70317,70321-70604,70609-70639,70642-70645,70649-70715,70717-70744	cattleAnnot_539379(ABRA)--99.46;cattle_gi|300795123|ref|NM_001192234.1|(ABRA)--99.46
abracl	cattleAnnot_505914(ABRACL)	99.01	POSITION=egybuf.s.002438:1524791-1541594;EXONS:1524791-1524883,1524884-1524918,1524919-1524952,1524952-1524971,1524983-1525387,1535654-1535720,1541228-1541251,1541252-1541282,1541284-1541330,1541443-1541531,1541532-1541594	cattleAnnot_505914(ABRACL)--99.01;cattle_gi|262118248|ref|NM_001166561.1|(ABRACL)--97.93
abt1	cattle_gi|402744566|ref|NM_001076152.2|(ABT1)	97.86	POSITION=egybuf.s.004903:2867-5846;EXONS:2867-2920,2920-2974,2986-3618,3626-3643,3659-3702,3704-3728,3728-3777,3778-3854,3855-4095,4097-4145,4146-4562,4717-4924,5600-5610,5611-5787,5788-5846	cattle_gi|402744566|ref|NM_001076152.2|(ABT1)--97.86;cattle_gi|402744566|ref|NM_001076152.2|(ABT1)--97.86
acaa1	cattleAnnot_508324(ACAA1)	87.23	POSITION=egybuf.s.002625:3605412-3632806;EXONS:3605412-3605435,3605438-3605580,3605582-3605636,3605643-3605684,3605684-3605717,3607037-3607182,3607297-3607352,3607645-3607673,3607685-3607786,3607800-3607828,3607959-3608033,3608034-3608103,3608105-3608153,3609399-3609476,3610841-3610939,3612609-3612651,3612965-3613026,3613028-3613047,3630740-3630796,3631790-3631835,3632651-3632767,3632781-3632806	cattleAnnot_508324(ACAA1)--87.23
acaa2	cattleAnnot_522006(ACAA2)	95.8	POSITION=egybuf.s.002344:4860200-4886976;EXONS:4860200-4860303,4860306-4860369,4867163-4867291,4872432-4872548,4875139-4875188,4875193-4875284,4875330-4875337,4877196-4877328,4877330-4877372,4878872-4878901,4878904-4879004,4883109-4883179,4885196-4885247,4885249-4885306,4885313-4885359,4886553-4886914,4886916-4886976	cattleAnnot_522006(ACAA2)--95.80;cattle_gi|402745646|ref|NM_001035342.2|(ACAA2)--94.98;milkGenes_gi|402745646|ref|NM_001035342.2|(ACAA2)--94.98;pig_gi|264681429|ref|NM_001167638.1|(ACAA2)--85.85
acaca	cattle_gi|31342550|ref|NM_174224.2|(ACACA)	98.85	POSITION=egybuf.s.004264:4875640-5149355;EXONS:4875640-4875768,4878283-4878306,4878308-4878418,4887779-4887849,4887850-4887951,4892378-4892531,4908322-4908400,4908413-4908441,4911381-4911554,4911557-4911562,4920238-4920374,4921850-4921947,4925251-4925348,4930151-4930245,4930249-4930276,4930890-4931003,4931006-4931036,4950124-4950235,4951168-4951289,4956241-4956339,4964636-4964759,4964764-4964819,…	cattleAnnot_281590(ACACA)--94.72;cattle_gi|31342550|ref|NM_174224.2|(ACACA)--98.85;milkGenes_gi|31342550|ref|NM_174224.2|(ACACA)--98.82;milkGenes_gi|119648970|gb|EH177578.1|(ACACA)--97.67;pig_gi|166796032|ref|NM_001114269.1|(ACACA)--91.14
acacb	cattleAnnot_515338(ACACB)	96.53	POSITION=egybuf.s.001642:2292496-2429544;EXONS:2292496-2292701,2292703-2292741,2292746-2292754,2292754-2292833,2292834-2292883,2292883-2292889,2292892-2292897,2293384-2293454,2293455-2293511,2293512-2293685,2293685-2293714,2293716-2293737,2293738-2293829,2293829-2293868,2293872-2293995,2294001-2294061,2294064-2294486,2296410-2296461,2296463-2296545,2296888-2297007,2297954-2298108,2299452-2299560,…	cattleAnnot_515338(ACACB)--96.53;cattle_gi|329112496|ref|NM_001205333.1|(ACACB)--96.42
acad10	cattle_gi|300796293|ref|NM_001192292.1|(ACAD10)	98.95	POSITION=egybuf.s.004504:6128910-6183217;EXONS:6128910-6129018,6131361-6131416,6131420-6131510,6131524-6131569,6136036-6136187,6138309-6138478,6138479-6138483,6138483-6138504,6142330-6142489,6143210-6143348,6143352-6143374,6144863-6144935,6144937-6145007,6153437-6153506,6154940-6154944,6154944-6154950,6154951-6154958,6154963-6155113,6155119-6155126,6159443-6159594,6160929-6161075,6161854-6162028,…	cattleAnnot_511425(ACAD10)--98.67;cattle_gi|300796293|ref|NM_001192292.1|(ACAD10)--98.95;milkGenes_gi|157743114|gb|BC149703.1|(ACAD10)--97.78
acad11	cattleAnnot_526956(ACAD11)	97.24	POSITION=egybuf.s.001065:243924-372666;EXONS:243924-243936,243940-243949,243958-243964,243964-244120,263414-263512,265585-265706,266794-266927,276184-276216,276219-276263,276265-276354,301178-301223,301226-301321,301677-301728,301729-301781,301784-301802,304322-304430,304470-304474,306056-306085,306087-306155,306157-306161,306163-306182,317305-317382,318085-318224,320595-320637,320638-320702,3473…	cattleAnnot_526956(ACAD11)--97.24;cattle_gi|402692241|ref|NM_001075893.2|(ACAD11)--94.76
acad8	cattleAnnot_512070(ACAD8)	86.44	POSITION=egybuf.s.003279:2935015-2951226;EXONS:2935015-2935064,2935065-2935116,2935511-2935601,2935604-2935684,2937000-2937066,2937067-2937072,2937945-2938001,2938261-2938292,2938294-2938399,2946449-2946585,2946755-2946811,2946812-2946815,2946818-2946856,2949187-2949339,2949510-2949611,2950736-2950912,2950914-2950945,2950947-2950968,2950968-2951016,2951018-2951022,2951024-2951034,2951035-2951065,…	cattleAnnot_512070(ACAD8)--86.44;cattle_gi|115495620|ref|NM_001075551.1|(ACAD8)--85.91;milkGenes_gi|115495620|ref|NM_001075551.1|(ACAD8)--85.91
acadl	cattleAnnot_614508(ACADL)	92.67	POSITION=egybuf.s.000415:1783971-1831762;EXONS:1783971-1784014,1784016-1784040,1784043-1784073,1784079-1784418,1784422-1784598,1784599-1784846,1784847-1784850,1784851-1785025,1785026-1785035,1785036-1785055,1785065-1785072,1785074-1785134,1785134-1785178,1785179-1785201,1785208-1785252,1785255-1785266,1785266-1785280,1785281-1785320,1785321-1785434,1792525-1792607,1792610-1792615,1796313-1796440,…	cattleAnnot_614508(ACADL)--92.67;cattle_gi|116004092|ref|NM_001076936.1|(ACADL)--88.43;milkGenes_gi|116004092|ref|NM_001076936.1|(ACADL)--88.43
acadm	cattleAnnot_505968(ACADM)	98.63	POSITION=egybuf.s.000569:4600981-4641377;EXONS:4600981-4601026,4602208-4602213,4605013-4605054,4605056-4605079,4605081-4605104,4606203-4606206,4611191-4611285,4611399-4611468,4612655-4612755,4614279-4614289,4614290-4614359,4622753-4622884,4624752-4624860,4629498-4629629,4629630-4629639,4630196-4630291,4638338-4638520,4638521-4638525,4638525-4638586,4639879-4640071,4640071-4640135,4640136-4640687,…	cattleAnnot_505968(ACADM)--98.63;cattle_gi|115497689|ref|NM_001075235.1|(ACADM)--97.72;milkGenes_gi|115497689|ref|NM_001075235.1|(ACADM)--97.72
acads	cattleAnnot_511222(ACADS)	86.39	POSITION=egybuf.s.001642:1265604-1284635;EXONS:1265604-1265710,1267788-1267820,1267824-1267896,1267898-1267962,1281196-1281338,1281421-1281534,1281910-1282029,1282304-1282355,1282357-1282423,1282426-1282440,1282616-1282689,1282690-1282712,1282919-1282966,1283141-1283182,1283191-1283381,1284096-1284347,1284348-1284384,1284385-1284394,1284396-1284419,1284420-1284481,1284485-1284635	cattleAnnot_511222(ACADS)--86.39
acadsb	cattleAnnot_504301(ACADSB)	98.75	POSITION=egybuf.s.001130:3003890-3064003;EXONS:3003890-3003906,3003946-3003951,3003954-3003964,3003966-3004053,3032537-3032540,3044139-3044298,3045334-3045425,3045427-3045435,3048186-3048391,3049123-3049294,3050488-3050507,3050511-3050520,3050524-3050545,3050547-3050550,3050551-3050624,3051993-3052085,3056210-3056246,3056253-3056299,3057734-3057872,3060295-3060394,3061128-3061599,3061605-3061614,…	cattleAnnot_504301(ACADSB)--98.75;cattle_gi|62988279|ref|NM_001017933.1|(ACADSB)--94.29;milkGenes_gi|62988279|ref|NM_001017933.1|(ACADSB)--94.29
acadvl	cattleAnnot_282130(ACADVL)	96.65	POSITION=egybuf.s.004264:19993527-19999338;EXONS:19993527-19993579,19993580-19993592,19993667-19993695,19994532-19994591,19994682-19994697,19994698-19994748,19994856-19994877,19994885-19994924,19995030-19995079,19995080-19995093,19995094-19995147,19995148-19995170,19995563-19995618,19995623-19995709,19995983-19996113,19996211-19996264,19996265-19996337,19996668-19996775,19996779-19996869,19997101…	cattleAnnot_282130(ACADVL)--96.65;cattle_gi|31341840|ref|NM_174494.2|(ACADVL)--93.32;milkGenes_gi|31341840|ref|NM_174494.2|(ACADVL)--95.00
acan	cattleAnnot_280985(ACAN)	92.7	POSITION=egybuf.s.003461:8515-87114;EXONS:8515-8564,8567-8611,38251-38328,40680-40870,40873-41065,42430-42435,42436-42495,42502-42512,42512-42571,42573-42608,43543-43546,44643-44721,44723-44755,44756-44765,45653-45948,47227-47279,47282-47328,47937-48208,48220-48247,51357-51475,52215-52272,53095-53199,53200-53222,54328-54498,55123-55246,58006-58221,61304-61407,61409-61432,61435-61459,61462-61499,6…	cattleAnnot_280985(ACAN)--92.70;cattle_gi|31343114|ref|NM_173981.2|(ACAN)--92.27
acap1	cattleAnnot_508582(ACAP1)	99.07	POSITION=egybuf.s.004264:20120011-20133927;EXONS:20120011-20120066,20120069-20120414,20120418-20120637,20120639-20120809,20120825-20120961,20120961-20120993,20120994-20121011,20121012-20121026,20121583-20121640,20125157-20125275,20125448-20125462,20125463-20125469,20125470-20125504,20125586-20125611,20125612-20125626,20125627-20125645,20125881-20126065,20126195-20126204,20126207-20126242,20126352…	cattleAnnot_508582(ACAP1)--99.07;cattle_gi|157073989|ref|NM_001103234.1|(ACAP1)--98.02;milkGenes_gi|157073989|ref|NM_001103234.1|(ACAP1)--98.02
acat1	cattleAnnot_511082(ACAT1)	93.3	POSITION=egybuf.s.002282:3735022-3748799;EXONS:3735022-3735070,3736427-3736543,3736817-3736913,3737126-3737185,3737190-3737223,3740618-3740758,3741204-3741266,3741268-3741356,3742367-3742461,3744368-3744408,3744409-3744483,3745836-3745898,3747747-3747793,3747797-3747906,3748422-3748700,3748704-3748739,3748739-3748767,3748773-3748799	cattleAnnot_511082(ACAT1)--93.30;cattle_gi|114050958|ref|NM_001046075.1|(ACAT1)--92.17;milkGenes_gi|114050958|ref|NM_001046075.1|(ACAT1)--92.17
acat2	cattleAnnot_512044(ACAT2)	93.24	POSITION=egybuf.s.003929:199138-217029;EXONS:199138-199161,199168-199183,199185-199192,199192-199221,199224-199282,205812-205993,207469-207565,207571-207587,213440-213486,213486-213580,214377-214395,214396-214434,214436-214503,214953-214957,215184-215281,215282-215335,215783-215869,215870-215893,216637-216754,216758-217022,217023-217029	cattleAnnot_512044(ACAT2)--93.24;cattle_gi|115495668|ref|NM_001075549.1|(ACAT2)--93.15;milkGenes_gi|115495668|ref|NM_001075549.1|(ACAT2)--93.15
acbd3	cattle_gi|300794331|ref|NM_001191183.1|(ACBD3)	91.56	POSITION=egybuf.s.001051:3952831-3993382;EXONS:3952831-3952841,3952843-3952995,3953003-3953032,3953033-3953074,3953080-3953227,3953228-3953231,3953235-3953312,3953313-3953317,3953320-3953415,3953418-3953507,3953508-3953607,3953609-3953703,3953706-3953714,3953715-3953750,3953751-3953762,3953764-3953778,3953784-3953815,3953816-3953844,3953845-3953875,3953879-3953966,3953969-3953974,3953974-3954004,…	cattleAnnot_783375(ACBD3)--91.52;cattle_gi|300794331|ref|NM_001191183.1|(ACBD3)--91.56
acbd4	cattleAnnot_515848(ACBD4)	98.67	POSITION=egybuf.s.000466:7747392-7754288;EXONS:7747392-7747473,7747480-7747501,7747501-7747726,7747729-7747745,7747747-7747818,7747820-7747867,7748106-7748138,7748150-7748172,7748173-7748270,7748902-7748994,7748995-7749047,7749049-7749132,7749965-7750066,7750251-7750266,7750268-7750368,7750649-7750701,7750702-7750770,7750861-7750895,7750895-7750909,7750913-7750948,7751226-7751346,7751576-7751586,…	cattleAnnot_515848(ACBD4)--98.67;cattle_gi|114051094|ref|NM_001046214.1|(ACBD4)--91.13;milkGenes_gi|114051094|ref|NM_001046214.1|(ACBD4)--91.13
acbd5	cattle_gi|402743880|ref|NM_181038.3|(ACBD5)	99.43	POSITION=egybuf.s.001009:239221-269957;EXONS:239221-239311,247400-247505,247506-247511,248435-248480,249832-250032,252269-252537,254294-254309,254313-254405,255484-255688,256614-256749,261703-261725,261726-261737,261836-261875,261880-261912,261918-261958,264248-264285,264293-264318,265141-265145,265793-265874,265875-265916,269711-269773,269776-269957	cattleAnnot_353160(ACBD5)--96.63;cattle_gi|402743880|ref|NM_181038.3|(ACBD5)--99.43;milkGenes_gi|402743880|ref|NM_181038.3|(ACBD5)--99.43
acbd6	cattleAnnot_618245(ACBD6)	93.65	POSITION=egybuf.s.000700:3753263-3754543;EXONS:3753263-3753289,3753303-3753386,3753388-3753392,3753393-3753451,3753451-3753463,3753464-3753509,3753535-3753575,3753577-3753591,3753593-3753681,3753684-3753779,3753780-3753798,3753798-3753804,3753804-3753843,3753844-3753867,3753873-3753881,3753884-3753904,3753906-3753942,3753943-3753960,3753963-3754030,3754031-3754069,3754069-3754075,3754085-3754137,…	cattleAnnot_618245(ACBD6)--93.65;cattle_gi|139948365|ref|NM_001083783.1|(ACBD6)--92.49
acbd7	cattleAnnot_508284(ACBD7)	95.85	POSITION=egybuf.s.002884:3370415-3372225;EXONS:3370415-3370532,3370639-3370654,3370655-3370665,3370667-3370703,3370787-3370938,3370939-3370946,3370947-3370963,3370966-3370973,3370980-3371893,3371895-3372056,3372058-3372074,3372079-3372139,3372142-3372225	cattleAnnot_508284(ACBD7)--95.85;cattle_gi|164518983|ref|NM_001113297.1|(ACBD7)--91.22
accn1	cattle_gi|115497045|ref|NM_001076484.1|(ACCN1)	91.71	POSITION=egybuf.s.004264:7768362-9076276;EXONS:7768362-7768768,7768769-7768887,7768888-7768994,7768995-7769079,7769081-7769093,8964689-8964840,8989977-8990105,9056120-9056125,9056126-9056159,9056160-9056271,9058849-9058886,9058891-9058914,9061269-9061404,9063504-9063514,9063526-9063601,9069133-9069213,9074673-9074893,9074894-9074957,9074958-9075324,9075972-9076132,9076136-9076175,9076199-9076225,…	cattle_gi|115497045|ref|NM_001076484.1|(ACCN1)--91.71
accn3	milkGenes_gi|119534204|gb|EH140195.1|(ACCN3)	93.24	POSITION=egybuf.s.001518:496632-497831;EXONS:496632-496761,496821-496832,496834-496874,496878-496905,496915-497104,497319-497376,497384-497394,497586-497627,497628-497647,497747-497831	milkGenes_gi|119534204|gb|EH140195.1|(ACCN3)--93.24
accs	cattleAnnot_505649(ACCS)	90.15	POSITION=egybuf.s.003087:462747-482060;EXONS:462747-462928,462930-462958,462961-463029,463030-463043,466471-466698,469767-469837,471049-471075,471082-471124,471137-471149,474244-474340,474886-474963,475703-475804,476676-476687,476697-476769,478476-478519,478633-478639,478641-478647,478649-478758,478759-478777,479467-479470,480557-480699,480806-480835,480836-480868,480872-480891,480893-480965,4817…	cattleAnnot_505649(ACCS)--90.15;cattle_gi|62751808|ref|NM_001015526.1|(ACCS)--90.02
accsl	cattleAnnot_522802(ACCSL)	97.58	POSITION=egybuf.s.003087:435463-456656;EXONS:435463-435472,435474-435560,443642-443709,443711-443923,443924-443932,443934-444204,445589-445649,446116-446157,446170-446177,446178-446189,446577-446582,446585-446636,446850-446893,446898-446919,449005-449036,449046-449100,449103-449114,449371-449436,449438-449449,449794-449839,449845-449898,451098-451128,451129-451163,451165-451189,451966-451998,4520…	cattleAnnot_522802(ACCSL)--97.58
acd	cattleAnnot_510353(ACD)	88.5	POSITION=egybuf.s.004007:3308408-3316841;EXONS:3308408-3308563,3308565-3308596,3308684-3308792,3308906-3308922,3308923-3309107,3309108-3309196,3309198-3309282,3309462-3309548,3309628-3309724,3309804-3309831,3309832-3309860,3310041-3310077,3310195-3310238,3313628-3313704,3313791-3313851,3314584-3314722,3316549-3316563,3316565-3316622,3316623-3316790,3316796-3316841	cattleAnnot_510353(ACD)--88.50
ace2	cattleAnnot_509235(ACE2)	98.1	POSITION=egybuf.s.004793:327500-382232;EXONS:327500-327627,327629-327714,328347-328351,328352-328469,328470-328520,328523-328537,328547-328586,328587-328625,328627-328637,339862-339866,343364-343424,343426-343522,345092-345182,347034-347071,347075-347171,348536-348562,348574-348651,349494-349599,352548-352561,352562-352639,355483-355652,357414-357630,360750-360754,362144-362275,362278-362281,3622…	cattleAnnot_509235(ACE2)--98.10;cattle_gi|444299614|ref|NM_001024502.4|(ACE2)--94.91
ace3	cattleAnnot_100295485(ACE3)	98.1	POSITION=egybuf.s.000466:11155562-11172525;EXONS:11155562-11155571,11155573-11155666,11155764-11155824,11155826-11155854,11155863-11155871,11155871-11155902,11156316-11156474,11157485-11157506,11157507-11157540,11157541-11157574,11157754-11157783,11157785-11157820,11157828-11157901,11158665-11158723,11158729-11158851,11159632-11159730,11159810-11159982,11160295-11160511,11160512-11160514,11161261…	cattleAnnot_100295485(ACE3)--98.10
acer1	cattleAnnot_518021(ACER1)	96.05	POSITION=egybuf.s.004669:5130552-5189671;EXONS:5130552-5130662,5130663-5130666,5130669-5130842,5130846-5131028,5131036-5131091,5131590-5131715,5131716-5131726,5134646-5134783,5136072-5136213,5136292-5136406,5189139-5189219,5189225-5189508,5189524-5189649,5189653-5189671	cattleAnnot_518021(ACER1)--96.05;cattle_gi|157074025|ref|NM_001103254.1|(ACER1)--92.33
acer2	cattle_gi|300795703|ref|NM_001192775.1|(ACER2)	86.84	POSITION=egybuf.s.004242:1367413-1386578;EXONS:1367413-1367529,1368266-1368353,1368359-1368412,1375063-1375201,1380245-1380383,1386388-1386519,1386522-1386578	cattleAnnot_540732(ACER2)--86.74;cattle_gi|300795703|ref|NM_001192775.1|(ACER2)--86.84
acer3	cattle_gi|156121214|ref|NM_001102285.1|(ACER3)	92.64	POSITION=egybuf.s.000778:1458044-1568440;EXONS:1458044-1458155,1483575-1483628,1504759-1504812,1507645-1507695,1507696-1507728,1510624-1510660,1527095-1527154,1551420-1551521,1556365-1556388,1556389-1556400,1556402-1556473,1566520-1566531,1566532-1566567,1567060-1567544,1567545-1567575,1567576-1567597,1567598-1567604,1567605-1567869,1567876-1568210,1568213-1568382,1568392-1568400,1568402-1568440	cattleAnnot_615110(ACER3)--92.05;cattle_gi|156121214|ref|NM_001102285.1|(ACER3)--92.64
acin1	cattleAnnot_534600(ACIN1)	98.34	POSITION=egybuf.s.001548:415048-458740;EXONS:415048-415156,415162-415177,415178-415353,415356-415398,415400-415452,415454-415471,415472-415476,415476-415542,415545-415637,415649-415675,415675-415711,415713-415729,415731-415782,415791-415927,415928-416015,416727-416827,416945-416988,416991-417103,417534-417702,417914-418021,418160-418242,418246-418255,418255-418270,418531-418645,418645-418652,4186…	cattleAnnot_534600(ACIN1)--98.34;human_gi|259906017|ref|NM_001164814.1|(ACIN1)--89.43;human_gi|259906019|ref|NM_001164815.1|(ACIN1)--89.25;human_gi|259906021|ref|NM_001164816.1|(ACIN1)--91.97;human_gi|259906023|ref|NM_001164817.1|(ACIN1)--91.89;human_gi|190341058|ref|NM_014977.3|(ACIN1)--89.46
ackr1	cattleAnnot_528076(ACKR1)	97.83	POSITION=egybuf.s.000811:9381191-9382651;EXONS:9381191-9381315,9381316-9381463,9381464-9381538,9381546-9381564,9381567-9381850,9381866-9381920,9381925-9382070,9382073-9382176,9382609-9382651	cattleAnnot_528076(ACKR1)--97.83;cattle_gi|62751453|ref|NM_001015634.1|(ACKR1)--97.83
ackr2	cattleAnnot_512583(ACKR2)	98.76	POSITION=egybuf.s.002625:7271312-7337930;EXONS:7271312-7271374,7296104-7296124,7296128-7296139,7296145-7296160,7296166-7296195,7296200-7296239,7296239-7296296,7296301-7296305,7296306-7296361,7296363-7296415,7336569-7336609,7336616-7336621,7336627-7336861,7336863-7337072,7337073-7337201,7337202-7337358,7337359-7337510,7337513-7337722,7337723-7337734,7337744-7337748,7337748-7337844,7337845-7337930	cattleAnnot_512583(ACKR2)--98.76;cattle_gi|62752045|ref|NM_001015581.1|(ACKR2)--95.62
ackr3	cattleAnnot_509585(ACKR3)	85.13	POSITION=egybuf.s.002033:2137848-2151079;EXONS:2137848-2137906,2137907-2137931,2148964-2149049,2149056-2149178,2149180-2149709,2149712-2149915,2149923-2149978,2150676-2150901,2150903-2150961,2150963-2150971,2150971-2151065,2151069-2151079	cattleAnnot_509585(ACKR3)--85.13
ackr4	cattleAnnot_281672(ACKR4)	95.88	POSITION=egybuf.s.001065:326886-329508;EXONS:326886-326962,326962-327005,327012-327034,327039-327070,327070-327095,327109-327131,327142-327166,327166-327225,327234-327267,327268-327280,327280-327284,327287-327298,327299-327300,327302-327329,327334-327413,327414-327524,327527-327628,327629-327887,327890-328473,328474-328511,328515-328573,328578-328670,328671-328732,328732-328749,328749-328789,3287…	cattleAnnot_281672(ACKR4)--95.88;cattle_gi|31342469|ref|NM_174265.2|(ACKR4)--95.00
acly	milkGenes_gi|82697334|ref|NM_001037457.1|(ACLY)	97.23	POSITION=egybuf.s.000466:4640435-4685104;EXONS:4640435-4640661,4640664-4640864,4640865-4640944,4640945-4641093,4641093-4641121,4641122-4641142,4641149-4641181,4641182-4641201,4641202-4641421,4641932-4641947,4641947-4642008,4642266-4642349,4642704-4642818,4644385-4644465,4644472-4644533,4644735-4644803,4644804-4644854,4644855-4644887,4646197-4646352,4648712-4648806,4649384-4649514,4655240-4655348,…	cattleAnnot_511135(ACLY)--97.15;cattle_gi|82697334|ref|NM_001037457.1|(ACLY)--97.09;human_gi|740086845|ref|NM_001303274.1|(ACLY)--85.15;human_gi|740086851|ref|NM_001303275.1|(ACLY)--85.04;milkGenes_gi|82697334|ref|NM_001037457.1|(ACLY)--97.23;pig_gi|157427727|ref|NM_001105302.1|(ACLY)--89.45;pig_gi|381140345|ref|NM_001257276.1|(ACLY)--90.61
acmsd	cattleAnnot_515030(ACMSD)	97.27	POSITION=egybuf.s.000721:1719084-1785534;EXONS:1719084-1719279,1724356-1724408,1724411-1724457,1748794-1748948,1748949-1748967,1750078-1750173,1753428-1753458,1753460-1753483,1753487-1753510,1753512-1753529,1759486-1759499,1759507-1759520,1759521-1759666,1759670-1759727,1761116-1761164,1766460-1766556,1776008-1776053,1785348-1785388,1785397-1785534	cattleAnnot_515030(ACMSD)--97.27;cattle_gi|115496731|ref|NM_001075694.1|(ACMSD)--96.39
acn9	cattleAnnot_783805(ACN9)	96.65	POSITION=egybuf.s.001038:634805-734818;EXONS:634805-634810,634811-634834,634836-634878,634880-634983,732765-732794,732796-733015,733019-733091,733096-733101,733101-733143,733144-733171,733172-733241,733242-733252,733258-733338,733338-733373,733379-733396,733402-733540,734403-734486,734512-734670,734673-734689,734689-734696,734700-734793,734794-734818	cattleAnnot_783805(ACN9)--96.65;cattle_gi|122692378|ref|NM_001080352.1|(ACN9)--95.09
aco1	cattleAnnot_512995(ACO1)	97.19	POSITION=egybuf.s.002254:4787914-4831522;EXONS:4787914-4787972,4787972-4787996,4787999-4788011,4788012-4788022,4788024-4788037,4788050-4788127,4788133-4788158,4788163-4788196,4788204-4788234,4788239-4788250,4788255-4788302,4788308-4788321,4788321-4788514,4788515-4788548,4788548-4788580,4788594-4788610,4789285-4789489,4791152-4791179,4791183-4791340,4793808-4793931,4794050-4794053,4799530-4799560,…	cattleAnnot_512995(ACO1)--97.19;cattle_gi|115497727|ref|NM_001075591.1|(ACO1)--96.98;milkGenes_gi|115497727|ref|NM_001075591.1|(ACO1)--96.98
aco2	cattle_gi|402743447|ref|NM_173977.3|(ACO2)	98.8	POSITION=egybuf.s.003060:1004799-1066697;EXONS:1004799-1004833,1004844-1004867,1032411-1032466,1032469-1032525,1032539-1032555,1042953-1043065,1043764-1043804,1043805-1043835,1043835-1043880,1043899-1043914,1043918-1043928,1047774-1047867,1051369-1051528,1051761-1051825,1051826-1051913,1053248-1053353,1054285-1054377,1055348-1055454,1056619-1056713,1056717-1056781,1056913-1056987,1057609-1057721,…	cattleAnnot_280976(ACO2)--98.53;cattle_gi|402743447|ref|NM_173977.3|(ACO2)--98.80;milkGenes_gi|402743447|ref|NM_173977.3|(ACO2)--98.80;pig_gi|47522737|ref|NM_213954.1|(ACO2)--84.17
acot11	cattle_gi|157074067|ref|NM_001103275.1|(ACOT11)	96.65	POSITION=egybuf.s.001742:1120652-1161657;EXONS:1120652-1120666,1120680-1120694,1120695-1120728,1120736-1120742,1120747-1120777,1120779-1120826,1120828-1120846,1120864-1120904,1120909-1120936,1120937-1120971,1120974-1121008,1121009-1121132,1121133-1121189,1121191-1121237,1121240-1121275,1121277-1121293,1121301-1121397,1121400-1121413,1121430-1121592,1121593-1121606,1121608-1121709,1121710-1121828,…	cattleAnnot_533609(ACOT11)--94.72;cattle_gi|157074067|ref|NM_001103275.1|(ACOT11)--96.65
acot12	cattle_gi|300797505|ref|NM_001192607.1|(ACOT12)	94.54	POSITION=egybuf.s.003895:3375196-3419472;EXONS:3375196-3375346,3375610-3375737,3377698-3377827,3380330-3380341,3380341-3380346,3380347-3380461,3389494-3389578,3390238-3390265,3390268-3390275,3390276-3390306,3390588-3390609,3390612-3390627,3390637-3390649,3391161-3391313,3393237-3393350,3394913-3395070,3399851-3399855,3399856-3399988,3402751-3402853,3406094-3406155,3410688-3410734,3410739-3410763,…	cattleAnnot_525155(ACOT12)--94.49;cattle_gi|300797505|ref|NM_001192607.1|(ACOT12)--94.54
acot13	cattleAnnot_504870(ACOT13)	90.06	POSITION=egybuf.s.002131:1991765-2007305;EXONS:1991765-1991814,1991832-1991856,1991858-1991924,1991929-1991954,1991957-1991998,1991999-1992006,1992015-1992075,1992075-1992129,1992140-1992184,1992184-1992228,1992251-1992259,1992272-1992317,1992340-1992352,1992352-1992406,1992407-1992411,1992414-1992419,1992425-1992460,1992480-1992497,1992497-1992590,1992592-1992649,1992653-1992778,1992789-1992827,…	cattleAnnot_504870(ACOT13)--90.06
acot2	cattleAnnot_785383(ACOT2)	86.48	POSITION=egybuf.s.001690:2672404-2726287;EXONS:2672404-2672465,2672478-2672519,2672537-2672647,2673516-2673556,2721607-2721647,2721647-2721662,2721669-2721809,2723324-2723576,2723577-2723687,2723694-2723937,2723938-2723950,2723951-2724019,2724020-2724274,2724275-2724309,2724310-2724459,2724462-2724523,2724524-2724776,2724780-2724877,2724879-2725080,2725081-2725112,2725119-2725254,2725259-2725287,…	cattleAnnot_785383(ACOT2)--86.48
acot4	cattleAnnot_511431(ACOT4)	98.12	POSITION=egybuf.s.001690:2672252-2679437;EXONS:2672252-2672288,2672297-2672390,2677435-2677638,2678593-2678601,2678605-2678644,2678645-2678706,2678709-2678729,2678731-2679063,2679066-2679098,2679105-2679262,2679263-2679294,2679298-2679355,2679356-2679437	cattleAnnot_511431(ACOT4)--98.12;cattle_gi|346986381|ref|NM_001098941.2|(ACOT4)--85.47
acot7	cattleAnnot_514788(ACOT7)	87.24	POSITION=egybuf.s.002816:2943322-3010104;EXONS:2943322-2943439,2951089-2951114,2951115-2951203,2951204-2951247,2957247-2957339,2961901-2961957,2961960-2962018,2969325-2969410,2982092-2982208,2994641-2994680,2994688-2994834,3009709-3009865,3009868-3009879,3009880-3009986,3009987-3010049,3010060-3010104	cattleAnnot_514788(ACOT7)--87.24;cattle_gi|225690629|ref|NM_001075682.2|(ACOT7)--85.64;milkGenes_gi|225690629|ref|NM_001075682.2|(ACOT7)--85.64
acot8	cattleAnnot_504360(ACOT8)	94.62	POSITION=egybuf.s.001419:2031179-2045075;EXONS:2031179-2031270,2031271-2031308,2031641-2031725,2033228-2033355,2038113-2038118,2038120-2038171,2038176-2038291,2038292-2038315,2038316-2038330,2042463-2042483,2042491-2042614,2043147-2043223,2043224-2043340,2044061-2044108,2044108-2044117,2044833-2045048,2045049-2045075	cattleAnnot_504360(ACOT8)--94.62;cattle_gi|164448567|ref|NM_001075157.2|(ACOT8)--94.50
acot9	cattleAnnot_527845(ACOT9)	88.29	POSITION=egybuf.s.001747:2414316-2444875;EXONS:2414316-2414358,2414360-2414410,2417054-2417099,2419402-2419471,2419473-2419573,2419818-2419856,2424827-2424910,2425308-2425411,2434550-2434601,2441538-2441603,2442066-2442090,2442093-2442181,2442337-2442426,2442606-2442649,2442650-2442694,2443741-2443815,2443970-2443999,2444003-2444122,2444564-2444575,2444577-2444687,2444689-2444694,2444705-2444809,…	cattleAnnot_527845(ACOT9)--88.29;cattle_gi|77736066|ref|NM_001034560.1|(ACOT9)--86.90
acox1	cattleAnnot_513996(ACOX1)	90.44	POSITION=egybuf.s.000572:5875823-5898669;EXONS:5875823-5875883,5875884-5875890,5875899-5875987,5879920-5879947,5879957-5879981,5879989-5880007,5880011-5880087,5890357-5890464,5890808-5890812,5893009-5893126,5893540-5893710,5894699-5894717,5894717-5894857,5895414-5895501,5895502-5895595,5895863-5895899,5895901-5896045,5896844-5896948,5897075-5897218,5897394-5897541,5897547-5897602,5898476-5898548,…	cattleAnnot_513996(ACOX1)--90.44;cattle_gi|402692671|ref|NM_001035289.3|(ACOX1)--85.41
acox2	cattle_gi|402745699|ref|NM_001102015.2|(ACOX2)	96.5	POSITION=egybuf.s.001770:3209559-3242718;EXONS:3209559-3209726,3209737-3209839,3209945-3209949,3210478-3210526,3210528-3210543,3210545-3210645,3211104-3211202,3211205-3211259,3212302-3212325,3212328-3212413,3215966-3215978,3215983-3215989,3215996-3216023,3216026-3216041,3216041-3216087,3216404-3216427,3216428-3216453,3216454-3216466,3216467-3216523,3217215-3217374,3220457-3220502,3220503-3220521,…	cattleAnnot_514969(ACOX2)--93.79;cattle_gi|402745699|ref|NM_001102015.2|(ACOX2)--96.50;milkGenes_gi|402745699|ref|NM_001102015.2|(ACOX2)--96.50
acoxl	cattleAnnot_100336467(ACOXL)	92.38	POSITION=egybuf.s.004314:591856-986288;EXONS:591856-591909,591913-591919,591922-591950,591966-592286,592876-592936,592938-593031,624001-624059,624061-624070,624071-624105,655173-655243,672164-672251,680249-680252,697982-698090,709146-709254,727308-727397,750702-750751,751345-751440,783954-784033,784046-784072,874094-874128,910089-910189,910196-910223,916600-916632,916637-916676,918310-918365,9183…	cattleAnnot_100336467(ACOXL)--92.38
acp2	cattleAnnot_535407(ACP2)	92.88	POSITION=egybuf.s.004078:429980-438753;EXONS:429980-430139,430718-430813,431136-431198,431199-431223,432098-432277,432388-432468,432472-432490,432569-432646,432647-432659,434507-434587,434706-434812,435879-436054,437819-437951,437970-438177,438185-438247,438247-438477,438479-438557,438558-438700,438702-438753	cattleAnnot_535407(ACP2)--92.88;cattle_gi|402693228|ref|NM_001076058.2|(ACP2)--91.87
acp5	cattle_gi|375065873|ref|NM_001256558.1|(ACP5)	97.61	POSITION=egybuf.s.003752:1924002-1928735;EXONS:1924002-1924059,1924061-1924182,1924183-1924269,1924833-1924986,1924988-1925173,1925533-1925537,1925843-1925956,1925958-1925983,1925983-1926189,1926790-1926918,1927128-1927149,1927154-1927166,1927172-1927354,1927354-1927378,1927388-1927418,1927654-1927742,1928615-1928630,1928632-1928654,1928655-1928702,1928702-1928728,1928730-1928735	cattle_gi|375065873|ref|NM_001256558.1|(ACP5)--97.61;milkGenes_gi|82970912|gb|DV915160.1|(ACP5)--97.54
acp6	cattleAnnot_515738(ACP6)	97.78	POSITION=egybuf.s.004704:564294-586908;EXONS:564294-564491,565143-565284,565290-565299,565301-565315,567156-567251,570238-570281,570293-570341,571363-571448,571449-571455,571456-571497,572964-573042,577296-577307,577309-577376,578200-578330,578451-578495,578508-578568,578726-578736,586218-586324,586325-586567,586572-586908	cattleAnnot_515738(ACP6)--97.78;cattle_gi|402743601|ref|NM_001099373.2|(ACP6)--97.37;milkGenes_gi|402743601|ref|NM_001099373.2|(ACP6)--97.37
acpp	cattleAnnot_504700(ACPP)	98.01	POSITION=egybuf.s.001065:597883-660127;EXONS:597883-597904,597912-598072,603670-603680,622918-623071,627603-627699,630272-630308,630316-630356,636384-636516,637631-637671,637672-637702,637703-637726,640654-640743,645816-645967,646425-646512,650637-650645,650646-650732,659913-660127	cattleAnnot_504700(ACPP)--98.01;cattle_gi|149643068|ref|NM_001098866.1|(ACPP)--94.83
acr	cattleAnnot_280711(ACR)	98.89	POSITION=egybuf.s.002315:73933-83092;EXONS:73933-73994,73995-74038,74578-74681,74688-74699,74699-74704,74704-75021,75552-75634,75648-75699,80690-80973,81192-81397,83009-83092	cattleAnnot_280711(ACR)--98.89;cattle_gi|334285120|ref|NM_173886.2|(ACR)--84.00
acrc	cattleAnnot_526702(ACRC)	94.16	POSITION=egybuf.s.003465:139776-164565;EXONS:139776-139785,139795-139840,139843-139899,139899-139985,139986-140011,140011-140046,140063-140075,140078-140131,140132-140249,140252-140334,140345-140450,140452-140561,140562-140610,140913-141118,142108-142246,143418-143561,146802-146850,146851-146879,149983-150146,150147-150257,150263-150294,150296-150304,150304-150325,152788-152817,152819-152873,1557…	cattleAnnot_526702(ACRC)--94.16
acrv1	cattleAnnot_529863(ACRV1)	96.85	POSITION=egybuf.s.000947:1854582-1861186;EXONS:1854582-1854589,1854590-1854594,1854595-1854645,1854646-1854661,1854661-1854670,1854672-1854757,1854760-1854935,1855980-1856092,1858166-1858452,1858454-1858592,1858594-1858691,1861053-1861083,1861087-1861186	cattleAnnot_529863(ACRV1)--96.85;cattle_gi|402743582|ref|NM_001075926.2|(ACRV1)--96.18
acsbg1	cattleAnnot_515577(ACSBG1)	98.44	POSITION=egybuf.s.003680:111174-151245;EXONS:111174-111391,111392-111436,111438-111487,111487-111501,111501-111534,111535-111555,111558-111564,111583-111623,111632-111701,111709-111750,111751-111758,111760-111841,113086-113226,113227-113286,113287-113332,113516-113519,113900-114039,115106-115130,115132-115283,115284-115326,116038-116218,116225-116270,117201-117381,118907-118925,118935-118950,1189…	cattleAnnot_515577(ACSBG1)--98.44;cattle_gi|66792881|ref|NM_001024548.1|(ACSBG1)--98.40
acsbg2	cattleAnnot_526688(ACSBG2)	99.13	POSITION=egybuf.s.004669:4950189-5008370;EXONS:4950189-4950375,4950380-4950411,4950412-4950444,4950471-4950474,4956450-4956467,4956469-4956547,4959249-4959341,4959343-4959480,4961004-4961092,4961733-4961767,4961768-4961854,4966976-4967032,4967038-4967063,4971507-4971656,4977455-4977465,4977468-4977517,4977822-4977827,4977867-4977973,4977975-4978045,4980774-4980881,4980882-4980919,4980920-4980944,…	cattleAnnot_526688(ACSBG2)--99.13
acsf2	cattleAnnot_768237(ACSF2)	91.88	POSITION=egybuf.s.000603:6084539-6119659;EXONS:6084539-6084675,6084943-6085011,6085144-6085253,6085338-6085481,6086305-6086367,6086371-6086406,6086407-6086457,6087662-6087672,6087673-6087749,6087750-6087769,6094905-6094981,6095289-6095381,6095671-6095708,6095709-6095754,6095757-6095796,6095800-6095810,6095812-6095838,6095971-6096065,6096616-6096689,6096690-6096781,6096889-6096949,6096961-6097010,…	cattleAnnot_768237(ACSF2)--91.88;cattle_gi|118151291|ref|NM_001078112.1|(ACSF2)--90.83;milkGenes_gi|118151291|ref|NM_001078112.1|(ACSF2)--90.83
acsf3	cattle_gi|402691799|ref|NM_001035068.2|(ACSF3)	95.43	POSITION=egybuf.s.001185:3529986-3576622;EXONS:3529986-3530043,3530678-3530737,3531463-3531582,3531583-3531627,3531629-3531637,3531637-3531749,3531751-3532040,3533862-3534018,3536566-3536607,3536609-3536619,3536621-3536725,3537578-3537645,3537656-3537685,3537687-3537729,3537755-3537758,3541730-3541839,3561167-3561294,3572168-3572303,3572634-3572746,3576295-3576344,3576345-3576495,3576500-3576622	cattleAnnot_509209(ACSF3)--89.73;cattle_gi|402691799|ref|NM_001035068.2|(ACSF3)--95.43;milkGenes_gi|402691799|ref|NM_001035068.2|(ACSF3)--95.43
acsl1	cattleAnnot_537161(ACSL1)	97.69	POSITION=egybuf.s.000159:4033569-4088423;EXONS:4033569-4033601,4033602-4033611,4033624-4033657,4033660-4033670,4033673-4033701,4033710-4033928,4033928-4033932,4033935-4033958,4033965-4034153,4034165-4034171,4034171-4034199,4034202-4034221,4034224-4034279,4034281-4034310,4034310-4034358,4034364-4034490,4034494-4034508,4034509-4034540,4034544-4034657,4034666-4034711,4034712-4034716,4034724-4035238,…	cattleAnnot_537161(ACSL1)--97.69;cattle_gi|115497269|ref|NM_001076085.1|(ACSL1)--96.61;milkGenes_gi|115497269|ref|NM_001076085.1|(ACSL1)--96.61;milkGenes_gi|37241466|gb|CF615118.1|(ACSL1)--91.25;milkGenes_gi|37241466|gb|CF615118.1|(ACSL1)--92.21;milkGenes_gi|37241466|gb|CF615118.1|(ACSL1)--91.06;milkGenes_gi|37241466|gb|CF615118.1|(ACSL1)--84.79;milkGenes_gi|37717111|gb|CF767892.1|(ACSL1)--90.79;…
acsl3	cattleAnnot_100138312(ACSL3)	92.67	POSITION=egybuf.s.000588:4004981-4040494;EXONS:4004981-4005163,4005164-4005272,4005275-4005760,4005771-4006113,4006115-4006182,4006188-4006233,4006248-4006490,4006491-4006495,4006504-4006596,4006598-4006604,4006614-4006649,4006654-4006684,4006685-4006765,4006766-4006853,4006856-4007091,4009416-4009422,4011916-4011970,4011975-4012053,4012054-4012078,4013483-4013597,4015213-4015405,4016477-4016547,…	cattleAnnot_100138312(ACSL3)--92.67;cattle_gi|329664475|ref|NM_001205468.1|(ACSL3)--89.84;pig_gi|219521963|ref|NM_001143698.1|(ACSL3)--88.96
acsl4	cattleAnnot_536628(ACSL4)	98.17	POSITION=egybuf.s.003511:1157232-1242622;EXONS:1157232-1157279,1191328-1191358,1191364-1191386,1205691-1205733,1205734-1205780,1205781-1205832,1205834-1205909,1205910-1205923,1205924-1205936,1206178-1206229,1206235-1206359,1206730-1206803,1206805-1206841,1206959-1207097,1210471-1210530,1210532-1210623,1210764-1210825,1210829-1210888,1211648-1211670,1211672-1211721,1221940-1222008,1222014-1222048,…	cattleAnnot_536628(ACSL4)--98.17;pig_gi|84619523|ref|NM_001038694.1|(ACSL4)--85.57
acsl5	cattleAnnot_514159(ACSL5)	97.39	POSITION=egybuf.s.003425:3266620-3320637;EXONS:3266620-3266758,3271995-3272001,3272004-3272032,3272044-3272054,3289573-3289756,3293358-3293467,3299474-3299537,3299661-3299682,3299685-3299766,3302101-3302200,3303199-3303256,3303257-3303359,3303361-3303380,3304157-3304188,3304278-3304321,3305139-3305209,3306447-3306524,3308893-3309027,3310449-3310482,3310501-3310516,3310516-3310526,3310529-3310534,…	cattleAnnot_514159(ACSL5)--97.39;cattle_gi|115497153|ref|NM_001075650.1|(ACSL5)--97.01;milkGenes_gi|115497153|ref|NM_001075650.1|(ACSL5)--97.01
acsl6	cattleAnnot_506059(ACSL6)	95.95	POSITION=egybuf.s.001323:798887-871249;EXONS:798887-798891,798892-798927,798928-798945,798946-798979,798979-799027,799845-799877,799877-799938,799942-800108,800109-800176,800176-800419,800424-800493,800493-800815,800818-800916,800925-800986,800987-801135,801137-801174,801182-801198,801241-801256,801257-801478,801512-801525,801535-801639,801645-802008,802018-802063,802068-802139,802139-802195,8022…	cattleAnnot_506059(ACSL6)--95.95;cattle_gi|402744757|ref|NM_001038042.2|(ACSL6)--93.37
acsm1	cattle_gi|31340742|ref|NM_174682.2|(ACSM1)	98.96	POSITION=egybuf.s.002266:3053162-3122513;EXONS:3053162-3053216,3053217-3053242,3066765-3066829,3066830-3066838,3066841-3066927,3066928-3067013,3100180-3100391,3103333-3103474,3103475-3103542,3106388-3106529,3107300-3107321,3107326-3107464,3109953-3110033,3112264-3112380,3112381-3112386,3114857-3114939,3115517-3115619,3118425-3118428,3118429-3118490,3118495-3118556,3119489-3119578,3119581-3119587,…	cattleAnnot_282576(ACSM1)--98.41;cattle_gi|31340742|ref|NM_174682.2|(ACSM1)--98.96;milkGenes_gi|31340742|ref|NM_174682.2|(ACSM1)--98.96
acsm2b	cattleAnnot_512227(ACSM2B)	99.22	POSITION=egybuf.s.002266:2968736-3022504;EXONS:2968736-2968838,2969450-2969455,2970291-2970469,2974014-2974180,2974181-2974225,2976884-2977089,2978584-2978699,2978700-2978729,2981521-2981678,2987783-2987859,2988076-2988082,2988083-2988199,2993311-2993413,2994911-2994979,2994991-2995033,2995073-2995079,2995162-2995262,2996273-2996288,2996296-2996314,2996324-2996351,2996357-2996411,3021443-3021548,…	cattleAnnot_512227(ACSM2B)--99.22;cattle_gi|402743363|ref|NM_001101952.2|(ACSM2B)--97.04
acsm3	cattleAnnot_533798(ACSM3)	99.18	POSITION=egybuf.s.002266:3326766-3397228;EXONS:3326766-3326904,3336058-3336089,3336092-3336148,3336150-3336332,3337145-3337307,3337308-3337358,3347018-3347022,3361794-3361995,3372628-3372772,3377096-3377204,3377205-3377245,3377747-3377752,3377753-3377833,3379597-3379716,3379779-3379782,3381939-3381963,3381968-3381989,3381995-3382030,3391155-3391192,3391202-3391258,3393003-3393035,3393036-3393040,…	cattleAnnot_533798(ACSM3)--99.18
acsm4	cattleAnnot_100299006(ACSM4)	98.13	POSITION=egybuf.s.002266:3263049-3293841;EXONS:3263049-3263063,3263063-3263071,3263076-3263096,3263097-3263101,3263103-3263120,3263121-3263298,3263299-3263316,3263319-3263382,3263382-3263420,3263423-3263542,3263544-3264076,3264077-3264142,3264142-3264348,3264355-3264439,3264441-3264468,3266426-3266635,3269830-3269861,3269863-3270039,3275567-3275657,3275658-3275711,3276450-3276607,3279584-3279661,…	cattleAnnot_100299006(ACSM4)--98.13;human_gi|122937306|ref|NM_001080454.1|(ACSM4)--89.44
acsm5	cattleAnnot_100298888(ACSM5)	99.04	POSITION=egybuf.s.002266:2894330-2923406;EXONS:2894330-2894336,2894338-2894357,2894359-2894411,2894414-2894505,2897177-2897392,2901305-2901353,2901358-2901516,2904503-2904576,2904581-2904629,2904631-2904719,2904760-2904765,2907332-2907468,2908916-2909070,2912617-2912695,2914083-2914207,2915095-2915114,2915117-2915176,2915315-2915416,2919410-2919538,2919627-2919674,2919675-2919726,2922086-2922107,…	cattleAnnot_100298888(ACSM5)--99.04
acss1	cattleAnnot_282873(ACSS1)	92.21	POSITION=egybuf.s.003351:698581-739037;EXONS:698581-698828,698843-698908,698910-699320,700603-700660,700662-700720,701184-701188,703008-703058,703754-703814,703816-703882,704430-704556,705573-705686,706980-707072,709327-709432,709434-709465,710436-710458,710466-710472,710472-710511,710519-710551,710553-710587,714441-714592,714964-715114,715121-715137,715138-715143,720948-721073,721074-721147,7389…	cattleAnnot_282873(ACSS1)--92.21;cattle_gi|31340836|ref|NM_174746.2|(ACSS1)--86.75;milkGenes_gi|31340836|ref|NM_174746.2|(ACSS1)--87.06
acss2	cattleAnnot_506459(ACSS2)	91.66	POSITION=egybuf.s.004484:3309163-3358245;EXONS:3309163-3309188,3317594-3317603,3317604-3317789,3343974-3344065,3344288-3344392,3344589-3344661,3344945-3345020,3345186-3345221,3345232-3345304,3346098-3346137,3350010-3350084,3350095-3350148,3351167-3351338,3351653-3351785,3351980-3352013,3352014-3352111,3352201-3352257,3352449-3352504,3352507-3352530,3354208-3354316,3355800-3355868,3356173-3356350,…	cattleAnnot_506459(ACSS2)--91.66;cattle_gi|157427805|ref|NM_001105339.1|(ACSS2)--91.49;milkGenes_gi|157427805|ref|NM_001105339.1|(ACSS2)--91.49
acss3	cattle_gi|402692524|ref|NM_001102137.2|(ACSS3)	88.47	POSITION=egybuf.s.001374:2956963-3147242;EXONS:2956963-2956975,2956979-2957253,2957911-2957938,2957948-2957974,2957976-2958006,2958019-2958050,2958052-2958088,2958102-2958118,2958122-2958341,2958343-2958650,2958650-2958721,2958722-2958787,2958920-2958923,2959964-2960142,2960227-2960325,2984832-2984848,2984859-2984959,2987456-2987538,3002938-3002955,3002964-3002985,3002990-3003012,3005747-3005786,…	cattleAnnot_531552(ACSS3)--85.71;cattle_gi|402692524|ref|NM_001102137.2|(ACSS3)--88.47;milkGenes_gi|402692524|ref|NM_001102137.2|(ACSS3)--88.47
acta1	cattleAnnot_281592(ACTA1)	95.74	POSITION=egybuf.s.000496:350903-357129;EXONS:350903-351018,351117-351143,351146-351206,351306-351322,351428-351504,351505-351573,351576-351593,351597-351738,354899-355060,355162-355288,355295-355356,356468-356649,356736-357038,357039-357129	cattleAnnot_281592(ACTA1)--95.74;cattle_gi|27819613|ref|NM_174225.1|(ACTA1)--89.43;pig_gi|268607670|ref|NM_001167795.1|(ACTA1)--86.57
acta2	cattleAnnot_515610(ACTA2)	98.49	POSITION=egybuf.s.004078:2995230-3051350;EXONS:2995230-2995522,2998188-2998368,2999660-2999763,2999767-2999856,3001671-3001679,3001692-3001805,3001811-3001825,3001826-3001836,3002218-3002303,3004661-3004771,3007777-3007790,3007790-3007901,3009269-3009390,3009391-3009425,3051259-3051350	cattleAnnot_515610(ACTA2)--98.49;cattle_gi|78045237|ref|NM_001034502.1|(ACTA2)--97.58;milkGenes_gi|78045237|ref|NM_001034502.1|(ACTA2)--97.58;milkGenes_gi|111094787|gb|EE233651.1|(ACTA2)--86.61;pig_gi|257470978|ref|NM_001164650.1|(ACTA2)--94.45
actb	cattleAnnot_280979(ACTB)	89.25	POSITION=egybuf.s.004110:12246927-12248793;EXONS:12246927-12246938,12246941-12246964,12246979-12247004,12247006-12247188,12247193-12247280,12247297-12247325,12247326-12247330,12247381-12247452,12247455-12247475,12247476-12247488,12247497-12247687,12247689-12247704,12247705-12247710,12247711-12247715,12247716-12247760,12247760-12247825,12247826-12247894,12247897-12247937,12247939-12248045,12248047…	cattleAnnot_280979(ACTB)--84.81;cattleAnnot_280979(ACTB)--89.25;cattle_gi|75832053|ref|NM_173979.3|(ACTB)--87.17;human_gi|168480144|ref|NM_001101.3|(ACTB)--86.23;milkGenes_gi|75832053|ref|NM_173979.3|(ACTB)--87.17
actbl2	cattleAnnot_780991(ACTBL2)	97.32	POSITION=egybuf.s.003046:703806-706548;EXONS:703806-703977,703978-704107,704109-704255,704256-704623,704624-704682,704685-704747,704758-704772,704774-704933,704934-705017,705018-705073,705102-705199,705200-705225,705226-705259,705263-705354,705359-705398,705400-705411,705412-705457,705460-705470,705470-705511,705515-705617,705618-705628,705630-705689,705689-706027,706047-706060,706061-706100,7061…	cattleAnnot_780991(ACTBL2)--97.32
actbp	cattleAnnot_281594(ACTBP)	94.47	POSITION=egybuf.s.004110:12246975-12248812;EXONS:12246975-12247004,12247006-12247284,12247292-12247365,12247366-12247371,12247383-12247488,12247490-12247513,12247514-12247687,12247689-12247704,12247705-12247710,12247711-12247760,12247760-12247827,12247833-12247937,12247939-12248044,12248050-12248112,12248112-12248142,12248145-12248151,12248172-12248189,12248190-12248253,12248255-12248266,12248266…	cattleAnnot_281594(ACTBP)--94.47
actc1	cattleAnnot_533219(ACTC1)	88.44	POSITION=egybuf.s.003790:3049979-3054562;EXONS:3049979-3050309,3050867-3051048,3051351-3051357,3051841-3051902,3051903-3051921,3051923-3052029,3052160-3052318,3053040-3053054,3053058-3053078,3053083-3053135,3053136-3053162,3053163-3053266,3053268-3053377,3054522-3054562	cattleAnnot_533219(ACTC1)--88.44
actg1	cattleAnnot_404122(ACTG1)	93.95	POSITION=egybuf.s.000572:586747-589255;EXONS:586747-586833,586960-587152,587163-587244,587532-587681,587682-587686,587686-587716,587718-587832,587836-587975,588083-588265,588360-588392,588392-588475,588478-588490,588498-588515,588530-588535,588536-588625,588626-588792,588794-588935,588935-588999,589000-589005,589006-589127,589129-589207,589213-589255	cattleAnnot_404122(ACTG1)--93.95;cattle_gi|75812931|ref|NM_001033618.1|(ACTG1)--90.40;milkGenes_gi|75812931|ref|NM_001033618.1|(ACTG1)--90.40
actg2	cattleAnnot_281595(ACTG2)	97.62	POSITION=egybuf.s.002400:120406-136387;EXONS:120406-120429,120430-120438,120439-120540,120544-120639,123428-123467,123468-123610,124536-124539,125315-125501,126267-126429,127114-127119,128179-128257,128519-128629,135163-135211,135213-135230,136004-136007,136218-136387	cattleAnnot_281595(ACTG2)--97.62;cattle_gi|61888867|ref|NM_001013592.1|(ACTG2)--93.63;human_gi|315570272|ref|NM_001199893.1|(ACTG2)--93.83
actl6a	cattleAnnot_100125416(ACTL6A)	98.14	POSITION=egybuf.s.001362:4782635-4816409;EXONS:4782635-4782810,4782811-4783069,4783070-4783074,4783075-4783108,4784858-4784943,4787235-4787330,4789173-4789192,4789193-4789197,4789198-4789246,4789396-4789502,4789905-4789932,4789933-4789971,4791973-4792062,4792165-4792263,4792542-4792639,4797892-4797941,4797943-4797968,4797971-4797982,4799326-4799345,4799348-4799429,4804278-4804451,4804617-4804694,…	cattleAnnot_100125416(ACTL6A)--98.14;cattle_gi|157279978|ref|NM_001105035.1|(ACTL6A)--97.18;human_gi|749502308|ref|NM_004301.4|(ACTL6A)--90.42;human_gi|749502309|ref|NM_177989.3|(ACTL6A)--87.25;human_gi|749502310|ref|NM_178042.3|(ACTL6A)--89.39;milkGenes_gi|157279978|ref|NM_001105035.1|(ACTL6A)--97.18
actl7a	cattleAnnot_540296(ACTL7A)	99.28	POSITION=egybuf.s.000556:191601-193145;EXONS:191601-191618,191620-191637,191639-191667,191674-191697,191701-191793,191795-192194,192196-192343,192345-192487,192490-192596,192600-192981,192988-193145	cattleAnnot_540296(ACTL7A)--99.28;cattle_gi|84370182|ref|NM_001038570.1|(ACTL7A)--98.24
actl7b	cattleAnnot_515059(ACTL7B)	92.15	POSITION=egybuf.s.000556:186165-195597;EXONS:186165-186217,186225-186411,187135-187469,187470-187618,187619-187776,187778-188057,188064-188154,194823-194892,194893-194956,194956-194975,194976-194984,194985-195015,195016-195028,195029-195108,195109-195178,195180-195252,195257-195286,195287-195366,195368-195404,195405-195424,195427-195433,195433-195440,195440-195448,195448-195505,195508-195537,1955…	cattleAnnot_515059(ACTL7B)--92.15;cattle_gi|115496713|ref|NM_001075697.1|(ACTL7B)--88.55
actl9	cattleAnnot_540051(ACTL9)	99.1	POSITION=egybuf.s.004436:1531860-1534131;EXONS:1531860-1532074,1532075-1532330,1532332-1532485,1532486-1532687,1532695-1532724,1532725-1532975,1533799-1534020,1534025-1534086,1534088-1534131	cattleAnnot_540051(ACTL9)--99.10;cattle_gi|402744029|ref|NM_001038569.2|(ACTL9)--98.14
actn1	cattle_gi|402692220|ref|NM_001035351.2|(ACTN1)	92.57	POSITION=egybuf.s.003766:2082459-2192225;EXONS:2082459-2082468,2082468-2082476,2082477-2082587,2082590-2082667,2141451-2141566,2146526-2146646,2155535-2155553,2155558-2155572,2155573-2155628,2157962-2158050,2158571-2158648,2163008-2163091,2164335-2164390,2164395-2164423,2171404-2171486,2171489-2171500,2173439-2173496,2173498-2173573,2173578-2173671,2174285-2174289,2175875-2175885,2175886-2175984,…	cattleAnnot_524770(ACTN1)--89.58;cattle_gi|402692220|ref|NM_001035351.2|(ACTN1)--92.57;milkGenes_gi|402692220|ref|NM_001035351.2|(ACTN1)--92.57;pig_gi|340007403|ref|NM_001243061.1|(ACTN1)--86.41
actn2	cattleAnnot_536607(ACTN2)	97.01	POSITION=egybuf.s.000077:2977143-3031694;EXONS:2977143-2977258,2978141-2978252,2980747-2980833,2988582-2988669,2990243-2990320,2993842-2993924,2998020-2998104,2999762-2999845,3001724-3001907,3001917-3001962,3004378-3004525,3006417-3006532,3006537-3006569,3011121-3011179,3011180-3011230,3013410-3013550,3015200-3015236,3015238-3015243,3015245-3015386,3018893-3018952,3018953-3018974,3019921-3019993,…	cattleAnnot_536607(ACTN2)--97.01;cattle_gi|77736220|ref|NM_001034635.1|(ACTN2)--87.37
actn3	cattleAnnot_539375(ACTN3)	91.85	POSITION=egybuf.s.002303:1649737-1665808;EXONS:1649737-1649838,1649938-1650039,1653550-1653578,1653579-1653619,1653621-1653667,1653844-1653963,1654821-1654938,1655422-1655499,1655581-1655663,1656402-1656486,1656793-1656886,1657944-1658141,1658847-1658877,1659002-1659142,1659573-1659667,1660778-1660885,1660991-1661131,1661401-1661476,1661490-1661587,1662035-1662048,1662049-1662073,1662674-1662854,…	cattleAnnot_539375(ACTN3)--91.85;cattle_gi|115495612|ref|NM_001076157.1|(ACTN3)--87.53
actn4	cattleAnnot_522269(ACTN4)	85.19	POSITION=egybuf.s.002849:2498572-2605157;EXONS:2498572-2498654,2498654-2498659,2498660-2498667,2498668-2498773,2552877-2552924,2552930-2552996,2553244-2553270,2553270-2553362,2557964-2558050,2560637-2560724,2562643-2562649,2562650-2562719,2562754-2562758,2564683-2564762,2577051-2577059,2577063-2577285,2578411-2578558,2585295-2585388,2585389-2585448,2589101-2589208,2589426-2589565,2589655-2589757,…	cattleAnnot_522269(ACTN4)--85.19
actr10	cattleAnnot_511083(ACTR10)	95.19	POSITION=egybuf.s.000719:6478608-6509074;EXONS:6478608-6478680,6481143-6481216,6483901-6483967,6483969-6483984,6485782-6485890,6488708-6488816,6490548-6490616,6491159-6491234,6497277-6497313,6499775-6499780,6500492-6500566,6500644-6500718,6506039-6506119,6507016-6507034,6507035-6507052,6507056-6507153,6507155-6507223,6508651-6508852,6508853-6508861,6508866-6508921,6508921-6508971,6508976-6509074	cattleAnnot_511083(ACTR10)--95.19;cattle_gi|402745321|ref|NM_001034400.2|(ACTR10)--94.33;milkGenes_gi|402745321|ref|NM_001034400.2|(ACTR10)--94.33
actr1a	cattleAnnot_514371(ACTR1A)	98.72	POSITION=egybuf.s.002070:2047799-2065708;EXONS:2047799-2048048,2048049-2048370,2048380-2048397,2048398-2048658,2048659-2049027,2049028-2049043,2049046-2049085,2049093-2049103,2049702-2049825,2049826-2049925,2049926-2049930,2049937-2049955,2049957-2049969,2049971-2050214,2050397-2050438,2051767-2051828,2051925-2052046,2052049-2052102,2052622-2052641,2052645-2052717,2053425-2053511,2053523-2053641,…	cattleAnnot_514371(ACTR1A)--98.72;cattle_gi|300794924|ref|NM_001193248.1|(ACTR1A)--98.45;milkGenes_gi|75775167|gb|BC104517.1|(ACTR1A)--97.24
actr1b	cattleAnnot_100125305(ACTR1B)	88.08	POSITION=egybuf.s.003358:1059152-1072724;EXONS:1059152-1059209,1059211-1059232,1059238-1059264,1059266-1059303,1059317-1059335,1059335-1059736,1060419-1060531,1060532-1060539,1060540-1060570,1060570-1060613,1060614-1060811,1060813-1060948,1061147-1061188,1061420-1061480,1062937-1063088,1063089-1063113,1063193-1063285,1068611-1068642,1068642-1068646,1068647-1068670,1068672-1068727,1068732-1068743,…	cattleAnnot_100125305(ACTR1B)--88.08
actr2	cattleAnnot_538486(ACTR2)	97.62	POSITION=egybuf.s.001991:828318-870431;EXONS:828318-828340,828341-828377,828400-828422,829876-829882,836584-836643,836644-836688,842652-842758,842759-842868,847055-847127,850585-850722,852027-852043,852045-852178,856103-856248,865200-865254,865261-865335,868740-868859,868866-869004,869006-869009,869011-869025,869029-869296,869297-869305,869308-869325,869325-869381,869390-869506,869507-869511,8695…	cattleAnnot_538486(ACTR2)--97.62;cattle_gi|156121072|ref|NM_001102213.1|(ACTR2)--96.62;milkGenes_gi|156121072|ref|NM_001102213.1|(ACTR2)--96.62;milkGenes_gi|154425679|gb|BC151356.1|(ACTR2)--96.62
actr3	cattleAnnot_281597(ACTR3)	95.39	POSITION=egybuf.s.000721:4917191-4970201;EXONS:4917191-4917257,4917260-4917313,4919618-4919625,4948554-4948602,4948604-4948680,4949498-4949501,4954192-4954196,4954197-4954242,4954249-4954258,4954259-4954268,4954275-4954307,4957295-4957343,4957344-4957391,4958854-4958896,4958900-4958958,4961909-4961928,4961930-4961992,4961995-4962057,4963637-4963772,4963774-4963813,4964257-4964316,4964326-4964338,…	cattleAnnot_281597(ACTR3)--95.39;cattle_gi|31342551|ref|NM_174226.2|(ACTR3)--93.77;milkGenes_gi|31342551|ref|NM_174226.2|(ACTR3)--93.77;pig_gi|197251945|ref|NM_001134343.1|(ACTR3)--93.00;pig_gi|197251945|ref|NM_001134343.1|(ACTR3)--92.76
actr3b	cattleAnnot_616404(ACTR3B)	87.3	POSITION=egybuf.s.001518:2241944-2299756;EXONS:2241944-2242001,2256484-2256588,2256590-2256610,2257308-2257418,2269468-2269562,2270483-2270590,2275310-2275453,2279795-2279819,2279820-2279938,2279942-2279974,2282137-2282151,2282158-2282236,2297375-2297500,2298803-2298886,2299556-2299685,2299688-2299756	cattleAnnot_616404(ACTR3B)--87.30
actr5	cattleAnnot_100297865(ACTR5)	91.18	POSITION=egybuf.s.000106:1329700-1355061;EXONS:1329700-1329813,1329822-1329893,1329896-1330004,1330720-1330849,1330851-1330863,1333121-1333350,1336457-1336509,1336511-1336630,1339579-1339587,1339588-1339756,1341133-1341149,1341150-1341333,1346655-1346752,1346753-1346772,1347508-1347544,1347546-1347594,1347594-1347598,1347603-1347650,1348708-1348802,1348805-1348842,1351276-1351493,1352152-1352532,…	cattleAnnot_100297865(ACTR5)--91.18
actr6	cattleAnnot_613596(ACTR6)	98.24	POSITION=egybuf.s.000487:4715674-4737684;EXONS:4715674-4715714,4715714-4715722,4715723-4715730,4715732-4715818,4720978-4721047,4721048-4721095,4721694-4721706,4721707-4721763,4722632-4722661,4722665-4722760,4723917-4724051,4724145-4724187,4726228-4726291,4726294-4726330,4726431-4726444,4726444-4726506,4731958-4732010,4732015-4732134,4734625-4734632,4734633-4734638,4734642-4734768,4737273-4737303,…	cattleAnnot_613596(ACTR6)--98.24;cattle_gi|149642592|ref|NM_001099124.1|(ACTR6)--97.64
actr8	cattleAnnot_615133(ACTR8)	98.08	POSITION=egybuf.s.003187:3318851-3335172;EXONS:3318851-3318941,3318943-3319069,3323649-3323819,3325236-3325271,3325272-3325346,3327029-3327092,3327095-3327102,3327102-3327134,3327421-3327595,3328127-3328219,3328433-3328565,3330261-3330414,3331208-3331303,3331941-3332082,3333046-3333196,3333211-3333315,3333878-3334041,3334050-3334055,3334831-3334895,3334897-3334961,3334963-3335116,3335117-3335159,…	cattleAnnot_615133(ACTR8)--98.08;cattle_gi|115496683|ref|NM_001076361.1|(ACTR8)--95.08
actrt2	cattleAnnot_515214(ACTRT2)	100	POSITION=egybuf.s.000821:1369904-1371333;EXONS:1369904-1369992,1369993-1370216,1370217-1370273,1370275-1370537,1370542-1370990,1370991-1371106,1371107-1371187,1371190-1371333	cattleAnnot_515214(ACTRT2)--100.00;cattle_gi|84000198|ref|NM_001038115.1|(ACTRT2)--98.88
actrt3	cattleAnnot_509723(ACTRT3)	98.8	POSITION=egybuf.s.003474:7096851-7102833;EXONS:7096851-7096895,7096901-7096914,7096918-7096939,7097368-7097454,7097454-7097515,7099896-7100039,7100874-7100923,7100923-7100928,7100931-7101114,7101698-7102541,7102542-7102698,7102698-7102702,7102702-7102714,7102716-7102767,7102769-7102833	cattleAnnot_509723(ACTRT3)--98.80;rat_gi|157822086|ref|NM_001108942.1|(Actrt3)--86.83
acvr1	cattleAnnot_338068(ACVR1)	98.25	POSITION=egybuf.s.000700:8369847-8474774;EXONS:8369847-8369926,8369927-8369948,8369971-8370053,8370060-8370100,8370105-8370282,8370293-8370361,8370362-8370568,8370571-8370954,8370955-8371091,8371825-8371887,8371899-8371961,8382283-8382454,8382456-8382459,8382460-8382471,8382472-8382484,8386620-8386760,8386763-8386898,8394208-8394216,8394217-8394287,8394302-8394358,8398002-8398101,8402931-8403142,…	cattleAnnot_338068(ACVR1)--98.25;cattle_gi|125991743|ref|NM_176663.3|(ACVR1)--97.44;human_gi|187169268|ref|NM_001105.4|(ACVR1)--84.03;human_gi|187169269|ref|NM_001111067.2|(ACVR1)--85.77
acvr1b	cattleAnnot_539315(ACVR1B)	96.2	POSITION=egybuf.s.002302:2762898-2781115;EXONS:2762898-2763022,2763023-2763161,2763167-2763303,2763311-2763367,2763369-2763695,2763695-2763709,2763712-2763768,2763769-2763799,2763800-2763971,2763974-2764073,2764090-2764244,2764245-2764291,2764299-2764315,2764317-2764414,2764420-2764425,2764425-2764429,2764430-2764456,2764457-2764461,2764463-2764512,2764518-2764531,2764538-2764545,2764546-2765140,…	cattleAnnot_539315(ACVR1B)--96.20;pig_gi|305855181|ref|NM_001195322.1|(ACVR1B)--90.05
acvr1c	cattleAnnot_536380(ACVR1C)	96.51	POSITION=egybuf.s.000700:8112338-8164599;EXONS:8112338-8112452,8123492-8123622,8126631-8126755,8128632-8128763,8128767-8128792,8130118-8130284,8132887-8133006,8133007-8133118,8140577-8140816,8164364-8164501,8164502-8164519,8164530-8164599	cattleAnnot_536380(ACVR1C)--96.51;cattle_gi|329112528|ref|NM_001192879.2|(ACVR1C)--85.76
acvr2a	pig_gi|325652147|ref|NM_001204765.1|(ACVR2A)	98.37	POSITION=egybuf.s.002178:3448086-3551422;EXONS:3448086-3448309,3449243-3449253,3449254-3449290,3449298-3449373,3454635-3454774,3457926-3458041,3459703-3459749,3459751-3459775,3459780-3459853,3461078-3461089,3461090-3461108,3461109-3461223,3463153-3463297,3479815-3479970,3480161-3480267,3480268-3480274,3486709-3486903,3551345-3551422	cattleAnnot_281598(ACVR2A)--94.04;cattle_gi|147899459|ref|NM_174227.3|(ACVR2A)--93.52;pig_gi|325652147|ref|NM_001204765.1|(ACVR2A)--98.37;rat_gi|451958153|ref|NM_031571.2|(Acvr2a)--87.02
acvr2b	pig_gi|52694690|ref|NM_001005350.1|(ACVR2B)	94.63	POSITION=egybuf.s.002625:3910587-3920924;EXONS:3910587-3910795,3911041-3911053,3911055-3911068,3911078-3911156,3912211-3912348,3912524-3912670,3913971-3914115,3914434-3914554,3914555-3914571,3914573-3914576,3914578-3914588,3916827-3916945,3917597-3917733,3918488-3918619,3920716-3920829,3920830-3920924	cattleAnnot_282131(ACVR2B)--86.35;cattle_gi|31341841|ref|NM_174495.2|(ACVR2B)--86.36;mouse_gi|118131001|ref|NM_007397.2|(Acvr2b)--85.79;pig_gi|52694690|ref|NM_001005350.1|(ACVR2B)--94.63
acvrl1	cattle_gi|134085682|ref|NM_001083479.1|(ACVRL1)	89.86	POSITION=egybuf.s.002302:2828731-2839682;EXONS:2828731-2828750,2828762-2828782,2828783-2828842,2828847-2829119,2829120-2829186,2829186-2829206,2829207-2829240,2829241-2829471,2830112-2830472,2830473-2830474,2831792-2831823,2831829-2831922,2834733-2834931,2836321-2836458,2836467-2836599,2836603-2836610,2836911-2837058,2837422-2837465,2837466-2837524,2838808-2838949,2838951-2839049,2839606-2839682	cattleAnnot_534536(ACVRL1)--85.95;cattle_gi|134085682|ref|NM_001083479.1|(ACVRL1)--89.86
acy1	cattleAnnot_768058(ACY1)	95.8	POSITION=egybuf.s.004482:799072-805470;EXONS:799072-799334,799424-799485,799589-799668,800262-800329,800412-800556,800680-800730,800816-800866,800875-800890,801975-802033,802134-802221,802310-802385,802649-802743,803079-803183,803276-803340,804186-804302,805291-805470	cattleAnnot_768058(ACY1)--95.80;cattle_gi|402692672|ref|NM_001077115.2|(ACY1)--92.01;milkGenes_gi|402692672|ref|NM_001077115.2|(ACY1)--92.01
acyp1	cattleAnnot_507844(ACYP1)	100	POSITION=egybuf.s.001690:4150376-4161525;EXONS:4150376-4150801,4156206-4156303,4159435-4159516,4161456-4161525	cattleAnnot_507844(ACYP1)--100.00;cattle_gi|402692172|ref|NM_001045982.2|(ACYP1)--97.57
acyp2	cattle_gi|164414723|ref|NM_001113230.1|(ACYP2)	92.24	POSITION=egybuf.s.004197:972700-1171212;EXONS:972700-972787,972790-972801,990254-990261,990264-990368,1170566-1170581,1170587-1170609,1170612-1170740,1170749-1170783,1170785-1171050,1171050-1171054,1171055-1171099,1171100-1171119,1171120-1171126,1171126-1171158,1171170-1171212	cattleAnnot_767889(ACYP2)--86.86;cattle_gi|164414723|ref|NM_001113230.1|(ACYP2)--92.24
ad014	pig_gi|147898712|ref|NM_001097467.1|(AD014)	85.01	POSITION=egybuf.s.001033:1466432-1473893;EXONS:1466432-1466483,1466485-1466513,1466519-1466640,1466645-1466667,1470369-1470418,1473784-1473893	pig_gi|147898712|ref|NM_001097467.1|(AD014)--85.01
ada	cattle_gi|31343335|ref|NM_173887.2|(ADA)	94.44	POSITION=egybuf.s.001419:363383-380189;EXONS:363383-363518,363520-363537,363538-363595,363597-363604,363606-363639,363647-363713,364192-364200,364206-364289,364913-365043,366391-366456,367186-367216,367233-367271,367281-367291,369444-369460,369462-369518,370460-370493,370494-370589,372545-372661,373407-373551,376554-376629,376631-376679,380127-380189	cattleAnnot_280712(ADA)--93.96;cattle_gi|31343335|ref|NM_173887.2|(ADA)--94.44;milkGenes_gi|31343335|ref|NM_173887.2|(ADA)--94.44
adad1	cattleAnnot_537320(ADAD1)	92.02	POSITION=egybuf.s.001072:3122972-3179332;EXONS:3122972-3123020,3123768-3123822,3124219-3124398,3125159-3125348,3127749-3127868,3127870-3127911,3132239-3132307,3136158-3136283,3147919-3148042,3149708-3149792,3149797-3149879,3150843-3151041,3151041-3151054,3151054-3151064,3155630-3155867,3160768-3160900,3178849-3178928,3178929-3178937,3178938-3178968,3178969-3179002,3179002-3179052,3179056-3179077,…	cattleAnnot_537320(ADAD1)--92.02;human_gi|226529626|ref|NM_139243.3|(ADAD1)--86.48;human_gi|226529649|ref|NM_001159285.1|(ADAD1)--89.19;human_gi|226530770|ref|NM_001159295.1|(ADAD1)--85.34
adal	cattle_gi|115497611|ref|NM_001075577.1|(ADAL)	98.24	POSITION=egybuf.s.000599:1457812-1475426;EXONS:1457812-1457855,1457856-1457985,1458240-1458265,1458267-1458323,1458326-1458376,1458879-1458940,1465443-1465478,1465491-1465543,1467596-1467678,1469322-1469449,1470507-1470588,1472419-1472558,1472798-1472803,1474183-1474220,1474222-1474280,1474819-1475018,1475024-1475156,1475161-1475294,1475299-1475353,1475359-1475426	cattleAnnot_512667(ADAL)--93.43;cattle_gi|115497611|ref|NM_001075577.1|(ADAL)--98.24
adam10	cattleAnnot_282132(ADAM10)	96.48	POSITION=egybuf.s.001406:800212-910298;EXONS:800212-800256,800259-800366,826700-826817,830120-830279,854175-854275,864892-865008,865009-865042,868968-868982,868983-868987,868989-868998,868999-869012,869014-869065,871901-871919,871920-872085,879828-879991,883591-883606,883607-883775,885113-885117,891348-891494,893631-893645,893650-893668,893669-893672,893674-893714,893717-893736,893739-893828,8945…	cattleAnnot_282132(ADAM10)--96.48;cattle_gi|31341832|ref|NM_174496.2|(ADAM10)--96.44;human_gi|568599854|ref|NM_001110.3|(ADAM10)--84.99;milkGenes_gi|31341832|ref|NM_174496.2|(ADAM10)--96.44;pig_gi|194474049|ref|NM_001130531.1|(ADAM10)--92.39
adam11	milkGenes_gi|16349706|gb|BI975301.1|(ADAM11)	95.9	POSITION=egybuf.s.000466:7395736-7398011;EXONS:7395736-7395844,7397148-7397150,7397151-7397200,7397303-7397367,7397586-7397686,7397890-7398011	milkGenes_gi|16349706|gb|BI975301.1|(ADAM11)--95.90
adam12	cattleAnnot_407229(ADAM12)	89.68	POSITION=egybuf.s.001957:621312-1039552;EXONS:621312-621477,621482-621615,627195-627324,650016-650112,650701-650784,653834-653849,653851-653903,654629-654765,659154-659224,659229-659264,662015-662092,664787-664921,664924-664989,665102-665126,665129-665211,680892-681078,682585-682673,682673-682676,687789-687931,687933-687964,709790-709793,709794-709929,709933-709942,715188-715273,719597-719766,729…	cattleAnnot_407229(ADAM12)--89.68;cattle_gi|47564063|ref|NM_001001156.1|(ADAM12)--89.11
adam15	cattle_gi|329664267|ref|NM_001205442.1|(ADAM15)	93.36	POSITION=egybuf.s.001089:2410630-2421710;EXONS:2410630-2410785,2410791-2410962,2411066-2411183,2411234-2411237,2412217-2412289,2412544-2412619,2413254-2413324,2413721-2413860,2414010-2414083,2414563-2414641,2414899-2415102,2415188-2415218,2415220-2415433,2415434-2415495,2415626-2415719,2416641-2416668,2416678-2416809,2417756-2417890,2418327-2418376,2418391-2418414,2418559-2418611,2418612-2418616,…	cattleAnnot_784605(ADAM15)--92.19;cattle_gi|329664267|ref|NM_001205442.1|(ADAM15)--93.36
adam17	cattleAnnot_517541(ADAM17)	94.29	POSITION=egybuf.s.000011:8811359-8859203;EXONS:8811359-8811456,8827592-8827677,8827679-8827725,8828996-8829030,8829036-8829076,8829078-8829134,8830037-8830073,8830080-8830133,8832445-8832611,8834152-8834285,8836657-8836746,8838665-8838778,8840336-8840425,8840433-8840454,8840455-8840466,8840467-8840484,8840603-8840631,8840632-8840691,8843500-8843574,8843576-8843600,8843601-8843605,8843615-8843660,…	cattleAnnot_517541(ADAM17)--94.29
adam19	cattle_gi|162287249|ref|NM_001075475.2|(ADAM19)	96.17	POSITION=egybuf.s.004589:2649376-2744156;EXONS:2649376-2649422,2649423-2649463,2654214-2654285,2682859-2682938,2688435-2688512,2699684-2699720,2699722-2699868,2700691-2700699,2700700-2700717,2700718-2700760,2708186-2708230,2708233-2708261,2713344-2713385,2713386-2713465,2713466-2713513,2715446-2715531,2716320-2716424,2716424-2716429,2716429-2716443,2716447-2716461,2717109-2717114,2718422-2718516,…	cattleAnnot_510907(ADAM19)--95.93;cattle_gi|162287249|ref|NM_001075475.2|(ADAM19)--96.17
adam1a	cattleAnnot_783232(ADAM1A)	94.78	POSITION=egybuf.s.001642:437954-440948;EXONS:437954-437960,437961-438477,438478-438588,438599-438800,438803-438869,438870-438990,438999-439049,439050-439085,439103-439219,439221-439262,439268-439382,439398-439587,439590-439593,439595-439730,439732-439765,439772-439909,439911-439956,439967-439971,439971-440020,440031-440127,440129-440136,440858-440884,440885-440948	cattleAnnot_783232(ADAM1A)--94.78
adam1b	cattle_gi|330417890|ref|NM_001206471.1|(ADAM1B)	98.38	POSITION=egybuf.s.001642:426969-430386;EXONS:426969-426999,427002-427347,427348-427406,427409-427520,427529-427578,427579-427585,427606-427632,427633-427683,427685-428002,428004-428108,428113-428317,428321-428326,428327-428488,428490-428654,428654-428658,428659-428664,428667-428675,428678-428726,428734-428751,428752-428756,428774-428899,428906-428956,428957-429104,429106-429168,429174-429194,4291…	cattleAnnot_286843(ADAM1B)--98.08;cattle_gi|330417890|ref|NM_001206471.1|(ADAM1B)--98.38
adam2	cattleAnnot_281599(ADAM2)	96.3	POSITION=egybuf.s.004593:1314863-1432665;EXONS:1314863-1314896,1316785-1316848,1316854-1316861,1316863-1316926,1316927-1316948,1332509-1332630,1332639-1332649,1332650-1332704,1350519-1350622,1359185-1359380,1359491-1359572,1359573-1359591,1363867-1364044,1369006-1369143,1378143-1378178,1378179-1378226,1378232-1378238,1380098-1380255,1380704-1380775,1396150-1396196,1400714-1400720,1400721-1400792,…	cattleAnnot_281599(ADAM2)--96.30;cattle_gi|56687499|ref|NM_174228.1|(ADAM2)--85.08
adam20	cattleAnnot_519654(ADAM20)	96.06	POSITION=egybuf.s.003766:510572-520773;EXONS:510572-510681,510682-510785,511359-511476,511481-511536,511538-511544,511546-511606,511607-511612,511613-511635,511643-511670,511673-511728,511729-511787,511805-511865,511865-511972,517681-518022,518025-518033,518035-518416,518424-518500,518510-518750,518752-519185,519189-519213,519214-519321,519322-519362,519363-519496,519498-519904,519951-520056,5200…	cattleAnnot_519654(ADAM20)--96.06
adam21	cattleAnnot_532366(ADAM21)	99.34	POSITION=egybuf.s.003766:540261-583373;EXONS:540261-540590,540595-540739,540741-540803,540803-540901,540906-540945,540946-540954,540955-541007,541013-541051,541052-541483,541486-541737,541738-541786,541795-541806,541807-541815,541816-541872,541872-541998,541999-542117,542119-542401,542402-542419,542429-542454,542457-542484,542488-542587,542588-542699,542721-542779,542780-542948,542953-543001,5430…	cattleAnnot_532366(ADAM21)--99.34
adam22	cattleAnnot_523645(ADAM22)	97.79	POSITION=egybuf.s.000234:1484724-1740010;EXONS:1484724-1484796,1485261-1485415,1505823-1505830,1525566-1525577,1525583-1525643,1528744-1528750,1619999-1620034,1620036-1620060,1625923-1625931,1660951-1661023,1665613-1665653,1665655-1665683,1667133-1667135,1667136-1667210,1671499-1671567,1672524-1672686,1672700-1672705,1674148-1674232,1675248-1675301,1675304-1675339,1677080-1677131,1681362-1681461,…	cattleAnnot_523645(ADAM22)--97.79;cattle_gi|300798492|ref|NM_001191131.1|(ADAM22)--88.30
adam23	cattle_gi|134085966|ref|NM_001083458.1|(ADAM23)	91.04	POSITION=egybuf.s.004594:4146194-4353842;EXONS:4146194-4146413,4195912-4195989,4258558-4258592,4258594-4258625,4269524-4269583,4269984-4269987,4270639-4270700,4275120-4275193,4276189-4276265,4278010-4278055,4278060-4278081,4292324-4292368,4292369-4292397,4294729-4294832,4294835-4294896,4295946-4296031,4296803-4296894,4299576-4299625,4299667-4299674,4302478-4302571,4305945-4305966,4305972-4306020,…	cattleAnnot_531241(ADAM23)--90.26;cattle_gi|134085966|ref|NM_001083458.1|(ADAM23)--91.04
adam29	cattleAnnot_784116(ADAM29)	99.31	POSITION=egybuf.s.001042:4854-27882;EXONS:4854-4901,4910-4974,4979-5109,5110-5474,5475-5512,5519-6000,6003-6097,6100-6531,6533-6581,6587-6615,6617-6632,6640-6827,6831-6858,27817-27882	cattleAnnot_784116(ADAM29)--99.31
adam32	cattleAnnot_520297(ADAM32)	96.54	POSITION=egybuf.s.004593:933753-1118746;EXONS:933753-933777,933778-933789,933792-933825,944596-944609,944610-944681,949191-949252,955520-955573,955574-955595,961409-961440,961441-961447,961451-961456,961457-961462,961463-961494,962838-962966,962966-963008,980541-980544,981837-981908,998627-998698,999525-999572,999575-999641,999642-999695,1009291-1009372,1019956-1019972,1019973-1019977,1019978-102…	cattleAnnot_520297(ADAM32)--96.54;cattle_gi|114053070|ref|NM_001046250.1|(ADAM32)--91.56
adam3a	cattleAnnot_100048949(ADAM3A)	94.4	POSITION=egybuf.s.004593:1450660-1580762;EXONS:1450660-1450702,1450713-1450795,1450803-1450810,1450811-1450815,1457379-1457423,1464354-1464447,1464449-1464461,1464462-1464511,1468886-1469009,1471209-1471295,1484295-1484431,1484432-1484476,1485484-1485572,1486073-1486270,1489645-1489740,1489740-1489744,1492030-1492037,1494483-1494660,1509872-1509917,1509926-1509981,1509989-1510022,1524402-1524449,…	cattleAnnot_100048949(ADAM3A)--94.40;cattle_gi|402745300|ref|NM_001098166.2|(ADAM3A)--92.22
adam7	cattleAnnot_529215(ADAM7)	98.07	POSITION=egybuf.s.004489:895072-951372;EXONS:895072-895101,895102-895281,896786-896825,896826-896889,900623-900699,904142-904219,905807-905832,910785-910791,910792-910801,910801-910805,910806-911013,912644-912694,913290-913294,913901-913972,917150-917180,917183-917286,917293-917328,921749-921817,921820-921835,923488-923619,925206-925329,925330-925380,926877-926967,928665-928848,928851-928863,9292…	cattleAnnot_529215(ADAM7)--98.07
adam9	milkGenes_gi|3219748|gb|AF069647.1|(ADAM9)	96.56	POSITION=egybuf.s.004593:891959-904105;EXONS:891959-892037,893324-893330,893330-893342,893343-893364,893369-893517,896833-896940,904027-904075,904076-904105	cattleAnnot_281600(ADAM9)--89.01;cattle_gi|328751691|ref|NM_001192818.2|(ADAM9)--90.45;milkGenes_gi|3219748|gb|AF069647.1|(ADAM9)--96.56
adamdec1	cattle_gi|329755251|ref|NM_001206371.1|(ADAMDEC1)	96.26	POSITION=egybuf.s.004489:831323-858128;EXONS:831323-831383,831391-831425,831427-831436,831438-831451,831689-831808,832598-832608,832615-832678,834154-834233,837167-837174,837175-837245,838528-838562,838564-838717,838942-838989,838990-838995,838997-839008,839697-839745,839746-839765,840112-840116,840839-840855,840867-840972,840978-841017,841379-841384,841388-841466,841469-841473,842471-842597,8437…	cattle_gi|329755251|ref|NM_001206371.1|(ADAMDEC1)--96.26
adamts12	cattleAnnot_525276(ADAMTS12)	98.83	POSITION=egybuf.s.003804:1360181-1798025;EXONS:1360181-1360308,1374746-1374773,1374774-1374843,1374844-1374952,1374960-1374995,1375004-1375110,1519622-1519770,1537919-1537923,1591710-1591715,1591715-1591847,1591862-1591901,1593639-1593678,1593681-1593725,1615860-1615959,1615962-1615986,1618964-1619113,1626044-1626187,1626800-1626868,1626869-1626937,1628220-1628313,1630557-1630619,1630621-1630704,…	cattleAnnot_525276(ADAMTS12)--98.83;cattle_gi|300797549|ref|NM_001192609.1|(ADAMTS12)--98.80
adamts14	cattle_gi|300795382|ref|NM_001192247.1|(ADAMTS14)	94.03	POSITION=egybuf.s.004741:6278205-6387900;EXONS:6278205-6278220,6278221-6278347,6279056-6279360,6305760-6305765,6305766-6305786,6305787-6305919,6312407-6312595,6317145-6317148,6349578-6349662,6350318-6350466,6353153-6353228,6353235-6353261,6353262-6353265,6355237-6355270,6355285-6355295,6355295-6355319,6355320-6355387,6356719-6356851,6359095-6359123,6359130-6359142,6359142-6359213,6360773-6360823,…	cattleAnnot_510214(ADAMTS14)--91.79;cattle_gi|300795382|ref|NM_001192247.1|(ADAMTS14)--94.03
adamts17	cattleAnnot_538131(ADAMTS17)	89.58	POSITION=egybuf.s.002994:109484-560940;EXONS:109484-109638,173091-173263,201511-201523,201527-201594,202863-202880,202881-203017,212586-212619,290806-290816,290824-290920,332062-332100,332102-332204,334257-334407,374239-374327,375340-375485,391699-391743,391754-391826,391830-391869,404035-404162,424693-424812,449169-449250,459056-459173,459175-459214,462419-462449,462456-462579,464628-464763,5341…	cattleAnnot_538131(ADAMTS17)--89.58
adamts18	cattle_gi|300795045|ref|NM_001192486.1|(ADAMTS18)	97.03	POSITION=egybuf.s.002973:3672593-3835132;EXONS:3672593-3672681,3672791-3672795,3676253-3676487,3676488-3676512,3676514-3676573,3754546-3754598,3754599-3754829,3757441-3757447,3757452-3757640,3758426-3758509,3760040-3760054,3760057-3760204,3761969-3762075,3762218-3762222,3764351-3764483,3766590-3766672,3766690-3766741,3766741-3766746,3774398-3774438,3774439-3774495,3777556-3777705,3785171-3785344,…	cattleAnnot_518395(ADAMTS18)--96.96;cattle_gi|300795045|ref|NM_001192486.1|(ADAMTS18)--97.03
adamts2	cattleAnnot_282401(ADAMTS2)	88.39	POSITION=egybuf.s.002921:1126666-1369298;EXONS:1126666-1126819,1137159-1137163,1214847-1215006,1246314-1246516,1277973-1278011,1278015-1278060,1299955-1300070,1300071-1300111,1305026-1305132,1305755-1305762,1305763-1305782,1305782-1305823,1305824-1305859,1305860-1305899,1306291-1306423,1307030-1307143,1326959-1327104,1331759-1331934,1333611-1333625,1333627-1333746,1336709-1336831,1338502-1338568,…	cattleAnnot_282401(ADAMTS2)--88.39;cattle_gi|31341486|ref|NM_174631.2|(ADAMTS2)--88.23
adamts20	cattle_gi|329663405|ref|NM_001206093.1|(ADAMTS20)	97.23	POSITION=egybuf.s.000590:3138353-3414198;EXONS:3138353-3138396,3138401-3138630,3138730-3138821,3160635-3160776,3188624-3188817,3188819-3188829,3188830-3188890,3213289-3213330,3213332-3213375,3214847-3214944,3214946-3214955,3214956-3214969,3214970-3214976,3216343-3216384,3238093-3238199,3245758-3245764,3245767-3245789,3245790-3245804,3245805-3245899,3247801-3247891,3247892-3247936,3252330-3252364,…	cattleAnnot_536137(ADAMTS20)--93.07;cattle_gi|329663405|ref|NM_001206093.1|(ADAMTS20)--97.23;pig_gi|381140073|ref|NM_001257275.1|(ADAMTS20)--85.53
adamts3	cattleAnnot_534082(ADAMTS3)	94.03	POSITION=egybuf.s.001138:249173-565608;EXONS:249173-249228,249230-249344,249347-249372,249373-249395,249408-249441,249444-249567,249574-249581,249583-249620,249641-249765,254948-255065,256827-256840,256840-256869,257423-257448,260108-260146,260166-260240,263933-264037,264038-264079,264081-264102,270304-270310,277063-277193,277196-277223,279058-279137,282621-282745,284413-284463,284468-284550,2845…	cattleAnnot_534082(ADAMTS3)--94.03;cattle_gi|300796158|ref|NM_001192797.1|(ADAMTS3)--93.82
adamts4	cattleAnnot_286806(ADAMTS4)	95.08	POSITION=egybuf.s.004409:265126-274113;EXONS:265126-265158,265162-265222,265226-265278,265279-265313,265319-265530,265534-265641,265642-265678,266365-266403,266404-266502,266503-266576,266577-266644,266645-266848,267990-268012,268014-268297,268552-268678,269261-269431,270196-270483,270604-270778,271012-271023,271036-271043,271043-271185,272124-272176,272177-272302,272733-272769,272771-273059,2735…	cattleAnnot_286806(ADAMTS4)--95.08;cattle_gi|31982398|ref|NM_181667.1|(ADAMTS4)--87.53
adamts6	cattle_gi|300795410|ref|NM_001193016.1|(ADAMTS6)	98.59	POSITION=egybuf.s.003453:438929-745984;EXONS:438929-439026,442977-443127,443128-443229,443231-443345,457711-457880,464467-464674,464675-464680,465120-465201,465707-465810,465812-465858,549739-549755,549761-549783,555550-555653,557507-557510,580517-580529,580531-580665,589635-589777,616685-616793,630929-631039,631048-631076,633190-633202,633203-633213,633215-633222,633231-633257,654882-654887,6548…	cattleAnnot_540722(ADAMTS6)--97.90;cattle_gi|300795410|ref|NM_001193016.1|(ADAMTS6)--98.59;mouse_gi|124486613|ref|NM_001081020.1|(Adamts6)--85.61
adamts9	cattleAnnot_537051(ADAMTS9)	96.46	POSITION=egybuf.s.002553:4445225-4617430;EXONS:4445225-4445290,4445290-4445354,4445355-4445366,4445367-4445391,4445393-4445423,4445428-4445440,4445442-4445446,4445447-4445507,4445508-4445515,4445516-4445528,4445529-4445539,4445540-4445642,4445674-4445693,4445694-4445827,4445829-4445991,4445999-4446027,4446028-4446033,4446034-4446042,4446043-4446135,4448051-4448143,4457834-4457938,4463729-4463775,…	cattleAnnot_537051(ADAMTS9)--96.46;cattle_gi|330864762|ref|NM_001206573.1|(ADAMTS9)--96.45
adamtsl1	cattleAnnot_530624(ADAMTSL1)	96.61	POSITION=egybuf.s.004242:1268210-1318317;EXONS:1268210-1268247,1268247-1268273,1268274-1268280,1268287-1268798,1268810-1268824,1268832-1268854,1268855-1268861,1268863-1268880,1268883-1268905,1268906-1268933,1268934-1268940,1268950-1269010,1269011-1269072,1269072-1269102,1269105-1269129,1269132-1269312,1269314-1269352,1269352-1269356,1269357-1269411,1269412-1269784,1269786-1269889,1269891-1270010,…	cattleAnnot_530624(ADAMTSL1)--96.61
adamtsl3	cattleAnnot_537483(ADAMTSL3)	96	POSITION=egybuf.s.003415:2461747-2867421;EXONS:2461747-2462025,2462034-2462143,2462144-2462204,2462205-2462209,2462209-2462231,2462238-2462285,2462287-2462291,2462293-2462586,2462609-2462625,2462629-2462689,2462690-2462796,2462799-2463075,2463076-2463160,2463160-2463205,2463207-2463212,2463214-2463257,2463258-2463607,2463611-2463708,2464750-2464853,2464855-2464947,2464948-2464984,2493928-2494028,…	cattleAnnot_537483(ADAMTSL3)--96.00
adamtsl4	cattleAnnot_507654(ADAMTSL4)	94.83	POSITION=egybuf.s.000996:1603420-1613193;EXONS:1603420-1603426,1603427-1603470,1603473-1603513,1603521-1603546,1603548-1603670,1603671-1603677,1603678-1603735,1603735-1603800,1603805-1603820,1603821-1603835,1603849-1603906,1603908-1603916,1603919-1603944,1603945-1603975,1603984-1604301,1604452-1604522,1604524-1604598,1604876-1604947,1604958-1605059,1605157-1605163,1605165-1605360,1605665-1605677,…	cattleAnnot_507654(ADAMTSL4)--94.83;cattle_gi|155371852|ref|NM_001101061.1|(ADAMTSL4)--92.78;milkGenes_gi|155371852|ref|NM_001101061.1|(ADAMTSL4)--92.78
adamtsl5	cattleAnnot_100337439(ADAMTSL5)	98.58	POSITION=egybuf.s.001070:47300-51912;EXONS:47300-47958,47962-47992,47994-48143,48153-48295,48302-48330,48333-48351,48354-48398,48398-48496,48497-48532,48535-48624,48626-48655,48659-48677,48677-48695,48696-48703,48704-48762,48765-48798,48798-48805,48811-48859,48860-48870,48871-48893,48894-49303,49304-49482,49482-49545,49547-49660,50783-50930,51284-51355,51501-51804,51807-51851,51851-51891,51900-51…	cattleAnnot_100337439(ADAMTSL5)--98.58
adap2	cattleAnnot_534106(ADAP2)	86.81	POSITION=egybuf.s.004264:9949904-9977904;EXONS:9949904-9949936,9949936-9949953,9949953-9950008,9950009-9950022,9950023-9950051,9950052-9950111,9950115-9950122,9950123-9950192,9950461-9950603,9950605-9950621,9950676-9950681,9951884-9951897,9951898-9951990,9951995-9952098,9953551-9953629,9955561-9955607,9958737-9958819,9963848-9963935,9963936-9963995,9969905-9970018,9971291-9971362,9975799-9975890,…	cattleAnnot_534106(ADAP2)--86.81;cattle_gi|300796176|ref|NM_001192798.1|(ADAP2)--86.29
adar	cattleAnnot_505134(ADAR)	98.75	POSITION=egybuf.s.001089:2887997-2944974;EXONS:2887997-2888051,2922581-2922664,2922667-2922763,2922779-2922864,2922952-2923212,2923213-2923336,2923338-2923351,2923352-2923748,2923757-2923958,2923959-2924023,2926457-2926530,2926540-2926643,2927145-2927293,2927868-2927912,2927913-2927921,2927922-2928014,2928137-2928327,2936454-2936579,2936584-2936590,2936592-2936682,2936939-2937109,2937415-2937449,…	cattleAnnot_505134(ADAR)--98.75
adarb1	cattleAnnot_521761(ADARB1)	88.13	POSITION=egybuf.s.000630:107756-191609;EXONS:107756-107982,107983-108197,108199-108264,108937-108963,108963-109257,109266-109295,109304-109346,109348-109358,109360-109413,109413-109465,109466-109501,109503-109565,109565-109602,109611-109621,109623-109826,109832-110044,110054-110121,110123-110129,110130-110194,110194-110332,110334-110416,110423-110474,110489-110542,110559-110587,110587-110671,1106…	cattleAnnot_521761(ADARB1)--88.13
adarb2	cattle_gi|300797104|ref|NM_001192588.1|(ADARB2)	88.93	POSITION=egybuf.s.000239:1540087-1613127;EXONS:1540087-1540143,1540146-1540179,1541857-1542060,1542503-1542602,1542612-1542814,1542814-1542818,1542819-1542854,1543204-1543427,1543436-1543457,1587771-1587823,1588499-1588560,1598063-1598232,1600566-1600718,1605612-1605647,1605650-1605785,1609445-1609605,1612384-1612467,1612476-1612542,1612955-1613058,1613058-1613127	cattle_gi|300797104|ref|NM_001192588.1|(ADARB2)--88.93
adat1	cattleAnnot_618521(ADAT1)	98.72	POSITION=egybuf.s.001496:1220511-1253283;EXONS:1220511-1220617,1222156-1222228,1222230-1222282,1222283-1222301,1222333-1222337,1223402-1223437,1223438-1223489,1236615-1236714,1237253-1237287,1237289-1237375,1237376-1237400,1239175-1239221,1239223-1239246,1239248-1239399,1239995-1240222,1240223-1240287,1240290-1240383,1247138-1247267,1248004-1248058,1249036-1249048,1249049-1249069,1249084-1249101,…	cattleAnnot_618521(ADAT1)--98.72;cattle_gi|125991903|ref|NM_001081620.1|(ADAT1)--95.10
adat2	cattle_gi|77736500|ref|NM_001034780.1|(ADAT2)	98.33	POSITION=egybuf.s.002879:3085578-3113602;EXONS:3085578-3085683,3103167-3103220,3103229-3103274,3106452-3106603,3109331-3109361,3109364-3109441,3112707-3112714,3112721-3112772,3112774-3112783,3112884-3113421,3113422-3113571,3113581-3113602	cattleAnnot_615418(ADAT2)--97.92;cattle_gi|77736500|ref|NM_001034780.1|(ADAT2)--98.33
adck1	cattleAnnot_533372(ADCK1)	91.41	POSITION=egybuf.s.000299:2528680-2683938;EXONS:2528680-2528947,2553987-2554132,2559637-2559718,2599511-2599565,2599568-2599718,2636128-2636166,2636168-2636206,2636208-2636264,2649009-2649105,2649111-2649168,2656662-2656775,2657507-2657511,2672938-2673037,2673041-2673091,2674570-2674610,2679274-2679313,2679314-2679400,2679401-2679405,2679406-2679469,2681617-2681671,2681672-2681729,2681738-2681786,…	cattleAnnot_533372(ADCK1)--91.41;cattle_gi|116004012|ref|NM_001076895.1|(ADCK1)--86.76
adck2	cattle_gi|329663949|ref|NM_001205658.1|(ADCK2)	93.33	POSITION=egybuf.s.002035:2354043-2370354;EXONS:2354043-2354058,2354060-2354120,2354135-2354151,2354152-2354470,2359679-2359733,2361589-2361700,2361701-2361719,2363264-2363317,2363933-2363937,2363937-2364012,2364168-2364196,2364201-2364208,2364209-2364270,2365242-2365299,2365300-2365372,2367532-2367547,2367548-2367677,2369403-2369455,2369456-2369610,2369617-2369657,2369659-2369757,2369758-2369820,…	cattle_gi|329663949|ref|NM_001205658.1|(ADCK2)--93.33
adck3	cattle_gi|402693031|ref|NM_001046419.2|(ADCK3)	84.15	POSITION=egybuf.s.001051:4812630-4843200;EXONS:4812630-4812817,4816406-4816643,4817322-4817473,4817486-4817500,4817743-4817780,4817781-4817811,4831748-4831824,4836461-4836465,4836465-4836552,4836663-4836699,4836700-4836744,4837542-4837576,4838961-4839100,4840310-4840346,4840347-4840395,4840397-4840423,4840559-4840617,4840731-4840734,4841073-4841118,4841122-4841167,4842020-4842093,4842100-4842416,…	cattle_gi|402693031|ref|NM_001046419.2|(ADCK3)--84.15;milkGenes_gi|402693031|ref|NM_001046419.2|(ADCK3)--84.15
adck4	cattleAnnot_514322(ADCK4)	97.81	POSITION=egybuf.s.000293:615284-635396;EXONS:615284-615299,615304-615335,615335-615372,615374-615380,615382-615560,615561-615587,615592-615644,615650-615705,615706-615722,615730-615737,615746-615942,616619-616776,617242-617251,617252-617290,617293-617305,617306-617332,619579-619623,619625-619646,621982-622090,622246-622386,625075-625167,626887-626936,627573-627613,627618-627718,628992-629077,6292…	cattleAnnot_514322(ADCK4)--97.81;milkGenes_gi|51821941|gb|CO891643.1|(ADCK4)--96.33
adcy10	cattleAnnot_521844(ADCY10)	98.09	POSITION=egybuf.s.003693:681181-771223;EXONS:681181-681189,681190-681196,681197-681253,681262-681315,681315-681343,681346-681559,681560-681657,681677-681721,681722-681734,682446-682480,682482-682512,682514-682553,685616-685654,685862-685895,685896-686006,688126-688332,691027-691052,691062-691121,695970-696059,698570-698660,698666-698760,702490-702565,702572-702609,703870-703887,703888-703947,7062…	cattleAnnot_521844(ADCY10)--98.09;pig_gi|324120943|ref|NM_001204392.1|(ADCY10)--90.79
adcy2	cattleAnnot_510708(ADCY2)	98	POSITION=egybuf.s.004587:937775-1417640;EXONS:937775-937796,937798-937817,937828-937853,937854-937858,937868-938125,938134-938238,938239-938269,938270-938296,938300-938307,938312-938385,938386-938458,938460-938499,938503-938629,943832-943956,950552-950657,960567-960663,960664-960676,962941-963086,974981-975062,975066-975144,978629-978641,978647-978714,998008-998148,998149-998167,998169-998180,100…	cattleAnnot_510708(ADCY2)--98.00
adcy3	cattle_gi|329663352|ref|NM_001206084.1|(ADCY3)	98.69	POSITION=egybuf.s.003629:862231-953429;EXONS:862231-862270,863013-863215,863216-863464,863465-863636,902700-902788,902796-902858,930006-930125,930126-930138,930530-930628,931508-931635,932905-932943,932950-932979,932989-933061,933063-933071,934324-934501,938091-938221,940004-940147,940263-940425,942247-942335,943197-943314,945606-945759,945762-945869,946138-946181,946182-946203,947677-947759,9487…	cattleAnnot_535603(ADCY3)--94.97;cattle_gi|329663352|ref|NM_001206084.1|(ADCY3)--98.69
adcy4	cattleAnnot_788151(ADCY4)	97.9	POSITION=egybuf.s.001548:1499624-1519761;EXONS:1499624-1499748,1499750-1499827,1499830-1499923,1499926-1499955,1500027-1500034,1500047-1500164,1500472-1500541,1500543-1500588,1500715-1500822,1501118-1501213,1501215-1501251,1501253-1501266,1502214-1502315,1502323-1502369,1502830-1502914,1503094-1503255,1503263-1503281,1503478-1503556,1503562-1503593,1505091-1505228,1505336-1505406,1505410-1505417,…	cattleAnnot_788151(ADCY4)--97.90;cattle_gi|402692294|ref|NM_001099208.2|(ADCY4)--93.96
adcy5	milkGenes_gi|82825271|gb|DV891042.1|(ADCY5)	98.65	POSITION=egybuf.s.001362:159998-286419;EXONS:159998-160125,168066-168073,258865-258923,258923-258927,258928-259019,264048-264170,280071-280183,282566-282694,284728-284887,286347-286419	milkGenes_gi|82825271|gb|DV891042.1|(ADCY5)--98.65
adcy6	milkGenes_gi|82977660|gb|DV921426.1|(ADCY6)	99.57	POSITION=egybuf.s.004393:2357868-2362605;EXONS:2357868-2357890,2358158-2358337,2359328-2359364,2359448-2359513,2359518-2359587,2360464-2360721,2361490-2361589,2361591-2361653,2361654-2361697,2362516-2362605	cattleAnnot_509936(ADCY6)--89.87;cattle_gi|219805075|ref|NM_001143877.1|(ADCY6)--89.71;milkGenes_gi|82977660|gb|DV921426.1|(ADCY6)--99.57
adcy7	cattle_gi|31342538|ref|NM_174230.2|(ADCY7)	94.87	POSITION=egybuf.s.000254:1410995-1496303;EXONS:1410995-1411083,1411083-1411151,1411152-1411241,1439614-1439689,1456303-1456368,1456369-1456377,1456378-1456426,1456431-1456470,1456471-1456537,1456553-1456738,1458631-1458637,1459422-1459427,1459427-1459628,1461742-1461784,1461789-1461802,1461804-1461809,1461810-1461900,1462884-1462904,1462912-1463036,1466558-1466619,1466620-1466674,1470420-1470425,…	cattleAnnot_281603(ADCY7)--94.71;cattle_gi|31342538|ref|NM_174230.2|(ADCY7)--94.87
adcy8	cattleAnnot_535017(ADCY8)	88.78	POSITION=egybuf.s.001197:1637123-1880195;EXONS:1637123-1637715,1684400-1684547,1710379-1710384,1710387-1710471,1710472-1710514,1724191-1724302,1738308-1738322,1738330-1738442,1759020-1759178,1763541-1763812,1784902-1785099,1802890-1802989,1821055-1821257,1823339-1823365,1823367-1823375,1823376-1823422,1837919-1838043,1838044-1838089,1848894-1848973,1857153-1857155,1857156-1857194,1857197-1857300,…	cattleAnnot_535017(ADCY8)--88.78;cattle_gi|300797045|ref|NM_001192841.1|(ADCY8)--88.76
adcy9	cattle_gi|329663975|ref|NM_001205917.1|(ADCY9)	98.11	POSITION=egybuf.s.003536:3117473-3229752;EXONS:3117473-3117575,3118191-3118340,3118342-3118394,3119400-3119486,3119487-3119492,3119498-3119568,3119569-3119792,3119796-3119983,3119988-3120373,3120373-3120407,3126318-3126356,3127572-3127575,3134438-3134590,3136142-3136305,3138030-3138172,3139736-3139740,3141691-3141744,3141745-3141789,3146369-3146403,3146405-3146589,3147121-3147160,3147161-3147227,…	cattleAnnot_525482(ADCY9)--96.42;cattle_gi|329663975|ref|NM_001205917.1|(ADCY9)--98.11
adcyap1	cattleAnnot_615187(ADCYAP1)	92.74	POSITION=egybuf.s.000207:4773768-4783790;EXONS:4773768-4773822,4773823-4773865,4773866-4773871,4773873-4774018,4774018-4774037,4774038-4774075,4774089-4774099,4774102-4774460,4778345-4778381,4778381-4778474,4778884-4778982,4781426-4781915,4781921-4782114,4782116-4782565,4783263-4783310,4783331-4783344,4783351-4783375,4783386-4783790	cattleAnnot_615187(ADCYAP1)--92.74
adcyap1r1	cattleAnnot_319095(ADCYAP1R1)	96.82	POSITION=egybuf.s.002582:2293849-2408476;EXONS:2293849-2293875,2293876-2293956,2293967-2293972,2293974-2294039,2294049-2294319,2294323-2294366,2294367-2294371,2294373-2294393,2294394-2294531,2294532-2294595,2294597-2294839,2294842-2294870,2294871-2294961,2294966-2295030,2295032-2295068,2295070-2295098,2295100-2295225,2295240-2295261,2295265-2295739,2295742-2295809,2295812-2295955,2295957-2296173,…	cattleAnnot_319095(ADCYAP1R1)--96.82;pig_gi|315221213|ref|NM_001199808.1|(ADCYAP1R1)--90.97
add1	milkGenes_gi|151555689|gb|BC149015.1|(ADD1)	93.34	POSITION=egybuf.s.003473:2271938-2317219;EXONS:2271938-2271942,2271943-2272160,2275875-2276039,2283684-2283774,2283777-2283838,2293430-2293513,2293701-2293715,2293719-2293829,2293933-2293948,2296887-2296984,2296986-2296998,2296998-2297005,2297007-2297035,2297136-2297176,2297177-2297236,2297830-2298007,2302151-2302486,2305621-2305627,2305628-2305644,2305651-2305658,2305659-2305727,2306438-2306473,…	milkGenes_gi|151555689|gb|BC149015.1|(ADD1)--93.34
add2	cattleAnnot_518896(ADD2)	96.97	POSITION=egybuf.s.004633:2310904-2452176;EXONS:2310904-2310961,2381694-2381810,2388829-2388906,2390719-2390856,2401235-2401343,2401344-2401388,2401827-2401889,2401891-2401909,2405182-2405308,2405309-2405326,2405339-2405344,2407282-2407291,2407292-2407427,2409312-2409343,2409344-2409352,2409361-2409410,2419080-2419130,2419132-2419258,2428440-2428611,2428623-2428703,2429637-2429732,2429736-2429750,…	cattleAnnot_518896(ADD2)--96.97;cattle_gi|149642576|ref|NM_001099009.1|(ADD2)--89.91
add3	cattleAnnot_505225(ADD3)	98.84	POSITION=egybuf.s.003425:714798-862765;EXONS:714798-715115,807884-807931,824894-825116,844035-844174,846229-846379,847397-847477,847835-847838,848342-848359,848362-848384,848388-848494,848972-849115,849235-849326,850472-850482,850483-850487,850487-850653,851219-851259,851261-851480,851514-851517,853169-853215,853215-853221,853223-853285,853743-853828,857230-857295,857296-857312,857314-857355,8597…	cattleAnnot_505225(ADD3)--98.84;cattle_gi|115497607|ref|NM_001075194.1|(ADD3)--98.81;milkGenes_gi|115497607|ref|NM_001075194.1|(ADD3)--98.81
adgb	cattleAnnot_528523(ADGB)	98.12	POSITION=egybuf.s.000776:244580-458324;EXONS:244580-244674,282797-282953,289764-289847,289849-289857,292851-292878,292879-292884,292894-292924,295073-295181,295182-295221,295222-295283,306886-307026,307553-307558,310736-310817,326498-326627,326629-326689,326691-326709,326713-326729,326729-326734,332248-332296,332297-332300,332301-332332,332333-332350,332351-332391,336172-336265,344304-344424,3444…	cattleAnnot_528523(ADGB)--98.12;cattle_gi|332078469|ref|NM_001206737.1|(ADGB)--95.70
adgrb3	human_gi|157266335|ref|NM_001704.2|(ADGRB3)	88.18	POSITION=egybuf.s.003826:1358470-2317443;EXONS:1358470-1358493,1358494-1358550,1358550-1358639,1359705-1359719,1359726-1359850,1359862-1360239,1360249-1360490,1734222-1734275,1734280-1734307,1734310-1734331,1734333-1734342,1740254-1740317,1740318-1740393,1740394-1740418,1768332-1768480,1768976-1769136,1786240-1786283,1786296-1786313,1786318-1786346,1786685-1786792,1794370-1794373,1817564-1817643,…	human_gi|157266335|ref|NM_001704.2|(ADGRB3)--88.18
adgrl2	human_gi|663071060|ref|NM_001297706.1|(ADGRL2)	94.06	POSITION=egybuf.s.000569:1945246-2167326;EXONS:1945246-1945327,1945328-1945362,1986450-1986503,1986504-1986624,2078661-2078675,2078676-2078876,2107509-2107619,2114256-2114698,2114702-2114741,2114746-2114914,2114915-2115041,2115043-2115061,2115063-2115070,2121545-2121647,2121649-2121759,2121764-2121846,2122386-2122490,2123326-2123512,2127270-2127334,2127335-2127402,2127419-2127458,2140613-2140720,…	human_gi|663071055|ref|NM_012302.3|(ADGRL2)--93.02;human_gi|663071056|ref|NM_001297704.1|(ADGRL2)--92.45;human_gi|663071060|ref|NM_001297706.1|(ADGRL2)--94.06;human_gi|663071058|ref|NM_001297705.1|(ADGRL2)--93.15
adgrl3	human_gi|163792197|ref|NM_015236.4|(ADGRL3)	92.72	POSITION=egybuf.s.000103:1162427-1714023;EXONS:1162427-1162642,1267457-1267558,1350471-1350526,1350533-1350864,1350875-1350899,1350900-1351278,1418813-1418888,1418977-1418985,1495604-1495773,1495774-1495835,1495843-1495909,1498236-1498338,1511813-1511913,1511924-1511997,1515558-1515599,1542627-1542684,1542687-1542732,1542738-1542814,1544187-1544244,1544247-1544314,1556715-1556914,1556919-1556925,…	human_gi|163792197|ref|NM_015236.4|(ADGRL3)--92.72
adh1c	cattleAnnot_509744(ADH1C)	97.01	POSITION=egybuf.s.003526:2054379-2081851;EXONS:2054379-2054529,2054532-2054581,2054582-2054587,2054587-2054641,2054642-2054653,2057427-2057495,2057497-2057567,2058307-2058431,2058432-2058438,2058440-2058445,2066378-2066585,2066587-2066598,2066600-2066640,2069289-2069330,2069337-2069496,2069622-2069696,2073852-2073857,2074811-2074909,2081759-2081824,2081826-2081851	cattleAnnot_509744(ADH1C)--97.01;cattle_gi|329755298|ref|NM_001206387.1|(ADH1C)--86.35
adh4	cattleAnnot_520508(ADH4)	97	POSITION=egybuf.s.003526:1855680-1889609;EXONS:1855680-1855691,1855701-1855868,1855869-1855879,1855879-1855902,1855908-1855926,1855934-1855952,1855954-1856022,1856024-1856088,1861050-1861188,1862294-1862428,1867742-1868003,1872524-1872703,1872704-1872716,1872723-1872733,1872734-1872757,1883438-1883521,1883740-1883744,1885380-1885521,1886483-1886547,1886549-1886586,1889524-1889576,1889576-1889609	cattleAnnot_520508(ADH4)--97.00;cattle_gi|402743569|ref|NM_001102059.2|(ADH4)--96.05
adh5	cattleAnnot_505515(ADH5)	97.46	POSITION=egybuf.s.003526:1820843-1837886;EXONS:1820843-1820898,1820905-1820922,1820926-1820972,1820972-1821099,1821104-1821152,1821298-1821366,1821367-1821437,1823938-1824072,1824664-1824838,1824846-1824927,1825078-1825268,1825268-1825292,1832529-1832602,1832603-1832610,1833122-1833156,1833157-1833217,1833218-1833265,1834839-1834857,1834869-1834924,1834927-1834946,1837813-1837886	cattleAnnot_505515(ADH5)--97.46;cattle_gi|402692580|ref|NM_001034249.2|(ADH5)--95.07;milkGenes_gi|402692580|ref|NM_001034249.2|(ADH5)--95.07
adh6	cattleAnnot_523510(ADH6)	99.55	POSITION=egybuf.s.003526:2005071-2028975;EXONS:2005071-2005173,2005174-2005275,2006475-2006589,2006595-2006614,2007429-2007494,2007495-2007565,2010119-2010379,2010579-2010797,2010963-2011013,2011022-2011050,2011061-2011071,2016781-2016878,2016878-2016918,2017976-2018077,2028915-2028975	cattleAnnot_510551(ADH6)--93.00;cattleAnnot_523510(ADH6)--99.55;cattle_gi|402744394|ref|NM_001046057.2|(ADH6)--97.56;cattle_gi|115495906|ref|NM_001075843.1|(ADH6)--97.67
adh7	cattleAnnot_534808(ADH7)	97.14	POSITION=egybuf.s.003789:364791-378448;EXONS:364791-364891,365776-365813,365813-365853,365866-365876,365877-365919,366556-366643,366736-366749,366749-366760,366765-366955,372295-372566,372771-372774,375308-375369,375370-375378,375379-375396,375397-375414,375419-375422,375424-375435,375436-375439,378173-378223,378229-378312,378418-378448	cattleAnnot_534808(ADH7)--97.14
adhfe1	cattleAnnot_507711(ADHFE1)	94.8	POSITION=egybuf.s.000217:2580577-2611576;EXONS:2580577-2580614,2582542-2582580,2584362-2584414,2584661-2584742,2584744-2584768,2584778-2584819,2585138-2585324,2585329-2585339,2587287-2587351,2588664-2588770,2592742-2592893,2595076-2595172,2597780-2597783,2598274-2598348,2598350-2598354,2598526-2598538,2598539-2598563,2598564-2598623,2601100-2601257,2611038-2611130,2611135-2611163,2611166-2611572,…	cattleAnnot_507711(ADHFE1)--94.80;cattle_gi|156120422|ref|NM_001101887.1|(ADHFE1)--93.22
adig	cattleAnnot_510677(ADIG)	99.32	POSITION=egybuf.s.000106:1229873-1241770;EXONS:1229873-1229930,1230674-1230832,1238026-1238156,1240748-1240953,1240955-1241012,1241644-1241729,1241730-1241770	cattleAnnot_510677(ADIG)--99.32;cattle_gi|402743463|ref|NM_001113720.2|(ADIG)--97.22
adipoq	cattleAnnot_282865(ADIPOQ)	98.64	POSITION=egybuf.s.000010:708426-722934;EXONS:708426-708618,708619-708710,708710-708736,708740-708759,708762-708822,708830-709101,709101-709141,709142-709154,709155-709176,709189-709351,709352-709443,709451-709601,709603-709720,709724-710119,710120-710146,710147-710388,710394-710404,710406-710442,710443-710557,710559-710608,710610-710718,711625-711712,711714-711828,721873-721877,722823-722883,7228…	cattleAnnot_282865(ADIPOQ)--98.64;milkGenes_gi|146186776|gb|BC140488.1|(ADIPOQ)--97.25;milkGenes_gi|151553991|gb|BC149007.1|(ADIPOQ)--94.92
adipor1	cattleAnnot_407235(ADIPOR1)	93.22	POSITION=egybuf.s.003530:81356-89855;EXONS:81356-81377,81378-81444,81447-81483,81496-81528,81530-81538,81547-81712,81726-81738,81740-81821,81829-81836,82371-82402,82414-82508,82510-82544,82550-82632,82633-82644,82645-82649,82653-82659,82663-82734,83031-83053,83056-83067,83070-83112,83113-83147,83148-83231,84257-84288,84298-84429,84432-84439,85931-85958,85959-85973,85974-85985,85986-86080,86082-86…	cattleAnnot_407235(ADIPOR1)--93.22;cattleAnnot_407235(ADIPOR1)--87.24;cattle_gi|77404218|ref|NM_001034055.1|(ADIPOR1)--86.93;cattle_gi|77404218|ref|NM_001034055.1|(ADIPOR1)--86.98;milkGenes_gi|77404218|ref|NM_001034055.1|(ADIPOR1)--86.93;milkGenes_gi|77404218|ref|NM_001034055.1|(ADIPOR1)--86.98
adirf	cattleAnnot_613941(ADIRF)	100	POSITION=egybuf.s.003238:4606742-4608993;EXONS:4606742-4606868,4608549-4608611,4608800-4608935,4608936-4608993	cattleAnnot_613941(ADIRF)--100.00
adk	cattleAnnot_783572(ADK)	89.39	POSITION=egybuf.s.002602:1638303-1640038;EXONS:1638303-1638350,1638353-1638361,1638370-1638422,1638425-1638434,1638439-1638482,1638489-1638509,1638510-1638672,1638678-1638688,1638689-1638763,1638766-1638795,1638795-1638829,1638839-1638962,1638969-1639005,1639006-1639066,1639066-1639068,1639079-1639099,1639099-1639129,1639130-1639214,1639215-1639270,1639276-1639591,1639593-1639685,1639689-1639708,…	cattleAnnot_783572(ADK)--84.44;cattleAnnot_783572(ADK)--89.39;cattle_gi|402744525|ref|NM_001076066.2|(ADK)--88.29;cattle_gi|402744525|ref|NM_001076066.2|(ADK)--88.84
adm	cattleAnnot_280713(ADM)	96.68	POSITION=egybuf.s.002602:9387321-9390686;EXONS:9387321-9387391,9387393-9387637,9387638-9387651,9387652-9387743,9387751-9388012,9388690-9388741,9388744-9388797,9388797-9388810,9388814-9389055,9389291-9389439,9389591-9389710,9390410-9390472,9390473-9390481,9390487-9390513,9390594-9390607,9390607-9390620,9390624-9390645,9390646-9390669,9390670-9390686	cattleAnnot_280713(ADM)--96.68;cattle_gi|115432044|ref|NM_173888.3|(ADM)--93.63
adm5	cattleAnnot_617744(ADM5)	90.24	POSITION=egybuf.s.002689:1155891-1161274;EXONS:1155891-1155914,1155919-1155982,1155983-1155988,1155988-1155994,1156004-1156028,1156037-1156073,1156073-1156192,1156292-1156353,1156362-1156367,1156367-1156396,1156406-1156457,1160013-1160243,1160245-1160705,1160707-1160863,1160880-1160884,1160885-1160958,1160960-1161078,1161080-1161086,1161086-1161120,1161121-1161128,1161133-1161189,1161195-1161274	cattleAnnot_617744(ADM5)--90.24
adnp	cattle_gi|329664887|ref|NM_001206031.1|(ADNP)	98.07	POSITION=egybuf.s.001419:6862927-6874930;EXONS:6862927-6863083,6863086-6863149,6863150-6863242,6863244-6863392,6863402-6863513,6863515-6863556,6863559-6863621,6863622-6863778,6863784-6863787,6863790-6863812,6863812-6863839,6863840-6863880,6863881-6863886,6863887-6863901,6863905-6863916,6863925-6864089,6864090-6864173,6864187-6864243,6864243-6864347,6864348-6864405,6864417-6864479,6864482-6864525,…	cattleAnnot_533757(ADNP)--96.47;cattle_gi|329664887|ref|NM_001206031.1|(ADNP)--98.07;milkGenes_gi|82820138|gb|DV885909.1|(ADNP)--86.94;milkGenes_gi|82820138|gb|DV885909.1|(ADNP)--96.63
adnp2	cattleAnnot_504380(ADNP2)	97.86	POSITION=egybuf.s.002167:134808-158690;EXONS:134808-134913,134915-134975,134976-135282,135284-135395,135396-135562,135563-135579,135581-135584,135586-135779,135781-135830,135831-135925,135938-135944,135950-136099,136109-136139,136140-136175,136180-136660,136663-136837,136839-137430,138080-138167,138171-138861,138862-138866,138867-138963,138964-139195,139196-139394,144105-144183,158572-158690	cattleAnnot_504380(ADNP2)--97.86;cattle_gi|156120328|ref|NM_001101840.1|(ADNP2)--94.76
ado	cattleAnnot_100297937(ADO)	84.67	POSITION=egybuf.s.003672:2870206-2875009;EXONS:2870206-2870312,2870312-2870317,2870320-2870396,2870401-2870492,2870493-2870586,2870587-2870665,2870671-2870677,2870681-2870855,2870859-2870929,2870930-2870994,2870995-2871030,2871033-2871077,2871084-2871205,2871205-2871259,2871262-2871278,2871282-2871437,2871437-2871447,2871463-2871474,2871475-2871483,2871484-2871510,2871513-2871528,2871528-2871532,…	cattleAnnot_100297937(ADO)--84.67
adora1	cattle_gi|61889058|ref|NM_174497.3|(ADORA1)	98.67	POSITION=egybuf.s.002763:323162-371971;EXONS:323162-323391,323391-323434,323435-323446,323447-323496,323505-324025,369935-369948,369954-370039,370043-370225,370228-370596,370607-370646,370646-370695,370696-370707,370714-370941,370943-370991,370995-371141,371143-371440,371443-371466,371467-371480,371485-371494,371497-371732,371736-371918,371919-371934,371943-371951,371952-371971	cattleAnnot_282133(ADORA1)--97.42;cattle_gi|61889058|ref|NM_174497.3|(ADORA1)--98.67;rat_gi|148540067|ref|NM_017155.2|(Adora1)--88.42
adora3	cattleAnnot_780806(ADORA3)	99.29	POSITION=egybuf.s.000811:7354250-7358200;EXONS:7354250-7354320,7354325-7354379,7354679-7354762,7354763-7354866,7357078-7357129,7357131-7357210,7357218-7357284,7357290-7357590,7357591-7357752,7357754-7357757,7357758-7357839,7357840-7357986,7357990-7358200	cattleAnnot_780806(ADORA3)--99.29;cattle_gi|720642205|ref|NM_001302768.1|(ADORA3)--98.46;cattle_gi|718550517|ref|NM_001104611.2|(ADORA3)--98.73
adpgk	cattle_gi|402743366|ref|NM_001082438.2|(ADPGK)	86.05	POSITION=egybuf.s.001548:2891213-2917217;EXONS:2891213-2891429,2894988-2895053,2904499-2904597,2904603-2904620,2908978-2909175,2909803-2909902,2915563-2915692,2915693-2915743,2915756-2915786,2915792-2915839,2915853-2915963,2915965-2915993,2915997-2916196,2916200-2916238,2916254-2916352,2916355-2916359,2916362-2916415,2916415-2916463,2916469-2916513,2916514-2916520,2916521-2916547,2916549-2916552,…	cattleAnnot_518158(ADPGK)--85.85;cattle_gi|402743366|ref|NM_001082438.2|(ADPGK)--86.05
adprh	cattleAnnot_525738(ADPRH)	96.62	POSITION=egybuf.s.000676:3671330-3675307;EXONS:3671330-3671423,3671430-3671604,3671615-3671966,3671984-3672013,3673211-3673363,3673370-3673482,3673495-3673574,3674977-3675135,3675138-3675223,3675224-3675307	cattleAnnot_525738(ADPRH)--96.62
adprhl2	cattleAnnot_521650(ADPRHL2)	84.51	POSITION=egybuf.s.001316:3805319-3810327;EXONS:3805319-3805331,3805332-3805518,3805524-3805576,3805579-3805809,3805824-3805829,3805829-3806138,3806725-3806749,3806756-3806829,3808530-3808577,3808578-3808678,3808679-3808713,3809775-3809981,3810222-3810257,3810265-3810327	cattleAnnot_521650(ADPRHL2)--84.51
adprm	cattleAnnot_534038(ADPRM)	96.91	POSITION=egybuf.s.003062:2808003-2817464;EXONS:2808003-2808008,2808009-2808023,2808042-2808058,2808071-2808080,2808080-2808126,2812092-2812465,2812466-2812709,2813574-2813585,2813586-2813688,2815649-2815653,2816744-2816807,2816815-2816876,2816877-2817066,2817070-2817091,2817091-2817106,2817114-2817168,2817169-2817183,2817184-2817231,2817240-2817286,2817287-2817290,2817291-2817306,2817308-2817361,…	cattleAnnot_534038(ADPRM)--96.91;cattle_gi|329744532|ref|NM_001103279.2|(ADPRM)--95.66;milkGenes_gi|329744532|ref|NM_001103279.2|(ADPRM)--95.66
adra1a	cattle_gi|31341826|ref|NM_174498.2|(ADRA1A)	96.71	POSITION=egybuf.s.001720:2390949-2509278;EXONS:2390949-2390956,2390956-2391013,2391014-2391024,2391025-2391294,2391294-2391298,2391299-2391314,2391324-2391335,2391336-2391362,2391363-2391368,2391369-2392074,2392075-2392440,2508351-2508401,2508410-2508474,2508480-2508632,2508634-2508645,2508647-2508878,2508880-2509278	cattleAnnot_282134(ADRA1A)--93.65;cattle_gi|31341826|ref|NM_174498.2|(ADRA1A)--96.71;pig_gi|178057046|ref|NM_001123072.1|(ADRA1A)--95.50
adra1d	cattle_gi|329664155|ref|NM_001205684.1|(ADRA1D)	89.5	POSITION=egybuf.s.003311:1036809-1060985;EXONS:1036809-1036855,1036856-1036860,1036861-1036865,1036865-1036880,1037637-1037867,1037876-1037974,1037978-1038151,1038153-1038521,1059656-1059752,1059757-1059821,1059823-1059937,1059939-1059993,1060726-1060985	cattleAnnot_539543(ADRA1D)--89.48;cattle_gi|329664155|ref|NM_001205684.1|(ADRA1D)--89.50
adra2b	cattle_gi|331028818|ref|NM_001206628.1|(ADRA2B)	91.37	POSITION=egybuf.s.003358:207790-209682;EXONS:207790-207810,207811-207864,207866-208000,208001-208080,208700-208737,208739-208889,208906-208919,208920-209097,209099-209143,209156-209369,209371-209379,209382-209682	cattleAnnot_516422(ADRA2B)--91.36;cattle_gi|331028818|ref|NM_001206628.1|(ADRA2B)--91.37;pig_gi|80971507|ref|NM_001037148.1|(ADRA2B)--84.86
adrb2	pig_gi|190360660|ref|NM_001128436.1|(ADRB2)	96.58	POSITION=egybuf.s.002590:5715625-5716882;EXONS:5715625-5716182,5716193-5716209,5716213-5716219,5716223-5716311,5716313-5716607,5716610-5716668,5716677-5716689,5716699-5716882	cattleAnnot_281605(ADRB2)--95.28;cattle_gi|41386781|ref|NM_174231.1|(ADRB2)--89.37;milkGenes_gi|41386781|ref|NM_174231.1|(ADRB2)--89.37;pig_gi|190360660|ref|NM_001128436.1|(ADRB2)--96.58
adrbk1	cattleAnnot_282682(ADRBK1)	90.72	POSITION=egybuf.s.004828:547704-567102;EXONS:547704-547756,554619-554694,554827-554930,555022-555094,555220-555247,555251-555285,556052-556084,556085-556104,556365-556463,556548-556622,558953-559084,559337-559361,559373-559431,559509-559562,559564-559592,559592-559614,560667-560733,561036-561136,562703-562760,562854-562949,564038-564127,564128-564184,564188-564204,564362-564397,564399-564412,5644…	cattleAnnot_282682(ADRBK1)--90.72;milkGenes_gi|31340671|ref|NM_174710.2|(ADRBK1)--88.61
adrbk2	cattleAnnot_282136(ADRBK2)	97.77	POSITION=egybuf.s.001642:4061555-4161164;EXONS:4061555-4061630,4089196-4089251,4089253-4089262,4101658-4101709,4101710-4101714,4101721-4101757,4103738-4103746,4103750-4103813,4113167-4113229,4116015-4116062,4117937-4118029,4118733-4118832,4126084-4126160,4129767-4129898,4132123-4132209,4132212-4132218,4139988-4140097,4147199-4147261,4147458-4147462,4147705-4147805,4148501-4148567,4149322-4149417,…	cattleAnnot_282136(ADRBK2)--97.77;cattle_gi|31341827|ref|NM_174500.2|(ADRBK2)--92.08
adsl	cattleAnnot_510949(ADSL)	95.22	POSITION=egybuf.s.001251:779113-800240;EXONS:779113-779138,779791-779889,779891-779982,786710-786740,786743-786770,786772-786891,786892-786918,788592-788637,789146-789210,789212-789227,792610-792649,792652-792659,792660-792705,792708-792786,793004-793047,793063-793066,793889-793934,793936-793953,793960-793981,794343-794387,794573-794721,796599-796610,796611-796636,796637-796647,796655-796693,7972…	cattleAnnot_510949(ADSL)--95.22;cattle_gi|402692817|ref|NM_001102377.2|(ADSL)--87.61;milkGenes_gi|402692817|ref|NM_001102377.2|(ADSL)--87.61;pig_gi|195539469|ref|NM_001130733.1|(ADSL)--84.05
adss	cattle_gi|268607689|ref|NM_001167809.1|(ADSS)	88.74	POSITION=egybuf.s.003971:1977146-2011132;EXONS:1977146-1977172,1992555-1992658,1993476-1993545,1995510-1995553,1995829-1995836,1996449-1996517,1996797-1996837,1996840-1996908,1997939-1997943,1997944-1997965,1997966-1998023,2000749-2000806,2000808-2000877,2002093-2002162,2002164-2002176,2002176-2002211,2002212-2002229,2002230-2002251,2003420-2003545,2004783-2004797,2004800-2004884,2008458-2008603,…	cattleAnnot_522529(ADSS)--88.55;cattle_gi|268607689|ref|NM_001167809.1|(ADSS)--88.74
adtrp	cattleAnnot_613714(ADTRP)	97.24	POSITION=egybuf.s.002131:14653983-14718143;EXONS:14653983-14654015,14654023-14654038,14654040-14654121,14654125-14654152,14654153-14654172,14654173-14654193,14654225-14654249,14654250-14654289,14654291-14654444,14669327-14669354,14669355-14669462,14671116-14671217,14702728-14702755,14702759-14702843,14716851-14716867,14716880-14716992,14716994-14717009,14717232-14717324,14717325-14717390,14717390…	cattleAnnot_613714(ADTRP)--97.24;cattle_gi|83035100|ref|NM_001037621.1|(ADTRP)--92.40
aebp1	cattleAnnot_317693(AEBP1)	87.98	POSITION=egybuf.s.003058:2082285-2096811;EXONS:2082285-2082297,2082300-2082438,2082452-2082724,2082726-2082797,2082806-2082858,2082873-2082934,2083584-2083793,2084015-2084113,2084258-2084297,2084298-2084310,2084310-2084318,2084326-2084372,2084373-2084401,2084489-2084515,2084516-2084594,2084596-2084603,2084609-2084843,2085048-2085227,2085986-2086182,2086455-2086579,2086744-2086828,2087599-2087609,…	cattleAnnot_317693(AEBP1)--87.98;cattle_gi|164450488|ref|NM_174839.3|(AEBP1)--87.68;milkGenes_gi|164450488|ref|NM_174839.3|(AEBP1)--87.63
aebp2	cattleAnnot_537791(AEBP2)	98.34	POSITION=egybuf.s.003696:87438-225920;EXONS:87438-87639,87649-87670,87674-87692,87693-87711,87712-87844,87849-87853,87854-87873,87875-87890,87891-87951,87952-88034,88041-88067,88072-88133,88134-88216,88217-88237,88237-88243,88246-88291,88295-88429,88429-88486,88487-88492,88493-88542,88546-88642,88647-88680,88681-88698,88700-88723,88723-88918,88918-88943,88945-88980,88981-88998,89001-89162,89165-8…	cattleAnnot_537791(AEBP2)--98.34
aen	cattleAnnot_614749(AEN)	90.38	POSITION=egybuf.s.002839:1047961-1055638;EXONS:1047961-1048203,1048929-1049074,1051960-1052159,1052992-1053284,1053292-1053373,1053373-1053393,1053394-1053439,1053440-1053658,1053660-1053776,1053777-1053783,1053783-1053866,1053869-1053876,1053876-1053886,1053896-1053934,1053946-1054292,1054298-1054476,1054477-1054514,1054515-1054529,1054531-1054545,1054546-1054704,1054705-1054734,1054738-1054744,…	cattleAnnot_614749(AEN)--90.38
aes	cattleAnnot_505375(AES)	90.37	POSITION=egybuf.s.004669:1942631-1951124;EXONS:1942631-1942775,1942783-1942875,1942875-1942885,1942888-1943019,1943028-1943162,1943163-1943291,1943295-1943359,1943920-1943960,1944047-1944099,1944103-1944125,1944216-1944219,1945381-1945440,1946098-1946110,1946117-1946144,1948620-1948682,1949446-1949451,1951026-1951077,1951081-1951124	cattleAnnot_505375(AES)--90.37
afap1	cattleAnnot_534032(AFAP1)	95.88	POSITION=egybuf.s.003822:1083739-1084774;EXONS:1083739-1083760,1083765-1083803,1083811-1083830,1083832-1083943,1083943-1083961,1083964-1083972,1083974-1083983,1083984-1084037,1084038-1084071,1084073-1084077,1084078-1084236,1084239-1084306,1084315-1084456,1084456-1084503,1084515-1084569,1084571-1084588,1084588-1084634,1084653-1084661,1084669-1084716,1084719-1084774	cattleAnnot_534032(AFAP1)--95.88
afap1l1	cattleAnnot_510738(AFAP1L1)	98.47	POSITION=egybuf.s.002590:6179093-6259813;EXONS:6179093-6179098,6179101-6179131,6216356-6216484,6217589-6217672,6218451-6218548,6219504-6219606,6223892-6223991,6224688-6224830,6224835-6224890,6224892-6224902,6229175-6229353,6231866-6231960,6234050-6234071,6234072-6234084,6234085-6234129,6234369-6234453,6234454-6234512,6234514-6234521,6235615-6235826,6237993-6238137,6239466-6239521,6239527-6239544,…	cattleAnnot_510738(AFAP1L1)--98.47;cattle_gi|402692626|ref|NM_001100334.2|(AFAP1L1)--97.97
afap1l2	cattle_gi|115496847|ref|NM_001076375.1|(AFAP1L2)	95.46	POSITION=egybuf.s.001351:588822-637754;EXONS:588822-588857,588864-588921,588931-588968,588971-588979,588982-588994,589002-589036,589040-589145,589147-589216,589216-589274,589276-589281,589287-589368,589369-589385,589389-589399,589400-589468,589480-589494,589499-589502,589504-589566,589568-589584,589587-589594,589595-589654,589658-589756,589757-589822,589824-589881,589883-590060,590937-590950,5909…	cattleAnnot_615436(AFAP1L2)--92.45;cattle_gi|115496847|ref|NM_001076375.1|(AFAP1L2)--95.46
aff1	cattleAnnot_781149(AFF1)	92.16	POSITION=egybuf.s.000224:129981-340036;EXONS:129981-130000,130005-130012,130013-130060,225285-225408,225811-226168,226169-226175,226176-226228,226234-226321,226324-226737,271111-271155,277816-277902,282571-282622,296785-296839,296957-296995,299862-300018,305851-305906,306519-306855,308812-308905,308906-308915,308920-309081,309088-309102,319312-319416,320066-320182,320183-320246,320254-320307,3223…	cattleAnnot_781149(AFF1)--92.16;cattle_gi|300796308|ref|NM_001191525.1|(AFF1)--90.84;milkGenes_gi|154757607|gb|BC151641.1|(AFF1)--88.73
aff2	cattle_gi|329663702|ref|NM_001191543.1|(AFF2)	98.05	POSITION=egybuf.s.004656:1082695-1477388;EXONS:1082695-1082934,1082936-1083024,1083026-1083029,1083031-1083142,1083143-1083205,1083219-1083225,1083228-1083285,1083285-1083362,1083363-1083410,1083411-1083414,1083415-1083533,1083534-1083542,1083543-1083561,1083563-1083601,1083601-1083678,1083685-1083785,1083786-1083796,1083808-1083812,1083813-1083825,1083828-1083949,1083950-1084172,1084176-1084205,…	cattleAnnot_522215(AFF2)--97.23;cattle_gi|329663702|ref|NM_001191543.1|(AFF2)--98.05
aff3	cattleAnnot_787488(AFF3)	93.8	POSITION=egybuf.s.003358:2992573-3682149;EXONS:2992573-2992716,2992717-2992811,2992821-2992853,2992853-2992887,2992888-2992904,2992905-2993436,2993437-2993442,2993443-2993452,2993453-2993659,2993661-2993692,2993692-2993722,2993731-2993752,2993754-2994026,2994029-2994062,2994062-2994104,2994106-2994123,2994125-2994156,2994157-2994224,2994229-2994267,2994269-2994677,2995437-2995474,2995479-2995510,…	cattleAnnot_787488(AFF3)--93.80
aff4	cattle_gi|300798450|ref|NM_001191129.1|(AFF4)	96.57	POSITION=egybuf.s.003076:648560-702817;EXONS:648560-648610,648610-648616,648617-648674,648682-648872,653981-654003,654010-654204,655192-655238,656009-656102,658100-658169,658424-658561,658663-658702,658722-658729,659323-659418,665532-665704,665705-665774,666383-666472,670067-670269,670273-670553,670554-670587,670601-670799,670801-670820,670821-670995,671466-671629,672047-672085,672548-672558,6725…	cattleAnnot_541306(AFF4)--95.95;cattle_gi|300798450|ref|NM_001191129.1|(AFF4)--96.57
afg3l2	cattleAnnot_515757(AFG3L2)	93.68	POSITION=egybuf.s.000258:3320553-3337269;EXONS:3320553-3320849,3320852-3320871,3320871-3320900,3320900-3321076,3321077-3321166,3322864-3322877,3322880-3323062,3324978-3325177,3325669-3325784,3326209-3326320,3326826-3326950,3327052-3327159,3327462-3327560,3327562-3327618,3328082-3328218,3329663-3329726,3329731-3329938,3331686-3331810,3332787-3332861,3335986-3336070,3336072-3336126,3336131-3336144,…	cattleAnnot_515757(AFG3L2)--93.68;cattle_gi|114051124|ref|NM_001046211.1|(AFG3L2)--93.13;milkGenes_gi|114051124|ref|NM_001046211.1|(AFG3L2)--93.13
afm	cattle_gi|300793938|ref|NM_001192175.1|(AFM)	96.27	POSITION=egybuf.s.001138:1479875-1503181;EXONS:1479875-1479908,1479908-1479918,1479933-1479976,1479977-1479992,1483776-1483827,1484130-1484257,1484974-1485065,1485067-1485188,1485972-1485991,1485993-1486018,1486019-1486106,1486747-1486840,1486859-1486864,1488276-1488406,1490870-1491085,1494671-1494688,1494688-1494803,1497576-1497583,1497587-1497593,1497596-1497676,1498723-1498856,1499889-1500113,…	cattleAnnot_508264(AFM)--96.20;cattle_gi|300793938|ref|NM_001192175.1|(AFM)--96.27
afmid	cattleAnnot_518864(AFMID)	98.12	POSITION=egybuf.s.000572:3799203-3823455;EXONS:3799203-3799335,3799336-3799382,3799383-3799464,3799476-3799481,3799481-3799528,3799541-3799571,3799571-3799582,3799585-3799651,3799661-3799678,3805358-3805405,3805413-3805420,3805422-3805464,3805683-3805824,3805939-3806016,3806277-3806309,3806313-3806379,3806566-3806611,3806612-3806638,3806734-3806783,3806785-3806790,3806790-3806812,3808038-3808046,…	cattleAnnot_518864(AFMID)--98.12;cattle_gi|300795367|ref|NM_001192502.1|(AFMID)--98.06
afp	cattleAnnot_506011(AFP)	96.64	POSITION=egybuf.s.001138:1443243-1467715;EXONS:1443243-1443372,1443859-1443895,1444900-1444909,1444910-1444963,1444967-1445036,1447066-1447106,1447111-1447183,1447186-1447272,1447274-1447288,1449132-1449148,1449150-1449265,1451272-1451307,1451311-1451374,1455010-1455128,1456967-1457173,1457174-1457186,1459433-1459565,1460101-1460130,1460132-1460198,1461006-1461018,1461021-1461083,1461099-1461148,…	cattleAnnot_506011(AFP)--96.64;cattle_gi|402693158|ref|NM_001034262.2|(AFP)--96.15
aftph	milkGenes_gi|157279309|gb|BC149124.1|(AFTPH)	98.02	POSITION=egybuf.s.001991:165751-179073;EXONS:165751-165951,165952-166319,166321-166404,166405-166533,170561-170685,177905-177927,177928-177941,177943-177957,177960-178008,178016-178061,178065-178072,178072-178186,178187-178193,178197-178294,178300-178350,178351-178549,178549-178822,178823-178862,178872-179073	cattleAnnot_540837(AFTPH)--93.11;milkGenes_gi|157279309|gb|BC149124.1|(AFTPH)--98.02
aga	cattleAnnot_511345(AGA)	88.19	POSITION=egybuf.s.004272:887479-896619;EXONS:887479-887729,889682-889735,889741-889821,890543-890572,890572-890648,891474-891548,892189-892303,893790-893827,893828-893904,894823-894935,895592-895630,895865-895875,895880-895918,896516-896619	cattleAnnot_511345(AGA)--88.19;cattle_gi|402745496|ref|NM_001075511.2|(AGA)--85.41;milkGenes_gi|402745496|ref|NM_001075511.2|(AGA)--85.41
agap1	cattleAnnot_522241(AGAP1)	95.83	POSITION=egybuf.s.002033:1192231-1296393;EXONS:1192231-1192255,1192255-1192317,1193184-1193187,1193366-1193374,1193374-1193456,1201937-1202025,1202026-1202027,1202753-1202762,1234541-1234627,1241502-1241504,1241505-1241541,1241543-1241646,1248552-1248572,1248575-1248689,1285797-1285924,1287516-1287522,1287524-1287672,1296253-1296362,1296363-1296393	cattleAnnot_522241(AGAP1)--95.83
agap2	cattle_gi|300796353|ref|NM_001192039.1|(AGAP2)	84.02	POSITION=egybuf.s.004144:1486936-1500349;EXONS:1486936-1486996,1487005-1487041,1487050-1487087,1487096-1487211,1487221-1487294,1487299-1487472,1487483-1487514,1487516-1487632,1489985-1490044,1490687-1490775,1490966-1491015,1491016-1491053,1491205-1491280,1491282-1491320,1491322-1491357,1492458-1492485,1492486-1492505,1492506-1492595,1492921-1492941,1492942-1493032,1493466-1493625,1493774-1493861,…	cattle_gi|300796353|ref|NM_001192039.1|(AGAP2)--84.02
agbl2	cattleAnnot_100848075(AGBL2)	90.59	POSITION=egybuf.s.004132:1973-12274;EXONS:1973-2025,2028-2139,3482-3515,3516-3668,5021-5074,9524-9658,11285-11348,11624-11719,11726-11746,11748-11754,11886-12188,12197-12201,12201-12274	cattleAnnot_100848075(AGBL2)--90.59
agbl3	cattleAnnot_527479(AGBL3)	98.68	POSITION=egybuf.s.002035:7987218-8100024;EXONS:7987218-7987700,7988596-7988602,7994233-7994343,7994346-7994383,7994386-7994467,7999310-7999503,8001002-8001050,8015274-8015339,8017735-8017766,8017766-8017770,8017779-8017785,8028006-8028095,8038458-8038524,8039982-8040094,8040310-8040367,8040369-8040412,8041407-8041526,8041608-8041615,8043460-8043622,8047153-8047744,8047746-8047931,8049804-8049943,…	cattleAnnot_527479(AGBL3)--98.68;cattle_gi|300798233|ref|NM_001192642.1|(AGBL3)--98.66
agbl4	cattleAnnot_615787(AGBL4)	97.35	POSITION=egybuf.s.001617:1318361-2672329;EXONS:1318361-1318521,1806444-1806537,1818865-1818951,2075390-2075607,2302485-2302523,2527404-2527493,2540077-2540190,2561580-2561631,2561632-2561635,2561636-2561694,2621916-2622004,2622007-2622071,2623123-2623132,2623133-2623230,2623233-2623266,2664376-2664380,2664381-2664427,2664434-2664478,2670859-2670865,2670866-2671119,2671131-2671247,2671249-2671356,…	cattleAnnot_615787(AGBL4)--97.35
agbl5	cattleAnnot_538585(AGBL5)	96.66	POSITION=egybuf.s.003366:6191126-6210390;EXONS:6191126-6191142,6191144-6191214,6191220-6191323,6191328-6191350,6191370-6191663,6192011-6192141,6192993-6193105,6194199-6194242,6194246-6194353,6201879-6201906,6201910-6202044,6202048-6202097,6202737-6202895,6202901-6202945,6203030-6203033,6203657-6203717,6203718-6203790,6204110-6204278,6204773-6205230,6205640-6205657,6205661-6205821,6206089-6206267,…	cattleAnnot_538585(AGBL5)--96.66;cattle_gi|66792915|ref|NM_001024564.1|(AGBL5)--96.59;human_gi|118421079|ref|NM_001035507.2|(AGBL5)--91.22
ager	cattleAnnot_280986(AGER)	98.97	POSITION=egybuf.s.002577:549123-554037;EXONS:549123-549174,549175-549183,549185-549381,549387-549403,549405-549417,549417-549441,549444-549482,549486-549493,549494-549548,549549-549698,549873-549877,549877-549981,550114-550208,550211-550309,550493-550556,550887-550974,551070-551111,551112-551126,551127-551242,551927-551991,552086-552166,552178-552184,552184-552215,552973-553112,553370-553395,5535…	cattleAnnot_280986(AGER)--98.97;cattle_gi|402692613|ref|NM_173982.3|(AGER)--98.38;human_gi|332800963|ref|NM_001136.4|(AGER)--86.74;human_gi|332800964|ref|NM_001206929.1|(AGER)--84.45;human_gi|332800966|ref|NM_001206932.1|(AGER)--85.88;human_gi|332800974|ref|NM_172197.2|(AGER)--84.26;pig_gi|178056479|ref|NM_001123218.1|(AGER)--88.11
agfg1	cattleAnnot_536149(AGFG1)	91.1	POSITION=egybuf.s.001779:984514-1043112;EXONS:984514-984607,1011435-1011544,1013295-1013300,1015644-1015675,1015676-1015681,1015687-1015785,1015791-1015811,1017599-1017634,1017636-1017754,1023065-1023184,1023847-1023856,1023858-1023863,1023864-1023919,1025053-1025261,1026344-1026525,1029179-1029258,1029477-1029566,1035101-1035144,1037041-1037198,1038077-1038169,1039064-1039120,1039121-1039334,103…	cattleAnnot_536149(AGFG1)--91.10
agfg2	cattle_gi|332078539|ref|NM_001206722.1|(AGFG2)	93.08	POSITION=egybuf.s.003578:529250-551183;EXONS:529250-529287,529289-529322,529323-529559,529560-529611,529617-529658,529661-529683,529686-530016,530351-530388,530390-530439,530776-530905,531714-531795,531983-531998,532000-532066,532068-532072,532262-532381,537940-537958,537961-537980,538665-538679,538680-538739,538740-538770,538772-538784,538785-538792,539453-539613,540185-540325,540327-540334,5409…	cattleAnnot_510361(AGFG2)--92.76;cattle_gi|332078539|ref|NM_001206722.1|(AGFG2)--93.08
aggf1	cattleAnnot_511650(AGGF1)	90.81	POSITION=egybuf.s.003825:229937-283335;EXONS:229937-230078,230079-230114,230116-230168,230792-230927,235070-235178,235853-235857,236501-236523,236536-236547,236548-236689,237522-237528,237531-237688,240020-240208,257159-257242,257245-257492,258801-258918,268177-268272,270198-270341,270342-270356,270359-270366,271914-271991,272276-272281,277304-277431,279062-279161,280407-280458,280467-280606,2812…	cattleAnnot_511650(AGGF1)--90.81;cattle_gi|274321630|ref|NM_001075532.2|(AGGF1)--90.56;milkGenes_gi|111305375|gb|BC119837.1|(AGGF1)--90.81
agk	cattleAnnot_514693(AGK)	97.15	POSITION=egybuf.s.002035:1368968-1472555;EXONS:1368968-1368995,1368995-1369010,1369014-1369061,1369063-1369108,1369117-1369125,1369126-1369147,1369147-1369185,1369189-1369209,1369214-1369234,1369234-1369307,1369315-1369647,1369650-1369684,1369688-1369720,1369720-1369857,1370404-1370564,1370568-1370671,1371422-1371478,1371493-1371688,1373041-1373125,1375349-1375418,1385595-1385690,1386144-1386275,…	cattleAnnot_514693(AGK)--97.15;cattle_gi|402692101|ref|NM_001098969.2|(AGK)--96.72
agl	cattle_gi|300794726|ref|NM_001192471.1|(AGL)	96.22	POSITION=egybuf.s.000674:2784132-2866345;EXONS:2784132-2784139,2784143-2784194,2784204-2784224,2784226-2784231,2784235-2784250,2784280-2784290,2784296-2784396,2784398-2784644,2784652-2784828,2784829-2784852,2791873-2791911,2791912-2792003,2792111-2792169,2792175-2792206,2794252-2794350,2795698-2795779,2795782-2795896,2796768-2796823,2796825-2796869,2796873-2796885,2797932-2798021,2798024-2798071,…	cattleAnnot_517397(AGL)--95.95;cattle_gi|300794726|ref|NM_001192471.1|(AGL)--96.22
agmat	cattleAnnot_514509(AGMAT)	97.29	POSITION=egybuf.s.002846:2591693-2635121;EXONS:2591693-2591944,2591958-2591972,2591978-2591998,2592018-2592053,2592054-2592063,2592066-2592266,2592268-2592461,2592467-2592535,2592542-2592577,2593252-2593291,2593292-2593299,2593300-2593337,2593340-2593344,2594136-2594247,2594859-2595038,2595486-2595640,2595641-2595652,2595653-2595683,2596764-2596812,2599649-2599851,2612201-2612247,2635053-2635121	cattleAnnot_514509(AGMAT)--97.29;milkGenes_gi|29260349|gb|CB453967.1|(AGMAT)--94.13
agmo	cattle_gi|300794541|ref|NM_001192973.1|(AGMO)	99.55	POSITION=egybuf.s.003960:1785379-2229265;EXONS:1785379-1785693,1785694-1785769,1998174-1998280,2006059-2006135,2006432-2006437,2023818-2023897,2023907-2023939,2025425-2025560,2031284-2031364,2031454-2031521,2031522-2031523,2031919-2031937,2031938-2031985,2055500-2055596,2086577-2086681,2114972-2114979,2211194-2211339,2226492-2226623,2228996-2229265	cattleAnnot_613658(AGMO)--99.49;cattle_gi|300794541|ref|NM_001192973.1|(AGMO)--99.55
ago1	cattleAnnot_522972(AGO1)	96.74	POSITION=egybuf.s.001316:3976350-4014996;EXONS:3976350-3976507,3976508-3976590,3976593-3976608,3976608-3976656,3976660-3976876,3976880-3976904,3976917-3976931,3976941-3977022,3977023-3977042,3977043-3977109,3977110-3977285,3977286-3977578,3977579-3977703,3977705-3977869,3977873-3978029,3978030-3978063,3978064-3978109,3978123-3978144,3978148-3978555,3978558-3978632,3978632-3978692,3978696-3978771,…	cattleAnnot_522972(AGO1)--96.74
ago2	cattleAnnot_404130(AGO2)	98.31	POSITION=egybuf.s.000361:2668262-2717832;EXONS:2668262-2668344,2668347-2668375,2668652-2668833,2668838-2668856,2671478-2671579,2676051-2676127,2676128-2676186,2680516-2680554,2680555-2680685,2680685-2680710,2682037-2682063,2682069-2682091,2682094-2682130,2685344-2685487,2687183-2687367,2689672-2689694,2689702-2689724,2689732-2689804,2689806-2689823,2692418-2692540,2692687-2692774,2692774-2692806,…	cattleAnnot_404130(AGO2)--98.31;human_gi|257467480|ref|NM_012154.3|(AGO2)--85.37;human_gi|257467481|ref|NM_001164623.1|(AGO2)--84.87
ago3	cattleAnnot_406231(AGO3)	98.71	POSITION=egybuf.s.001316:3844371-3941918;EXONS:3844371-3844463,3844466-3844482,3845069-3845147,3845148-3845268,3849368-3849472,3851924-3851998,3852000-3852058,3852388-3852398,3852405-3852502,3852508-3852585,3855217-3855307,3858301-3858358,3858359-3858457,3859768-3859772,3872470-3872654,3872821-3872827,3877627-3877754,3878058-3878179,3883043-3883081,3883082-3883092,3883092-3883163,3883201-3883204,…	cattleAnnot_406231(AGO3)--98.71;cattle_gi|47564027|ref|NM_001001133.1|(AGO3)--97.37;milkGenes_gi|1174821501|ref|NM_001001133.2|(AGO3)--97.33
ago4	cattleAnnot_528046(AGO4)	95.23	POSITION=egybuf.s.001316:4046548-4076210;EXONS:4046548-4046559,4046562-4046673,4047277-4047487,4047495-4047667,4047670-4047877,4047878-4048176,4048180-4048237,4048237-4048287,4048291-4048373,4048374-4048735,4048747-4049119,4049121-4049282,4049285-4049538,4049546-4049589,4049593-4049606,4049611-4049908,4049911-4049929,4049930-4050020,4050021-4050084,4050084-4050174,4050174-4050194,4050195-4050678,…	cattleAnnot_528046(AGO4)--95.23
agpat1	cattleAnnot_282137(AGPAT1)	98.53	POSITION=egybuf.s.002577:559471-570493;EXONS:559471-559659,559661-559699,559701-559716,559718-559723,566697-566800,566801-566816,566820-566850,566852-566909,567152-567284,567568-567588,567593-567611,567611-567744,567896-567990,568122-568193,568674-568891,569471-570280,570280-570305,570308-570343,570346-570459,570460-570493	cattleAnnot_282137(AGPAT1)--98.53;cattle_gi|41386736|ref|NM_177518.1|(AGPAT1)--86.81;milkGenes_gi|41386736|ref|NM_177518.1|(AGPAT1)--86.81;pig_gi|402743799|ref|NM_001033008.2|(AGPAT1)--98.19
agpat3	cattleAnnot_506607(AGPAT3)	97.74	POSITION=egybuf.s.004110:15139350-15176199;EXONS:15139350-15139428,15140641-15140671,15140671-15140716,15155901-15156127,15157808-15157813,15161694-15161711,15161719-15161850,15162471-15162582,15162583-15162589,15162590-15162634,15163587-15163740,15164221-15164241,15164242-15164323,15168301-15168376,15174637-15174653,15174659-15174786,15174788-15174793,15174803-15174841,15176018-15176123,15176125…	cattleAnnot_506607(AGPAT3)--97.74;cattle_gi|84000062|ref|NM_001038046.1|(AGPAT3)--96.35;pig_gi|219521967|ref|NM_001143700.1|(AGPAT3)--89.47
agpat4	cattleAnnot_507456(AGPAT4)	91.23	POSITION=egybuf.s.003929:1085982-1255338;EXONS:1085982-1086041,1086041-1086048,1086049-1086070,1086074-1086116,1086117-1086236,1086236-1086273,1086277-1086289,1086299-1086553,1086793-1086796,1089733-1089811,1089813-1089927,1098164-1098196,1098197-1098240,1099018-1099121,1108538-1108589,1108591-1108693,1131264-1131435,1193458-1193550,1193553-1193625,1193626-1193724,1255084-1255144,1255146-1255149,…	cattleAnnot_507456(AGPAT4)--91.23;cattle_gi|62751455|ref|NM_001015537.1|(AGPAT4)--90.45
agpat5	cattle_gi|115495350|ref|NM_001075932.1|(AGPAT5)	87.36	POSITION=egybuf.s.000166:5093772-5128268;EXONS:5093772-5093803,5093805-5093821,5093823-5093848,5101034-5101150,5104549-5104587,5104589-5104637,5105207-5105211,5107500-5107589,5117569-5117677,5117681-5117737,5123964-5124080,5125103-5125423,5125423-5125473,5125476-5125497,5125501-5125637,5125638-5125639,5125642-5125653,5125654-5125707,5125710-5125715,5125716-5125756,5125762-5125777,5125782-5125846,…	cattle_gi|115495350|ref|NM_001075932.1|(AGPAT5)--87.36
agpat6	cattle_gi|139948314|ref|NM_001083669.1|(AGPAT6)	91.16	POSITION=egybuf.s.004593:3428757-3448028;EXONS:3428757-3428869,3428873-3428950,3428957-3429186,3429187-3429214,3437469-3437539,3437674-3437840,3437844-3437877,3437883-3437973,3438799-3438876,3439642-3439691,3439693-3439734,3440610-3440704,3441372-3441488,3442219-3442275,3442687-3442761,3442766-3442778,3446499-3446527,3446531-3446632,3447217-3447297,3447560-3447673,3447674-3447716,3447724-3447902,…	cattleAnnot_511614(AGPAT6)--87.49;cattle_gi|139948314|ref|NM_001083669.1|(AGPAT6)--91.16;milkGenes_gi|139948314|ref|NM_001083669.1|(AGPAT6)--91.16
agpat9	cattle_gi|300795598|ref|NM_001192514.1|(AGPAT9)	98.42	POSITION=egybuf.s.004636:2500592-2576148;EXONS:2500592-2500726,2500727-2500734,2512086-2512153,2540716-2540923,2540924-2540931,2540932-2540976,2540977-2540985,2541060-2541066,2545844-2545918,2549218-2549242,2549244-2549310,2552200-2552294,2557429-2557444,2557446-2557458,2557460-2557549,2562939-2562996,2563756-2563833,2564926-2564936,2564940-2565058,2565549-2565629,2574863-2574867,2574868-2575042,…	cattleAnnot_519739(AGPAT9)--96.96;cattle_gi|300795598|ref|NM_001192514.1|(AGPAT9)--98.42
agps	milkGenes_gi|82968834|gb|DV913082.1|(AGPS)	97.57	POSITION=egybuf.s.004493:1822396-1892352;EXONS:1822396-1822476,1840269-1840289,1840290-1840301,1840302-1840329,1844038-1844138,1847512-1847602,1852915-1852959,1852965-1852978,1853825-1853895,1861083-1861196,1863727-1863737,1863738-1863805,1870465-1870517,1882823-1882904,1882910-1882937,1882947-1882956,1892242-1892352	cattleAnnot_613679(AGPS)--96.59;cattle_gi|332078535|ref|NM_001206719.1|(AGPS)--92.45;milkGenes_gi|82968834|gb|DV913082.1|(AGPS)--97.57
agr2	cattleAnnot_415112(AGR2)	100	POSITION=egybuf.s.004053:944957-958864;EXONS:944957-945019,945020-945028,945029-945041,945042-945088,945089-945109,945110-945207,945209-945244,945249-945271,947499-947567,947568-947584,951490-951552,953903-953977,955227-955279,955398-955423,955424-955461,955722-955868,958820-958837,958838-958864	cattleAnnot_415112(AGR2)--100.00;cattle_gi|94966800|ref|NM_001040500.1|(AGR2)--97.41;milkGenes_gi|94966800|ref|NM_001040500.1|(AGR2)--97.41
agr3	cattle_gi|300795839|ref|NM_001191502.1|(AGR3)	97.85	POSITION=egybuf.s.004053:1006355-1027126;EXONS:1006355-1006422,1006423-1006575,1007453-1007507,1007515-1007539,1008013-1008077,1008318-1008327,1008332-1008396,1008935-1008988,1012735-1012751,1012751-1012797,1024512-1024535,1024539-1024571,1024574-1024625,1024625-1024647,1027070-1027077,1027081-1027126	cattleAnnot_618371(AGR3)--97.83;cattle_gi|300795839|ref|NM_001191502.1|(AGR3)--97.85
agrp	cattle_gi|27806756|ref|NM_173983.1|(AGRP)	100	POSITION=egybuf.s.004007:3167913-3168673;EXONS:3167913-3168096,3168293-3168385,3168542-3168601,3168602-3168673	cattleAnnot_280987(AGRP)--99.37;cattle_gi|27806756|ref|NM_173983.1|(AGRP)--100.00
agt	cattleAnnot_527114(AGT)	97.94	POSITION=egybuf.s.001314:1312212-1323104;EXONS:1312212-1312317,1317282-1317609,1317610-1317737,1317739-1317784,1317790-1317980,1317985-1318088,1318094-1318105,1318105-1318145,1322386-1322487,1322500-1322538,1322541-1322695,1322696-1322719,1322719-1322731,1322733-1322775,1322778-1322929,1322929-1322966,1322967-1322978,1322980-1323059,1323081-1323104	cattleAnnot_527114(AGT)--97.94;cattle_gi|402693410|ref|NM_001114082.2|(AGT)--96.54
agtpbp1	cattleAnnot_534958(AGTPBP1)	94.42	POSITION=egybuf.s.002314:204102-385177;EXONS:204102-204313,204316-204324,204325-204329,204351-204372,204372-204386,204387-204391,204392-204400,204403-204452,204453-204465,204480-204510,204514-204584,204585-204758,204762-204798,204799-204867,219960-219980,219980-219988,219991-219995,219999-220068,220070-220123,223939-224058,224059-224118,232261-232391,233605-233730,235033-235061,235069-235212,2362…	cattleAnnot_534958(AGTPBP1)--94.42;human_gi|170763512|ref|NM_015239.2|(AGTPBP1)--88.98;human_gi|557878672|ref|NM_001286715.1|(AGTPBP1)--88.71;human_gi|557878653|ref|NM_001286717.1|(AGTPBP1)--88.81
agtr1	cattleAnnot_281607(AGTR1)	96.76	POSITION=egybuf.s.003953:2203417-2254772;EXONS:2203417-2203424,2203787-2203864,2252059-2252265,2252267-2252333,2252335-2252527,2252532-2252771,2252772-2252818,2252819-2252859,2252860-2253005,2253007-2253239,2253240-2253304,2253309-2253398,2253400-2253518,2253519-2253531,2253550-2253559,2253560-2253578,2253588-2253596,2253597-2253628,2253629-2253644,2253654-2253796,2253797-2253847,2253855-2253868,…	cattleAnnot_281607(AGTR1)--96.76;cattle_gi|31342534|ref|NM_174233.2|(AGTR1)--87.52
agtr2	cattleAnnot_407157(AGTR2)	99.37	POSITION=egybuf.s.003920:992928-997216;EXONS:992928-993007,993011-993067,993220-993273,993283-993297,994559-994765,994767-994785,994786-995188,995192-995785,995786-995899,995905-996428,996428-996433,996436-996464,996471-996524,996525-996696,996700-996975,996977-997198,997201-997216	cattleAnnot_407157(AGTR2)--99.37;rat_gi|148298854|ref|NM_012494.3|(Agtr2)--91.30
agtrap	cattle_gi|402745202|ref|NM_001075363.2|(AGTRAP)	85.88	POSITION=egybuf.s.001727:1140138-1144728;EXONS:1140138-1140370,1140370-1140381,1141051-1141185,1141194-1141215,1141222-1141337,1141351-1141363,1141364-1141471,1141472-1141481,1141482-1141522,1143576-1143751,1144611-1144720,1144720-1144728	cattleAnnot_508521(AGTRAP)--84.18;cattle_gi|402745202|ref|NM_001075363.2|(AGTRAP)--85.88;milkGenes_gi|402745202|ref|NM_001075363.2|(AGTRAP)--85.88
agxt2	cattleAnnot_521553(AGXT2)	98.42	POSITION=egybuf.s.003804:536252-580682;EXONS:536252-536414,544584-544672,545799-545983,549298-549382,549393-549422,551058-551061,551061-551090,551093-551103,551104-551153,554592-554663,554664-554685,555373-555452,555453-555468,560399-560412,560419-560430,560434-560443,560448-560507,561079-561171,564180-564312,565777-565801,565802-565868,567684-567833,574125-574224,580354-580530,580531-580682	cattleAnnot_521553(AGXT2)--98.42;cattle_gi|402691622|ref|NM_001075821.2|(AGXT2)--95.96
agxt2l2	cattle_gi|300798256|ref|NM_001192899.1|(AGXT2L2)	94.69	POSITION=egybuf.s.000010:10860967-10886871;EXONS:10860967-10861016,10861017-10861069,10861071-10861082,10861083-10861095,10861096-10861100,10861101-10861215,10861646-10861699,10861701-10861722,10862287-10862417,10864132-10864176,10864180-10864226,10864629-10864639,10864649-10864655,10864655-10864789,10879459-10879596,10879598-10879688,10879953-10880005,10880008-10880030,10881550-10881667,10881744…	cattle_gi|300798256|ref|NM_001192899.1|(AGXT2L2)--94.69
ahctf1	cattle_gi|300796291|ref|NM_001192036.1|(AHCTF1)	98.08	POSITION=egybuf.s.001051:5360298-5450853;EXONS:5360298-5360330,5360331-5360420,5369929-5370093,5370095-5370157,5370165-5370187,5373500-5373536,5373538-5373582,5373583-5373684,5379386-5379420,5379433-5379595,5379666-5379669,5381393-5381510,5383558-5383643,5385022-5385173,5387027-5387092,5387093-5387146,5387149-5387164,5387250-5387381,5387390-5387433,5387857-5387876,5387877-5387900,5387901-5387918,…	cattleAnnot_504716(AHCTF1)--93.65;cattle_gi|300796291|ref|NM_001192036.1|(AHCTF1)--98.08
ahcy	cattleAnnot_508158(AHCY)	92.26	POSITION=egybuf.s.004484:2755914-2767051;EXONS:2755914-2756164,2756170-2756197,2756197-2756238,2756242-2756269,2756272-2756279,2756281-2756340,2756343-2756444,2756462-2756526,2756527-2756597,2756599-2756627,2756627-2756635,2756641-2756670,2756671-2756692,2756693-2756776,2756777-2756801,2760507-2760552,2760555-2760619,2760620-2760704,2761773-2761846,2761847-2761891,2762009-2762079,2762079-2762089,…	cattleAnnot_508158(AHCY)--92.26;cattle_gi|77735582|ref|NM_001034315.1|(AHCY)--91.87;milkGenes_gi|77735582|ref|NM_001034315.1|(AHCY)--91.87
ahcyl1	cattleAnnot_505511(AHCYL1)	88.97	POSITION=egybuf.s.004194:426729-442282;EXONS:426729-426969,426970-427250,427252-428050,428050-428101,428104-428121,428130-428344,428350-428624,428628-428644,428644-428684,428688-428707,428710-428727,428728-428796,429311-429431,430565-430597,430597-430602,430604-430643,431066-431120,431122-431137,431509-431520,431524-431609,431691-431776,431778-431786,432388-432459,432821-432906,433689-433718,4337…	cattleAnnot_505511(AHCYL1)--88.97;cattle_gi|261490673|ref|NM_001101052.2|(AHCYL1)--86.95;human_gi|336455100|ref|NM_001242676.1|(AHCYL1)--86.51;human_gi|336455098|ref|NM_001242675.1|(AHCYL1)--86.03;human_gi|336455096|ref|NM_001242674.1|(AHCYL1)--85.18;milkGenes_gi|261490673|ref|NM_001101052.2|(AHCYL1)--86.92
ahcyl2	cattle_gi|155372010|ref|NM_001101143.1|(AHCYL2)	91.01	POSITION=egybuf.s.001042:7054921-7106914;EXONS:7054921-7054982,7054988-7055009,7055011-7055039,7063603-7063738,7063739-7063748,7064180-7064281,7072678-7072782,7079064-7079157,7081749-7081793,7081794-7081857,7084853-7084906,7084908-7084972,7086965-7086999,7087000-7087005,7087006-7087031,7087518-7087607,7090681-7090752,7092890-7092986,7099492-7099566,7099580-7099592,7101565-7101605,7101607-7101636,…	cattleAnnot_532836(AHCYL2)--90.62;cattle_gi|155372010|ref|NM_001101143.1|(AHCYL2)--91.01;milkGenes_gi|155372010|ref|NM_001101143.1|(AHCYL2)--91.01
ahi1	cattleAnnot_528398(AHI1)	93.23	POSITION=egybuf.s.003297:2264816-2505443;EXONS:2264816-2264840,2264840-2264909,2264911-2264943,2264945-2265063,2265077-2265285,2265285-2265341,2265343-2265353,2265355-2265556,2265566-2265638,2265639-2265690,2265696-2265997,2266012-2266064,2266069-2266139,2266139-2266143,2266151-2266198,2272307-2272370,2272372-2272411,2283001-2283047,2312386-2312427,2312436-2312491,2315890-2316052,2347222-2347275,…	cattleAnnot_528398(AHI1)--93.23
ahnak	cattleAnnot_531336(AHNAK)	96.89	POSITION=egybuf.s.004378:335025-355532;EXONS:335025-335408,335410-335422,335423-335510,335512-335618,335623-335682,335682-335979,335980-336004,336005-336075,336095-336424,336430-336464,336465-336497,336498-336529,336536-336582,336586-336689,336691-336879,336883-336899,336903-336993,336994-337333,337333-337380,337389-337410,337416-337683,337690-337813,337814-337884,337889-338201,338202-338225,3382…	cattleAnnot_531336(AHNAK)--96.89
ahr	cattle_gi|329664847|ref|NM_001206026.1|(AHR)	96.81	POSITION=egybuf.s.004053:1519750-1574201;EXONS:1519750-1519810,1531788-1531827,1531829-1531839,1531845-1531979,1550905-1550933,1550934-1550954,1550955-1550959,1550959-1551010,1556792-1556882,1559705-1559745,1559746-1559787,1559788-1559831,1561675-1561800,1563669-1563674,1563677-1563696,1563699-1563705,1563705-1563883,1564577-1564604,1564611-1564690,1564765-1564769,1565516-1565560,1565560-1565650,…	cattleAnnot_280714(AHR)--96.77;cattle_gi|329664847|ref|NM_001206026.1|(AHR)--96.81
ahsa1	cattleAnnot_539220(AHSA1)	98.11	POSITION=egybuf.s.000299:2214276-2223036;EXONS:2214276-2214349,2214357-2214390,2214390-2214402,2214403-2214455,2215795-2215826,2215828-2215851,2215853-2215986,2218267-2218270,2218271-2218282,2218285-2218357,2218772-2218889,2219934-2219935,2219936-2219982,2219983-2220017,2220019-2220024,2220894-2221023,2221486-2221586,2221859-2221910,2222027-2222037,2222044-2222090,2222092-2222206,2222811-2222819,…	cattleAnnot_539220(AHSA1)--98.11;cattle_gi|402691674|ref|NM_001034666.2|(AHSA1)--93.89
ahsa2	cattleAnnot_531017(AHSA2)	87.26	POSITION=egybuf.s.000997:7251945-7274600;EXONS:7251945-7252132,7267850-7267935,7269727-7269825,7269831-7269848,7270923-7271010,7271724-7271751,7271754-7271837,7272216-7272318,7273493-7273544,7273680-7273688,7273691-7273816,7273817-7273884,7273887-7273902,7273922-7273945,7273945-7273993,7273994-7274015,7274016-7274178,7274179-7274297,7274305-7274405,7274410-7274455,7274456-7274467,7274469-7274475,…	cattleAnnot_531017(AHSA2)--87.26;cattle_gi|156120914|ref|NM_001102134.1|(AHSA2)--84.33
ahsg	cattle_gi|402691624|ref|NM_173984.3|(AHSG)	94.79	POSITION=egybuf.s.000010:925792-933345;EXONS:925792-925813,925814-925839,925839-925884,925886-925895,925897-925932,925932-925985,925986-925989,925991-926377,926927-927008,927644-927669,927679-927691,927693-927739,928630-928641,928652-928714,929907-930074,930445-930504,930508-930527,930556-930559,930855-930861,930863-930868,930871-930972,933117-933205,933216-933297,933306-933345	cattleAnnot_280988(AHSG)--94.14;cattle_gi|402691624|ref|NM_173984.3|(AHSG)--94.79;milkGenes_gi|402691624|ref|NM_173984.3|(AHSG)--94.79
ahsp	cattleAnnot_338381(AHSP)	99.76	POSITION=egybuf.s.001015:3500083-3501955;EXONS:3500083-3500112,3500113-3500132,3501561-3501587,3501614-3501632,3501634-3501955	cattleAnnot_338381(AHSP)--99.76
aicda	cattle_gi|84579864|ref|NM_001038682.1|(AICDA)	97	POSITION=egybuf.s.002045:1293413-1297871;EXONS:1293413-1293565,1296314-1296391,1296395-1296520,1296534-1296592,1296875-1296975,1296976-1296992,1297817-1297871	cattleAnnot_539888(AICDA)--96.96;cattle_gi|84579864|ref|NM_001038682.1|(AICDA)--97.00
aida	cattle_gi|329663756|ref|NM_001205634.1|(AIDA)	91.55	POSITION=egybuf.s.001051:649861-694170;EXONS:649861-649975,649977-649991,649993-650001,650003-650118,650120-650249,650360-650478,652289-652410,655094-655217,669481-669548,669551-669591,669838-669902,675690-675741,675744-675751,676153-676187,676187-676203,684571-684640,693987-694051,694055-694113,694114-694134,694134-694170	cattleAnnot_508353(AIDA)--89.31;cattleAnnot_508353(AIDA)--91.05;cattle_gi|329663756|ref|NM_001205634.1|(AIDA)--89.46;cattle_gi|329663756|ref|NM_001205634.1|(AIDA)--91.55
aif1	cattle_gi|31343103|ref|NM_173985.2|(AIF1)	98.54	POSITION=egybuf.s.004096:503542-506105;EXONS:503542-503561,503775-503808,503810-503817,503819-503915,503923-503986,504299-504323,504325-504464,504830-504872,505562-505629,505742-505804,505981-506092,506092-506105	cattleAnnot_280989(AIF1)--98.08;cattle_gi|31343103|ref|NM_173985.2|(AIF1)--98.54;milkGenes_gi|31343103|ref|NM_173985.2|(AIF1)--98.54
aif1l	cattleAnnot_617493(AIF1L)	98.26	POSITION=egybuf.s.000109:2382099-2393714;EXONS:2382099-2382166,2385296-2385337,2387206-2387368,2390886-2391029,2391030-2391521,2391529-2391650,2391652-2391688,2391689-2391695,2391696-2391769,2391770-2391827,2391851-2391915,2391916-2391932,2391936-2391987,2391987-2392057,2392059-2392139,2392143-2392219,2392222-2392250,2392254-2392398,2392404-2392486,2392486-2392535,2392538-2392552,2392556-2392748,…	cattleAnnot_617493(AIF1L)--98.26;cattle_gi|118151413|ref|NM_001078079.1|(AIF1L)--91.99
aifm1	cattle_gi|300794750|ref|NM_001192984.1|(AIFM1)	99.51	POSITION=egybuf.s.000072:2173967-2207299;EXONS:2173967-2174094,2174095-2174236,2174563-2174709,2174713-2174764,2176812-2176819,2176826-2176944,2178414-2178454,2178455-2178558,2180211-2180324,2180329-2180357,2180811-2180819,2180824-2180905,2181242-2181271,2181272-2181306,2181308-2181353,2182113-2182211,2183134-2183211,2183795-2183815,2183817-2183882,2188691-2188770,2188771-2188783,2190303-2190434,…	cattleAnnot_535714(AIFM1)--99.50;cattle_gi|300794750|ref|NM_001192984.1|(AIFM1)--99.51;human_gi|296923790|ref|NM_004208.3|(AIFM1)--92.40;human_gi|296923792|ref|NM_145812.2|(AIFM1)--92.36;human_gi|323098338|ref|NM_145813.2|(AIFM1)--93.63;human_gi|323098340|ref|NM_001130847.3|(AIFM1)--84.87;milkGenes_gi|119533248|gb|EH139239.1|(AIFM1)--97.85;pig_gi|662236750|ref|NM_001297632.1|(AIFM1)--91.77
aifm2	milkGenes_gi|148744904|gb|BC142171.1|(AIFM2)	90.74	POSITION=egybuf.s.004741:5742014-5752871;EXONS:5742014-5742081,5742084-5742110,5742115-5742165,5742171-5742180,5742181-5742287,5744072-5744118,5744122-5744133,5744137-5744173,5744180-5744242,5744560-5744752,5746219-5746246,5746248-5746364,5747794-5747904,5750120-5750213,5750931-5750948,5750948-5750968,5750971-5751051,5752196-5752312,5752674-5752871	cattleAnnot_534217(AIFM2)--89.35;milkGenes_gi|148744904|gb|BC142171.1|(AIFM2)--90.74
aig1	cattleAnnot_614409(AIG1)	99.38	POSITION=egybuf.s.002879:3439246-3539157;EXONS:3439246-3439257,3439262-3439367,3439368-3439408,3538990-3539115,3539117-3539157	cattleAnnot_614409(AIG1)--99.38;cattle_gi|115496319|ref|NM_001076326.1|(AIG1)--95.45;milkGenes_gi|115496319|ref|NM_001076326.1|(AIG1)--95.45
aim1	milkGenes_gi|82829963|gb|DV895734.1|(AIM1)	100	POSITION=egybuf.s.003208:7891828-7907935;EXONS:7891828-7891984,7892419-7892543,7893857-7893972,7893973-7893992,7893993-7893999,7896377-7896381,7896573-7896699,7897698-7897811,7898999-7899032,7899234-7899361,7907896-7907935	cattleAnnot_526200(AIM1)--85.74;milkGenes_gi|82829963|gb|DV895734.1|(AIM1)--100.00
aim2	cattleAnnot_104971426(AIM2)	93.17	POSITION=egybuf.s.000811:9626722-9724938;EXONS:9626722-9626755,9655103-9655178,9655194-9655224,9655225-9655233,9655234-9655272,9655274-9655278,9655278-9655352,9656696-9656748,9656749-9656762,9656764-9656769,9656772-9656781,9656781-9656822,9656823-9656935,9674528-9674532,9724766-9724800,9724804-9724845,9724845-9724857,9724882-9724938	cattleAnnot_104971426(AIM2)--93.17
aimp1	cattleAnnot_505126(AIMP1)	99.54	POSITION=egybuf.s.001942:265913-296902;EXONS:265913-266071,266072-266152,269541-269705,269916-269921,272745-272878,272879-272956,280379-280489,280494-280551,283028-283141,285146-285278,296851-296902	cattleAnnot_505126(AIMP1)--89.95;cattleAnnot_505126(AIMP1)--99.54;cattle_gi|402745142|ref|NM_001035018.2|(AIMP1)--87.11;cattle_gi|402745142|ref|NM_001035018.2|(AIMP1)--95.26
aimp2	cattleAnnot_520979(AIMP2)	95.74	POSITION=egybuf.s.001739:323144-332958;EXONS:323144-323250,323257-323315,329350-329470,329472-329558,331425-331658,332433-332473,332475-332603,332604-332958	cattleAnnot_520979(AIMP2)--95.74;cattle_gi|402744482|ref|NM_001075813.2|(AIMP2)--90.02;milkGenes_gi|402744482|ref|NM_001075813.2|(AIMP2)--90.02
aip	cattleAnnot_360190(AIP)	93.86	POSITION=egybuf.s.004828:795078-802086;EXONS:795078-795102,795113-795308,798261-798377,798381-798445,800783-800966,801232-801236,801340-801504,801507-801519,801626-801645,801655-801660,801661-801759,801760-801764,802057-802086	cattleAnnot_360190(AIP)--93.86
aipl1	cattle_gi|27806322|ref|NM_174234.1|(AIPL1)	98.68	POSITION=egybuf.s.004264:18307313-18318849;EXONS:18307313-18307409,18308179-18308359,18314743-18314880,18314882-18314913,18314914-18314934,18315971-18316148,18316255-18316382,18318641-18318683,18318684-18318692,18318693-18318849	cattleAnnot_281609(AIPL1)--96.51;cattle_gi|27806322|ref|NM_174234.1|(AIPL1)--98.68
ak2	cattle_gi|27806928|ref|NM_173889.1|(AK2)	98.82	POSITION=egybuf.s.001779:6540945-6565609;EXONS:6540945-6541003,6541012-6541042,6541043-6541082,6553549-6553675,6556024-6556135,6556267-6556335,6556337-6556363,6560939-6561007,6561008-6561013,6562193-6562210,6562212-6562391,6564690-6564745,6564751-6564798,6564803-6564848,6564849-6564923,6564926-6564942,6564946-6564996,6565000-6565027,6565036-6565060,6565061-6565066,6565066-6565095,6565106-6565136,…	cattleAnnot_280716(AK2)--97.12;cattleAnnot_280716(AK2)--98.81;cattle_gi|27806928|ref|NM_173889.1|(AK2)--96.57;cattle_gi|27806928|ref|NM_173889.1|(AK2)--98.82;milkGenes_gi|27806928|ref|NM_173889.1|(AK2)--96.57;milkGenes_gi|27806928|ref|NM_173889.1|(AK2)--98.82
ak3	cattleAnnot_281613(AK3)	98.34	POSITION=egybuf.s.002629:2468776-2492199;EXONS:2468776-2468782,2468783-2468853,2468853-2468899,2468910-2468951,2468965-2468988,2468995-2469030,2469033-2469188,2469189-2469217,2469218-2469603,2469603-2469668,2469669-2469800,2469806-2470071,2470076-2470177,2470178-2470560,2470565-2470621,2470622-2470671,2470673-2470745,2470747-2471004,2471007-2471029,2471041-2471076,2471076-2471098,2471098-2471114,…	cattleAnnot_281613(AK3)--98.34;cattle_gi|31342529|ref|NM_174237.2|(AK3)--90.42;milkGenes_gi|31342529|ref|NM_174237.2|(AK3)--90.42
ak4	cattle_gi|402692167|ref|NM_001077933.2|(AK4)	97.53	POSITION=egybuf.s.000002:2532983-2633208;EXONS:2532983-2533197,2533200-2533292,2533293-2533318,2533324-2533530,2533531-2533658,2533658-2533676,2533676-2533716,2533717-2533724,2533725-2533742,2533748-2533856,2534572-2534862,2534871-2534876,2534876-2535127,2536426-2536545,2539391-2539565,2565579-2565595,2565601-2565690,2632939-2633021,2633032-2633208	cattleAnnot_517063(AK4)--96.97;cattle_gi|402692167|ref|NM_001077933.2|(AK4)--97.53
ak5	cattle_gi|139948367|ref|NM_001083757.1|(AK5)	93.73	POSITION=egybuf.s.000569:6545863-6820097;EXONS:6545863-6545976,6551984-6551991,6551993-6551999,6552000-6552046,6552049-6552140,6552147-6552178,6558147-6558315,6566046-6566217,6566319-6566325,6566328-6566419,6566420-6566432,6606701-6606893,6685268-6685359,6694644-6694704,6694705-6694722,6750182-6750225,6753065-6753110,6783751-6783866,6783869-6783874,6783879-6783887,6783898-6783922,6783925-6783933,…	cattleAnnot_613448(AK5)--91.34;cattle_gi|139948367|ref|NM_001083757.1|(AK5)--93.73;milkGenes_gi|139948367|ref|NM_001083757.1|(AK5)--93.73
ak6	cattle_gi|402743350|ref|NM_001105608.2|(AK6)	97.13	POSITION=egybuf.s.002339:290046-305648;EXONS:290046-290105,291784-291825,291829-291841,291841-291880,301533-301544,301546-301567,301572-301599,302439-302444,302445-302471,302472-302492,302501-302591,305139-305186,305201-305345,305349-305452,305456-305542,305543-305613,305637-305648	cattleAnnot_102216273(AK6)--90.56;cattle_gi|402743350|ref|NM_001105608.2|(AK6)--97.13;milkGenes_gi|402743350|ref|NM_001105608.2|(AK6)--97.13
ak7	cattleAnnot_511269(AK7)	97.39	POSITION=egybuf.s.000599:8136461-8213712;EXONS:8136461-8136608,8138045-8138050,8144708-8144896,8154179-8154287,8165253-8165295,8165297-8165339,8174809-8174812,8174813-8174920,8179355-8179359,8179360-8179436,8179534-8179537,8180981-8181040,8181044-8181070,8183113-8183203,8184959-8185016,8185023-8185043,8187308-8187426,8187428-8187459,8190541-8190562,8190563-8190592,8190597-8190606,8190607-8190673,…	cattleAnnot_511269(AK7)--97.39;cattle_gi|254675169|ref|NM_001104972.2|(AK7)--97.12
ak8	cattle_gi|329664591|ref|NM_001206250.1|(AK8)	92.05	POSITION=egybuf.s.000109:4095920-4263373;EXONS:4095920-4096231,4096239-4096268,4097391-4097475,4151904-4152038,4152041-4152045,4183891-4183957,4183960-4183984,4194556-4194582,4194585-4194691,4200386-4200587,4201530-4201578,4202152-4202224,4202232-4202242,4233563-4233632,4251200-4251314,4255342-4255392,4263285-4263373	cattleAnnot_615606(AK8)--88.89;cattle_gi|329664591|ref|NM_001206250.1|(AK8)--92.05
ak9	cattleAnnot_504511(AK9)	98.6	POSITION=egybuf.s.003208:9632733-9762172;EXONS:9632733-9632768,9632769-9632913,9633040-9633050,9633054-9633086,9633408-9633418,9633420-9633447,9633450-9633557,9633558-9633560,9640809-9640817,9640822-9640937,9642252-9642266,9642272-9642316,9643865-9643917,9644013-9644065,9644069-9644079,9644084-9644093,9644093-9644112,9650421-9650534,9654261-9654438,9654441-9654446,9654961-9654966,9657658-9657787,…	cattleAnnot_504511(AK9)--98.60
akap10	cattle_gi|147904003|ref|NM_001098024.1|(AKAP10)	94.35	POSITION=egybuf.s.000603:3076384-3115440;EXONS:3076384-3076390,3076390-3076424,3076425-3076441,3078454-3078476,3078477-3078638,3080372-3080397,3080400-3080666,3080667-3080719,3080720-3080873,3080876-3080916,3088960-3088973,3088975-3089061,3091918-3091940,3091950-3092007,3092018-3092021,3092758-3092792,3092794-3092800,3092804-3092880,3094043-3094148,3094155-3094181,3095950-3096037,3096040-3096100,…	cattleAnnot_513802(AKAP10)--90.39;cattle_gi|147904003|ref|NM_001098024.1|(AKAP10)--94.35
akap11	cattleAnnot_533105(AKAP11)	97.59	POSITION=egybuf.s.000163:4891019-4933557;EXONS:4891019-4891176,4891182-4891210,4891212-4891407,4891410-4891449,4891454-4891530,4891530-4891927,4891927-4891971,4891974-4891983,4891987-4892000,4892005-4892021,4892022-4892060,4892065-4892088,4892091-4892316,4892318-4892335,4892337-4892374,4892388-4892404,4892404-4892410,4892410-4892466,4892468-4892482,4892484-4892495,4892495-4892511,4892519-4892559,…	cattleAnnot_533105(AKAP11)--97.59
akap12	cattleAnnot_513774(AKAP12)	97.62	POSITION=egybuf.s.002331:123644-133019;EXONS:123644-123685,123691-123771,123774-123778,123779-123850,123861-124501,124502-124555,124556-124750,124753-124970,124974-124977,124979-125254,125255-125587,126289-126710,126711-126747,126755-126848,126854-126874,126875-126909,126912-126987,126988-127190,127195-127375,127378-127671,127675-127733,127734-127961,127962-127987,127990-128039,128039-128100,1281…	cattleAnnot_513774(AKAP12)--97.62
akap13	cattleAnnot_504288(AKAP13)	91.32	POSITION=egybuf.s.002616:220509-341613;EXONS:220509-220515,220518-220536,220538-220550,220551-220862,220863-220870,220872-220901,220901-220909,220910-220938,221700-221795,221796-221862,221862-221925,221927-221935,221936-221968,221969-221975,221977-222055,222658-222696,222699-222756,222758-222858,222859-222864,222865-222924,222924-223243,223245-223301,223306-223377,223377-223429,223436-223484,2234…	cattleAnnot_504288(AKAP13)--91.32
akap14	cattleAnnot_100296237(AKAP14)	97.01	POSITION=egybuf.s.004590:120484-145091;EXONS:120484-120534,120541-120587,120593-120609,120619-120627,120630-120696,120700-121040,121048-121140,121149-121305,121312-121341,121350-121357,121358-121366,121379-121383,121383-121392,121400-121411,121415-121440,121441-121466,121468-121627,121629-121749,121751-121786,121788-121849,121857-121983,121986-121993,121996-122044,122044-122164,122165-122232,1222…	cattleAnnot_100296237(AKAP14)--97.01
akap2	cattle_gi|323690112|ref|NM_001193034.2|(AKAP2)	97.74	POSITION=egybuf.s.000556:1528112-1574983;EXONS:1528112-1528158,1528172-1528209,1529626-1529628,1539180-1539377,1539378-1539417,1539430-1539680,1539682-1539954,1539955-1540137,1540143-1540606,1540609-1540804,1540808-1540969,1540974-1540992,1541007-1541401,1541410-1541603,1559370-1559399,1559401-1559551,1570960-1570999,1571002-1571107,1571110-1571130,1571132-1571201,1571201-1571211,1571228-1571234,…	cattleAnnot_614497(AKAP2)--96.43;cattle_gi|323690112|ref|NM_001193034.2|(AKAP2)--97.74
akap3	cattleAnnot_281610(AKAP3)	97.66	POSITION=egybuf.s.000668:3190437-3231760;EXONS:3190437-3190536,3209016-3209119,3213954-3214001,3214003-3214052,3220510-3220776,3220785-3220824,3220829-3221450,3221454-3221525,3221527-3221703,3221706-3222109,3222110-3222165,3222166-3222769,3222770-3222848,3231326-3231339,3231341-3231467,3231581-3231652,3231653-3231760	cattleAnnot_281610(AKAP3)--97.66;cattle_gi|402743570|ref|NM_001101039.2|(AKAP3)--97.09;pig_gi|305855213|ref|NM_001195324.1|(AKAP3)--89.71
akap4	cattleAnnot_281611(AKAP4)	99.02	POSITION=egybuf.s.004735:595375-614231;EXONS:595375-595382,595389-595476,595482-595489,595490-595495,596396-596485,599206-599212,609550-609600,609827-609928,611478-611578,611579-611604,611609-612132,612133-612193,612196-612269,612273-612294,612296-612588,612590-612827,612837-613642,613874-613888,613893-614221,614222-614231	cattleAnnot_281611(AKAP4)--99.02;cattle_gi|41386785|ref|NM_174235.1|(AKAP4)--98.34;milkGenes_gi|41386785|ref|NM_174235.1|(AKAP4)--98.34
akap5	cattle_gi|27806324|ref|NM_174236.1|(AKAP5)	96.04	POSITION=egybuf.s.000023:614441-615747;EXONS:614441-614503,614506-614635,614661-614688,614690-615006,615023-615146,615146-615196,615199-615215,615218-615246,615253-615405,615408-615530,615536-615747	cattleAnnot_281612(AKAP5)--89.76;cattle_gi|27806324|ref|NM_174236.1|(AKAP5)--96.04
akap6	cattle_gi|300798722|ref|NM_001192923.1|(AKAP6)	99.17	POSITION=egybuf.s.000365:3817063-4353807;EXONS:3817063-3817125,3939789-3939859,3939867-3939919,3939921-3940152,4041295-4041484,4041489-4041552,4054184-4054186,4054187-4054309,4054313-4054372,4054373-4054464,4054465-4054549,4054554-4054887,4054888-4055063,4055066-4055083,4055086-4055100,4055101-4055153,4055166-4055304,4055305-4055310,4055311-4055366,4055368-4055616,4055618-4055639,4055640-4055741,…	cattleAnnot_537810(AKAP6)--99.06;cattle_gi|300798722|ref|NM_001192923.1|(AKAP6)--99.17
akap7	cattle_gi|156121176|ref|NM_001102266.1|(AKAP7)	93.17	POSITION=egybuf.s.003225:2713135-2838067;EXONS:2713135-2713350,2713351-2713585,2713587-2713637,2713639-2713760,2713760-2713896,2713901-2713926,2713928-2713934,2713940-2713955,2713980-2714296,2775403-2775490,2775498-2775530,2775532-2775535,2775536-2775558,2797510-2797623,2816080-2816241,2822157-2822267,2822268-2822295,2830683-2830819,2837934-2838044,2838050-2838067	cattle_gi|156121176|ref|NM_001102266.1|(AKAP7)--93.17;milkGenes_gi|156121176|ref|NM_001102266.1|(AKAP7)--93.17
akap8	cattleAnnot_522905(AKAP8)	96.84	POSITION=egybuf.s.002977:1141510-1160307;EXONS:1141510-1141522,1141523-1141599,1145092-1145109,1145115-1145133,1147130-1147343,1147348-1147382,1147383-1147409,1147866-1147981,1147988-1148351,1148892-1149014,1149271-1149317,1152454-1152538,1154501-1154641,1155021-1155057,1155066-1155079,1155082-1155125,1155572-1155703,1156870-1156886,1156888-1156966,1158633-1158817,1158819-1158829,1158835-1158942,…	cattleAnnot_522905(AKAP8)--96.84;cattle_gi|156120790|ref|NM_001102072.1|(AKAP8)--96.72
akap8l	milkGenes_gi|74353828|gb|BC102061.1|(AKAP8L)	87.14	POSITION=egybuf.s.002977:1101577-1116205;EXONS:1101577-1101623,1101633-1101656,1107895-1107968,1112686-1112720,1113015-1113035,1113041-1113135,1113141-1113263,1115138-1115181,1115182-1115257,1115259-1115321,1116004-1116055,1116062-1116205	cattleAnnot_539700(AKAP8L)--84.83;milkGenes_gi|74353828|gb|BC102061.1|(AKAP8L)--87.14
akap9	milkGenes_gi|82814181|gb|DV879952.1|(AKAP9)	99.14	POSITION=egybuf.s.001949:251445-263569;EXONS:251445-251517,251521-251533,251812-251849,251850-251921,251924-252004,255062-255072,255074-255108,255109-255124,255125-255211,260492-260653,260655-260661,260662-260713,261882-261887,261889-262037,263426-263552,263559-263569	cattleAnnot_767893(AKAP9)--96.46;human_gi|197245394|ref|NM_147185.2|(AKAP9)--84.82;human_gi|197245395|ref|NM_005751.4|(AKAP9)--84.71;milkGenes_gi|82814181|gb|DV879952.1|(AKAP9)--99.14;pig_gi|359465575|ref|NM_001253824.1|(AKAP9)--85.83
akip1	cattle_gi|402747115|ref|NM_001034203.2|(AKIP1)	92.98	POSITION=egybuf.s.002602:10808266-10816419;EXONS:10808266-10808321,10808327-10808424,10808428-10808595,10808595-10808606,10808614-10808628,10808628-10808636,10808650-10808715,10813183-10813210,10813217-10813237,10813247-10813261,10813263-10813299,10815621-10815702,10816190-10816201,10816202-10816213,10816215-10816419	cattleAnnot_504225(AKIP1)--88.67;cattle_gi|402747115|ref|NM_001034203.2|(AKIP1)--92.98;milkGenes_gi|402747115|ref|NM_001034203.2|(AKIP1)--92.98
akirin1	cattleAnnot_615039(AKIRIN1)	90.09	POSITION=egybuf.s.001316:756577-764405;EXONS:756577-756584,756592-756603,756607-756641,756645-756658,756659-756705,756706-756718,756728-756916,756919-757036,757039-757047,757049-757113,757113-757534,757542-758341,758341-758386,758388-758603,758604-758901,758915-758934,758936-759055,759064-759237,759237-759246,759255-759268,759269-759532,759535-759670,760338-760356,760357-760362,760363-760411,7617…	cattleAnnot_615039(AKIRIN1)--90.09;cattle_gi|155372190|ref|NM_001101236.1|(AKIRIN1)--89.31
akirin2	cattleAnnot_614292(AKIRIN2)	98.63	POSITION=egybuf.s.003005:4344145-4377703;EXONS:4344145-4344277,4371432-4371444,4371445-4371466,4371467-4371568,4373407-4373429,4373434-4373462,4373463-4373563,4376594-4376665,4376711-4376716,4376936-4377200,4377200-4377266,4377268-4377425,4377431-4377481,4377490-4377502,4377503-4377507,4377510-4377563,4377572-4377596,4377597-4377630,4377630-4377703	cattleAnnot_614292(AKIRIN2)--98.63
akna	cattleAnnot_539274(AKNA)	94.65	POSITION=egybuf.s.002754:2688919-2728987;EXONS:2688919-2688957,2688958-2688982,2688987-2689116,2689116-2689123,2689130-2689172,2689188-2689252,2689258-2689281,2689282-2689302,2689304-2689313,2689313-2689439,2689440-2689447,2689449-2689454,2689462-2689486,2689487-2689591,2689595-2689643,2689644-2689679,2689690-2689699,2689699-2689720,2689724-2689894,2692255-2692402,2693085-2693200,2693859-2693880,…	cattleAnnot_539274(AKNA)--94.65;milkGenes_gi|112225318|gb|EE364938.1|(AKNA)--90.42
aknad1	cattleAnnot_613684(AKNAD1)	99.49	POSITION=egybuf.s.004194:1653500-1707564;EXONS:1653500-1653565,1660457-1660601,1660603-1660848,1660849-1660953,1660954-1661098,1661099-1661555,1663587-1663625,1663790-1663939,1664043-1664101,1664812-1664815,1673584-1673718,1676989-1676992,1684721-1684872,1693008-1693093,1698789-1698887,1702702-1702824,1702944-1702985,1702992-1703049,1705356-1705409,1705416-1705433,1706363-1706367,1706653-1706752,…	cattleAnnot_613684(AKNAD1)--99.49
akr1a1	cattleAnnot_618607(AKR1A1)	96.5	POSITION=egybuf.s.001718:1653642-1666318;EXONS:1653642-1653672,1653672-1653731,1653734-1653743,1653746-1653801,1654430-1654512,1654657-1654729,1654981-1655068,1655080-1655188,1655525-1655598,1655599-1655722,1656340-1656396,1656402-1656468,1656469-1656485,1656489-1656499,1656674-1656791,1660540-1660602,1666212-1666318	cattleAnnot_618607(AKR1A1)--96.50;cattle_gi|402743311|ref|NM_001076513.2|(AKR1A1)--95.33;milkGenes_gi|402743311|ref|NM_001076513.2|(AKR1A1)--95.33
akr1b1	cattle_gi|60302886|ref|NM_001012519.1|(AKR1B1)	95.86	POSITION=egybuf.s.003772:308973-310382;EXONS:308973-309108,309111-309318,309329-309464,309467-309478,309479-309513,309518-309606,309606-309645,309649-309655,309656-309727,309730-309771,309772-309792,309794-309879,309883-309913,309914-309939,309990-309999,310008-310047,310050-310060,310060-310113,310116-310289,310291-310305,310307-310336,310338-310382	cattleAnnot_317748(AKR1B1)--89.73;cattleAnnot_317748(AKR1B1)--87.13;cattleAnnot_317748(AKR1B1)--94.79;cattleAnnot_317748(AKR1B1)--90.70;cattle_gi|60302886|ref|NM_001012519.1|(AKR1B1)--90.47;cattle_gi|60302886|ref|NM_001012519.1|(AKR1B1)--88.77;cattle_gi|60302886|ref|NM_001012519.1|(AKR1B1)--95.86;cattle_gi|60302886|ref|NM_001012519.1|(AKR1B1)--91.36;pig_gi|402745232|ref|NM_001001539.2|(AKR1B1)--8…
akr1b10	cattleAnnot_525193(AKR1B10)	98.71	POSITION=egybuf.s.002035:8581171-8605638;EXONS:8581171-8581198,8581199-8581207,8581209-8581254,8581255-8581267,8581268-8581521,8585694-8585757,8586993-8587076,8587898-8587978,8588365-8588404,8588404-8588415,8588427-8588469,8588746-8588868,8597836-8597864,8597868-8597917,8598939-8599055,8602959-8603018,8603021-8603127,8605474-8605490,8605492-8605566,8605568-8605618,8605620-8605638	cattleAnnot_525193(AKR1B10)--98.71;cattle_gi|402745006|ref|NM_001102088.2|(AKR1B10)--97.76
akr1c3	cattleAnnot_617917(AKR1C3)	95.16	POSITION=egybuf.s.003464:45781-59110;EXONS:45781-45819,45823-45863,45865-45881,45882-45895,45896-45917,45927-45984,47522-47664,47674-47723,51370-51416,51418-51437,51437-51448,51471-51479,51480-51492,51493-51500,51502-51517,51518-51548,51851-51866,51867-51879,51883-51891,51891-51907,51908-51920,51922-51954,51954-51960,53233-53297,53746-53764,53771-53777,53777-53868,54734-54781,54786-54803,54804-54…	cattleAnnot_617917(AKR1C3)--95.16;cattle_gi|84370204|ref|NM_001038584.1|(AKR1C3)--94.19
akr1c4	cattleAnnot_282138(AKR1C4)	97.65	POSITION=egybuf.s.003464:93310-103977;EXONS:93310-93372,93375-93387,94749-94784,94787-94884,94885-94921,96215-96331,97607-97683,98122-98140,98142-98188,98190-98222,98223-98249,99284-99309,99311-99329,99333-99393,99395-99399,100870-100930,100931-100962,100971-101038,101235-101254,101256-101267,101268-101313,101313-101318,103568-103655,103658-103678,103679-103813,103813-103830,103830-103865,103872-…	cattleAnnot_282138(AKR1C4)--97.65;cattle_gi|31341347|ref|NM_181027.2|(AKR1C4)--97.22;milkGenes_gi|31341347|ref|NM_181027.2|(AKR1C4)--97.22
akr1d1	cattleAnnot_513855(AKR1D1)	99.72	POSITION=egybuf.s.002035:4765567-4824486;EXONS:4765567-4765974,4767992-4768066,4768068-4768076,4778326-4778443,4778443-4778489,4780702-4780732,4780734-4780814,4780819-4780825,4782057-4782061,4790219-4790273,4790273-4790283,4790285-4790331,4794899-4794949,4794950-4794977,4800447-4800563,4803666-4803674,4803675-4803834,4824317-4824361,4824364-4824486	cattleAnnot_513855(AKR1D1)--99.72;cattle_gi|300797654|ref|NM_001192358.1|(AKR1D1)--99.09
akr1e2	cattleAnnot_615959(AKR1E2)	95.62	POSITION=egybuf.s.003464:377287-406581;EXONS:377287-377302,377306-377329,377329-377387,377388-377397,377398-377404,377413-377425,377434-377441,377443-377485,377485-377521,377543-377687,377692-377724,377725-377764,378044-378126,379125-379209,379503-379574,379955-380011,380012-380054,381216-381336,383756-383831,384685-384790,385462-385629,406517-406581	cattleAnnot_615959(AKR1E2)--95.62
akr7a2	cattleAnnot_511996(AKR7A2)	94.75	POSITION=egybuf.s.002690:5550583-5556708;EXONS:5550583-5550615,5550616-5550621,5550623-5550688,5550690-5550744,5550745-5550766,5550800-5550812,5550818-5550984,5551790-5551919,5552502-5552600,5552823-5552899,5555355-5555435,5555438-5555464,5556516-5556708	cattleAnnot_511996(AKR7A2)--94.75
akt2	cattle_gi|329663760|ref|NM_001206146.1|(AKT2)	91.88	POSITION=egybuf.s.000293:189157-230889;EXONS:189157-189175,189186-189322,189323-189346,189347-189511,191171-191192,191193-191230,191234-191279,191373-191463,192785-192997,193193-193282,193284-193324,195533-195612,197031-197100,198359-198371,198372-198393,198395-198426,200573-200705,201738-201892,213042-213070,213071-213115,213118-213158,214582-214649,214651-214713,224510-224518,224519-224529,2245…	cattleAnnot_534923(AKT2)--86.45;cattle_gi|329663760|ref|NM_001206146.1|(AKT2)--91.88
akt3	cattle_gi|300796872|ref|NM_001191309.1|(AKT3)	98.54	POSITION=egybuf.s.003971:2644470-2948153;EXONS:2644470-2644557,2785421-2785547,2820749-2820861,2822422-2822427,2827739-2827878,2844977-2844998,2845009-2845015,2845016-2845110,2845112-2845122,2853941-2854007,2854479-2854523,2854523-2854546,2881853-2881976,2889197-2889271,2889274-2889307,2889318-2889330,2900565-2900657,2900659-2900744,2900753-2900778,2908116-2908205,2936609-2936712,2947763-2947791,…	cattleAnnot_100137872(AKT3)--98.53;cattle_gi|300796872|ref|NM_001191309.1|(AKT3)--98.54;human_gi|332078557|ref|NM_181690.2|(AKT3)--84.26;human_gi|332078558|ref|NM_001206729.1|(AKT3)--93.12;pig_gi|371506362|ref|NM_001256146.1|(AKT3)--97.05
aktip	cattleAnnot_540462(AKTIP)	94.72	POSITION=egybuf.s.000254:4888475-4903478;EXONS:4888475-4888532,4888545-4888573,4888575-4888612,4888614-4888621,4888622-4888628,4888633-4888642,4888664-4888670,4888671-4888678,4888679-4888689,4888689-4888793,4888798-4888809,4888812-4888832,4888837-4888849,4888853-4889037,4889040-4889194,4889195-4889303,4889473-4889491,4889499-4889525,4889533-4889538,4890331-4890362,4890366-4890442,4890537-4890553,…	cattleAnnot_540462(AKTIP)--94.72;cattle_gi|329744536|ref|NM_001206321.1|(AKTIP)--89.22
alad	cattleAnnot_510679(ALAD)	97.82	POSITION=egybuf.s.000556:4799441-4810219;EXONS:4799441-4799565,4799566-4799587,4800245-4800363,4800811-4800822,4800828-4800857,4800863-4800909,4800988-4801073,4801160-4801215,4801423-4801511,4801614-4801697,4801804-4801855,4801858-4801942,4803113-4803209,4803667-4803718,4804815-4804958,4804960-4804990,4810166-4810219	cattleAnnot_510679(ALAD)--97.82;cattle_gi|62460481|ref|NM_001014895.1|(ALAD)--97.12;milkGenes_gi|62460481|ref|NM_001014895.1|(ALAD)--92.69
alas1	cattleAnnot_534286(ALAS1)	92.97	POSITION=egybuf.s.004482:487834-501568;EXONS:487834-487928,487929-487989,487992-488126,488129-488151,489327-489434,489436-489492,490215-490439,490440-490472,492431-492595,492934-493113,493658-493843,494703-494925,495756-495903,496667-496671,496671-496698,496700-496817,496818-496828,496835-496875,496877-496921,501348-501568	cattleAnnot_534286(ALAS1)--92.97;cattle_gi|155372032|ref|NM_001101154.1|(ALAS1)--92.28
alas2	cattleAnnot_511791(ALAS2)	98.91	POSITION=egybuf.s.003664:292178-321834;EXONS:292178-292337,292339-292388,292389-292471,296973-297031,297032-297135,303521-303789,304340-304505,307054-307126,307127-307149,307155-307230,310444-310506,310507-310630,311189-311412,313745-313763,313765-313858,314723-314831,315494-315671,315674-315692,321798-321834	cattleAnnot_511791(ALAS2)--98.91;cattle_gi|402691795|ref|NM_001035103.2|(ALAS2)--98.42;human_gi|195539357|ref|NM_000032.4|(ALAS2)--86.35;human_gi|195539358|ref|NM_001037967.3|(ALAS2)--90.22
alb	cattleAnnot_280717(ALB)	99.36	POSITION=egybuf.s.001138:1415224-1435207;EXONS:1415224-1415270,1415271-1415337,1416050-1416069,1416072-1416106,1416605-1416608,1416978-1416983,1416984-1417111,1418911-1419114,1419708-1419837,1421323-1421353,1421354-1421420,1422918-1423046,1423993-1424209,1425332-1425464,1428286-1428336,1428339-1428386,1429438-1429462,1429469-1429561,1429564-1429583,1430202-1430337,1430338-1430411,1430414-1430428,…	cattleAnnot_280717(ALB)--99.36;cattle_gi|31340937|ref|NM_180992.2|(ALB)--96.85;milkGenes_gi|31340937|ref|NM_180992.2|(ALB)--96.89
alcam	cattle_gi|41386783|ref|NM_174238.1|(ALCAM)	95.21	POSITION=egybuf.s.000325:240757-310730;EXONS:240757-240860,245340-245560,252719-252754,252754-252782,254489-254577,255051-255234,260290-260418,262150-262283,279939-280051,283464-283576,283586-283604,283710-283816,283817-283844,286914-287047,288917-288954,289245-289365,310645-310730	cattleAnnot_281614(ALCAM)--94.54;cattle_gi|41386783|ref|NM_174238.1|(ALCAM)--95.21;milkGenes_gi|41386783|ref|NM_174238.1|(ALCAM)--95.21
aldh16a1	cattleAnnot_506329(ALDH16A1)	90.53	POSITION=egybuf.s.002689:1368222-1386939;EXONS:1368222-1368231,1368232-1368279,1368286-1368370,1368371-1368766,1369328-1369427,1370014-1370049,1370059-1370124,1370128-1370143,1370501-1370686,1372424-1372561,1372662-1372726,1372743-1372746,1373009-1373123,1373128-1373182,1375348-1375444,1376207-1376317,1377143-1377296,1378135-1378314,1378567-1378587,1378588-1378597,1378598-1378647,1379380-1379538,…	cattleAnnot_506329(ALDH16A1)--90.53
aldh18a1	cattle_gi|114051365|ref|NM_001046181.1|(ALDH18A1)	95.63	POSITION=egybuf.s.003168:391097-431687;EXONS:391097-391163,391164-391175,391176-391209,391211-391276,391276-391359,391360-391780,391786-391795,391805-391898,391901-391950,391951-391963,391965-391969,391970-392153,394388-394484,395794-395837,395839-395854,395855-395876,395877-395985,397881-397927,397928-397932,397933-398005,398105-398145,398147-398239,398242-398254,398255-398307,400810-400948,4030…	cattleAnnot_514759(ALDH18A1)--93.30;cattle_gi|114051365|ref|NM_001046181.1|(ALDH18A1)--95.63
aldh1a1	cattleAnnot_281615(ALDH1A1)	99.22	POSITION=egybuf.s.004352:388639-447999;EXONS:388639-389134,389140-389243,394463-394533,396143-396149,396150-396302,402045-402190,402198-402210,405393-405522,405523-405577,407373-407475,412214-412327,413680-413808,415378-415440,417676-417805,420297-420436,431766-431871,447916-447991,447992-447999	cattleAnnot_281615(ALDH1A1)--99.22;cattle_gi|31342530|ref|NM_174239.2|(ALDH1A1)--98.36;milkGenes_gi|31342530|ref|NM_174239.2|(ALDH1A1)--98.36
aldh1a2	cattleAnnot_535075(ALDH1A2)	91.35	POSITION=egybuf.s.001406:1567421-1637939;EXONS:1567421-1567524,1567718-1567859,1571026-1571101,1571104-1571158,1588332-1588389,1588391-1588395,1590398-1590525,1590654-1590767,1623516-1623618,1625883-1625892,1625897-1625917,1625930-1626073,1627468-1627590,1627591-1627633,1628318-1628426,1628428-1628476,1628939-1629014,1636063-1636208,1636212-1636218,1636218-1636239,1636241-1636437,1636437-1636462,…	cattleAnnot_535075(ALDH1A2)--91.35
aldh1a3	milkGenes_gi|82975738|gb|DV919617.1|(ALDH1A3)	99.25	POSITION=egybuf.s.002935:1753687-1766697;EXONS:1753687-1753703,1753703-1753901,1753904-1754044,1754044-1754068,1754069-1754114,1755467-1755486,1755490-1755624,1756458-1756534,1766551-1766697	cattleAnnot_507093(ALDH1A3)--96.74;milkGenes_gi|82975738|gb|DV919617.1|(ALDH1A3)--99.25;milkGenes_gi|112220514|gb|EE359884.1|(ALDH1A3)--90.23
aldh1b1	cattleAnnot_281618(ALDH1B1)	97.07	POSITION=egybuf.s.002872:5628060-5631422;EXONS:5628060-5628115,5628125-5628242,5628242-5628281,5628287-5628350,5628353-5628765,5628765-5628819,5628820-5628875,5628881-5629290,5629291-5629325,5629326-5629334,5629334-5629339,5629344-5629499,5629499-5629562,5629566-5629572,5629573-5629703,5629706-5629727,5629727-5629752,5629758-5629827,5629828-5630488,5630489-5630580,5630583-5630789,5630795-5630851,…	cattleAnnot_281618(ALDH1B1)--97.07
aldh1l2	cattle_gi|329299044|ref|NM_001191391.1|(ALDH1L2)	97	POSITION=egybuf.s.000505:2404980-2456110;EXONS:2404980-2405126,2406343-2406578,2408592-2408758,2413348-2413447,2413649-2413741,2416747-2416882,2418346-2418427,2418429-2418474,2419266-2419308,2419310-2419360,2422403-2422523,2422524-2422552,2427874-2427960,2427963-2427997,2428616-2428742,2430559-2430668,2430672-2430684,2430688-2430719,2434437-2434508,2434589-2434659,2434660-2434696,2440001-2440030,…	cattleAnnot_516864(ALDH1L2)--96.94;cattle_gi|329299044|ref|NM_001191391.1|(ALDH1L2)--97.00
aldh2	cattleAnnot_508629(ALDH2)	91.23	POSITION=egybuf.s.001642:495036-526718;EXONS:495036-495141,495143-495332,495333-495419,495422-495469,495912-496025,497652-497687,497698-497742,497755-497818,499526-499689,502610-502624,502625-502666,502671-502707,502712-502744,502747-502752,503467-503516,504122-504223,506023-506136,507425-507436,507439-507446,507447-507556,508158-508269,510560-510639,511470-511534,512151-512197,513319-513424,5266…	cattleAnnot_508629(ALDH2)--91.23;cattle_gi|115496213|ref|NM_001075367.1|(ALDH2)--90.14;milkGenes_gi|115496213|ref|NM_001075367.1|(ALDH2)--90.14
aldh3a2	cattle_gi|156120616|ref|NM_001101984.1|(ALDH3A2)	92.82	POSITION=egybuf.s.000603:3277071-3294782;EXONS:3277071-3277109,3277109-3277440,3277442-3277484,3277486-3277619,3277623-3277655,3277662-3277670,3277680-3277686,3277687-3277722,3277723-3277746,3277783-3277899,3277901-3277917,3277918-3277993,3277997-3278186,3278187-3278208,3278216-3278223,3278223-3278243,3278246-3278403,3278406-3278441,3278443-3278450,3278458-3278555,3278556-3278594,3278597-3278620,…	cattleAnnot_513967(ALDH3A2)--92.38;cattle_gi|156120616|ref|NM_001101984.1|(ALDH3A2)--92.82;milkGenes_gi|156120616|ref|NM_001101984.1|(ALDH3A2)--92.75
aldh5a1	cattle_gi|300794898|ref|NM_001192735.1|(ALDH5A1)	88.8	POSITION=egybuf.s.002131:2116916-2145307;EXONS:2116916-2116973,2116977-2117079,2117088-2117195,2117196-2117275,2117275-2117319,2117320-2117340,2117341-2117589,2117589-2117594,2117597-2117634,2117636-2117649,2117650-2117734,2117735-2117930,2117938-2118042,2118042-2118053,2118054-2118107,2118108-2118127,2118131-2118168,2118173-2118188,2118198-2118224,2118227-2118408,2120129-2120188,2122602-2122638,…	cattleAnnot_532724(ALDH5A1)--88.72;cattle_gi|300794898|ref|NM_001192735.1|(ALDH5A1)--88.80
aldh6a1	cattleAnnot_327692(ALDH6A1)	98.38	POSITION=egybuf.s.001690:3161731-3181248;EXONS:3161731-3161756,3161757-3161851,3161852-3161858,3161859-3161865,3163730-3163829,3164100-3164123,3164125-3164129,3164131-3164284,3165628-3165640,3165641-3165779,3165783-3165813,3166015-3166204,3167524-3167541,3167542-3167647,3169197-3169434,3169437-3169453,3169455-3169484,3169487-3169507,3170550-3170574,3170575-3170600,3170601-3170627,3170860-3171000,…	cattleAnnot_327692(ALDH6A1)--98.38;cattle_gi|31343576|ref|NM_175811.2|(ALDH6A1)--97.93;milkGenes_gi|31343576|ref|NM_175811.2|(ALDH6A1)--97.93
aldh7a1	cattleAnnot_507477(ALDH7A1)	96.59	POSITION=egybuf.s.001323:1684948-1725619;EXONS:1684948-1685023,1686307-1686380,1686616-1686713,1687945-1688002,1688006-1688064,1690447-1690549,1690605-1690609,1691480-1691518,1691519-1691527,1691528-1691549,1691557-1691567,1693971-1693998,1694000-1694021,1694021-1694065,1696301-1696342,1699399-1699496,1701370-1701392,1701394-1701444,1701445-1701450,1707452-1707459,1707466-1707498,1709926-1710055,…	cattleAnnot_507477(ALDH7A1)--96.59;cattle_gi|187960115|ref|NM_001045969.2|(ALDH7A1)--95.65;milkGenes_gi|187960115|ref|NM_001045969.2|(ALDH7A1)--95.65
aldh8a1	cattleAnnot_513537(ALDH8A1)	98.36	POSITION=egybuf.s.003297:1883561-1910280;EXONS:1883561-1883670,1883671-1883732,1883733-1883912,1883913-1883984,1883992-1884051,1884051-1884095,1884105-1884112,1884116-1884121,1884123-1884205,1884208-1884299,1884300-1884616,1884619-1884861,1892239-1892399,1894388-1894636,1897049-1897057,1899671-1899783,1899783-1899791,1899804-1899826,1901460-1901614,1905257-1905280,1905284-1905408,1910121-1910213,…	cattleAnnot_513537(ALDH8A1)--98.36;cattle_gi|115497379|ref|NM_001075626.1|(ALDH8A1)--97.69
aldh9a1	cattleAnnot_537539(ALDH9A1)	97.55	POSITION=egybuf.s.001316:7129300-7161124;EXONS:7129300-7129385,7129388-7129445,7129445-7129565,7129566-7129575,7129577-7129609,7129612-7129615,7129616-7129637,7129639-7129678,7129681-7129776,7129779-7129793,7129793-7129819,7129821-7129828,7129836-7129866,7129866-7129917,7129941-7130014,7130015-7130039,7130040-7130069,7132498-7132522,7132524-7132612,7135619-7135665,7135666-7135761,7140087-7140174,…	cattleAnnot_537539(ALDH9A1)--97.55;cattle_gi|114051781|ref|NM_001046423.1|(ALDH9A1)--92.98;milkGenes_gi|114051781|ref|NM_001046423.1|(ALDH9A1)--92.98
aldoa	cattleAnnot_509566(ALDOA)	97.71	POSITION=egybuf.s.001015:1956440-1969827;EXONS:1956440-1956576,1956577-1956585,1956585-1956635,1956642-1956689,1956694-1956754,1956844-1956864,1956871-1956959,1956960-1956969,1956978-1957050,1957223-1957257,1957265-1957405,1957523-1957607,1957945-1958104,1958235-1958285,1958286-1958290,1959171-1959196,1959197-1959203,1959205-1959243,1959245-1959253,1959255-1959390,1959487-1959612,1963603-1963659,…	cattleAnnot_509566(ALDOA)--97.71
aldob	cattleAnnot_515263(ALDOB)	98.11	POSITION=egybuf.s.002550:1010706-1027167;EXONS:1010706-1010906,1010919-1010964,1010968-1011226,1013612-1013657,1013658-1013674,1013675-1013684,1013684-1013779,1013780-1013812,1014231-1014405,1015273-1015357,1016966-1017035,1017043-1017125,1019420-1019475,1020744-1020760,1020761-1020840,1020844-1020953,1021827-1021949,1021992-1021995,1027104-1027167	cattleAnnot_515263(ALDOB)--98.11;cattle_gi|402745359|ref|NM_001034485.2|(ALDOB)--95.84
aldoc	cattle_gi|404503233|ref|NM_001097984.2|(ALDOC)	99.18	POSITION=egybuf.s.004264:12200868-12204428;EXONS:12200868-12200969,12200970-12200998,12201005-12201065,12201065-12201103,12201107-12201123,12201126-12201321,12201323-12201373,12201503-12201528,12201532-12201704,12201836-12201908,12201909-12201976,12201982-12202016,12202255-12202339,12202461-12202528,12202529-12202625,12202721-12202774,12202895-12203107,12203197-12203222,12203224-12203321,12204356…	cattleAnnot_504584(ALDOC)--99.15;cattle_gi|404503233|ref|NM_001097984.2|(ALDOC)--99.18;milkGenes_gi|404503233|ref|NM_001097984.2|(ALDOC)--99.18;pig_gi|345441770|ref|NM_001243928.1|(ALDOC)--89.14
alg1	cattle_gi|329663539|ref|NM_001205603.1|(ALG1)	90.5	POSITION=egybuf.s.003536:4156586-4175393;EXONS:4156586-4156625,4156625-4156679,4158244-4158319,4158692-4158734,4158736-4158800,4160521-4160670,4163529-4163619,4163634-4163637,4164112-4164127,4164135-4164219,4165555-4165588,4165590-4165598,4165599-4165680,4165685-4165690,4165837-4165870,4166181-4166241,4167386-4167497,4169363-4169478,4170372-4170448,4172194-4172228,4172230-4172345,4173208-4173313,…	cattleAnnot_507210(ALG1)--89.41;cattle_gi|329663539|ref|NM_001205603.1|(ALG1)--90.50
alg10	cattleAnnot_539837(ALG10)	98.18	POSITION=egybuf.s.003172:53855-60729;EXONS:53855-53889,53893-54022,54027-54528,54531-54644,54647-54705,54706-54734,54739-54751,54751-54816,54819-55260,55263-55419,55421-55432,56031-56090,56091-56187,56190-56207,56215-56219,56219-56226,56231-56663,56666-56699,56700-56917,56918-56935,56935-56939,56949-57010,57011-57265,58953-58985,58988-58994,58994-59018,59020-59151,60436-60464,60466-60649,60652-60…	cattleAnnot_539837(ALG10)--98.18;cattle_gi|115495980|ref|NM_001076189.1|(ALG10)--96.59
alg11	cattleAnnot_540845(ALG11)	96.74	POSITION=egybuf.s.002836:1933128-1945491;EXONS:1933128-1933221,1936274-1936357,1936358-1936506,1939270-1939736,1939738-1939790,1939791-1939801,1939803-1939857,1939860-1939878,1939883-1940209,1942740-1942884,1942885-1943029,1943032-1943037,1943037-1943041,1943049-1943056,1943056-1943066,1943073-1943118,1943120-1943131,1943139-1943145,1943146-1943152,1943154-1943195,1943208-1943215,1943216-1943252,…	cattleAnnot_540845(ALG11)--96.74
alg13	cattleAnnot_515282(ALG13)	99.19	POSITION=egybuf.s.002064:622824-714980;EXONS:622824-622843,622848-622966,627750-627795,627796-627804,627806-627896,627904-627922,628980-629060,629061-629119,655006-655043,655044-655381,655947-656029,658127-658177,658940-658987,661085-661157,666473-666510,666511-666520,666521-666556,666763-666867,666873-666929,673711-673787,674809-674844,674848-674918,676541-676604,676925-677026,678058-678067,6780…	cattleAnnot_515282(ALG13)--99.19
alg14	cattleAnnot_506537(ALG14)	98.55	POSITION=egybuf.s.003132:13680396-13790033;EXONS:13680396-13680663,13680664-13680953,13714812-13714818,13749333-13749413,13749415-13749466,13782375-13782388,13782389-13782527,13789352-13789504,13789509-13789534,13789536-13789669,13789670-13789716,13789716-13789805,13789828-13789906,13789907-13790033	cattleAnnot_506537(ALG14)--98.55;cattle_gi|402691759|ref|NM_001077863.2|(ALG14)--97.69;milkGenes_gi|402691759|ref|NM_001077863.2|(ALG14)--97.69
alg2	cattleAnnot_538899(ALG2)	91.26	POSITION=egybuf.s.002872:7597859-7602803;EXONS:7597859-7597925,7597925-7597974,7597977-7597991,7598003-7598030,7598031-7598139,7598144-7598203,7598203-7598211,7598211-7598250,7598251-7598264,7598267-7598309,7598310-7598438,7598439-7598480,7598481-7598653,7598658-7598833,7598834-7599077,7599084-7599114,7599118-7599362,7601940-7602052,7602692-7602803	cattleAnnot_538899(ALG2)--91.26;cattle_gi|402743642|ref|NM_001083491.2|(ALG2)--90.53
alg3	cattleAnnot_614624(ALG3)	92.97	POSITION=egybuf.s.000010:3474368-3480347;EXONS:3474368-3474418,3475048-3475108,3477012-3477111,3477207-3477225,3477226-3477274,3477276-3477348,3477349-3477357,3477468-3477591,3477592-3477598,3477601-3477631,3478128-3478247,3478691-3478781,3478785-3478900,3479045-3479122,3479733-3479781,3479784-3479878,3480022-3480044,3480045-3480241,3480247-3480347	cattleAnnot_614624(ALG3)--92.97;cattle_gi|134085820|ref|NM_001083511.1|(ALG3)--91.41
alg5	cattleAnnot_506566(ALG5)	97.82	POSITION=egybuf.s.001561:3288693-3318837;EXONS:3288693-3288829,3288831-3288836,3288836-3288880,3288881-3288889,3288890-3288930,3288931-3289043,3291478-3291481,3294148-3294317,3294744-3294750,3294750-3294786,3295125-3295193,3296407-3296496,3298088-3298202,3303228-3303287,3308780-3308836,3308839-3308894,3308904-3308939,3316476-3316557,3318630-3318642,3318647-3318713,3318720-3318727,3318735-3318837	cattleAnnot_506566(ALG5)--97.82;cattle_gi|215276971|ref|NM_001142365.1|(ALG5)--84.70
alg6	milkGenes_gi|999844026|ref|NM_001075432.3|(ALG6)	96.18	POSITION=egybuf.s.000002:4686991-4745899;EXONS:4686991-4687063,4687066-4687212,4687212-4687255,4687257-4687262,4687270-4687600,4687605-4687756,4687756-4687791,4687795-4687814,4687818-4687889,4687890-4688147,4693858-4693865,4693870-4694060,4694186-4694255,4700545-4700560,4700567-4700594,4700596-4700613,4704337-4704399,4704400-4704423,4706669-4706677,4706679-4706692,4706693-4706758,4708653-4708789,…	cattleAnnot_510138(ALG6)--95.97;cattle_gi|215276975|ref|NM_001075432.2|(ALG6)--96.11;milkGenes_gi|999844026|ref|NM_001075432.3|(ALG6)--96.18
alg8	cattleAnnot_538731(ALG8)	99.64	POSITION=egybuf.s.003686:457625-487060;EXONS:457625-457723,462410-462487,469703-469897,472883-472992,473989-474056,476843-476969,477559-477661,478489-478608,481409-481549,483101-483240,484523-484528,484531-484623,484960-485032,486425-486776,486777-486825,486835-487060	cattleAnnot_538731(ALG8)--99.64;cattle_gi|402692620|ref|NM_001076125.2|(ALG8)--99.20;human_gi|91984776|ref|NM_024079.4|(ALG8)--84.23
alg9	cattleAnnot_504346(ALG9)	94.93	POSITION=egybuf.s.001740:1028505-1154934;EXONS:1028505-1028510,1028512-1028530,1028537-1028757,1028764-1028801,1028805-1028822,1028823-1028831,1028833-1028846,1028848-1029087,1029089-1029172,1029195-1029235,1029243-1029270,1029287-1029297,1029331-1029364,1029365-1029373,1029373-1029445,1029462-1029524,1029556-1029744,1029744-1029752,1029753-1029808,1029809-1029812,1029813-1029822,1029823-1029842,…	cattleAnnot_504346(ALG9)--94.93;pig_gi|359465577|ref|NM_001253825.1|(ALG9)--89.90
alk	cattleAnnot_536642(ALK)	86.16	POSITION=egybuf.s.003366:3741445-4091415;EXONS:3741445-3741648,3882146-3882186,3882201-3882281,3948492-3948583,3948604-3948626,3959521-3959651,3962688-3962789,3982623-3982791,4006696-4006736,4006738-4006793,4006965-4007093,4025591-4025611,4042285-4042429,4047380-4047404,4047406-4047412,4047414-4047517,4048292-4048435,4051038-4051057,4051058-4051061,4051062-4051102,4053058-4053157,4053640-4053757,…	cattleAnnot_536642(ALK)--86.16
alkbh1	cattleAnnot_538733(ALKBH1)	98.51	POSITION=egybuf.s.000299:2409747-2433513;EXONS:2409747-2409843,2409845-2409866,2409869-2409892,2409894-2410044,2410048-2410095,2410096-2410677,2410680-2410748,2410748-2410778,2410778-2410831,2410833-2410846,2410849-2410872,2410889-2410929,2410942-2410961,2410963-2411176,2411178-2411301,2411304-2411548,2411553-2411565,2412461-2412599,2416014-2416103,2428291-2428347,2428351-2428377,2428378-2428415,…	cattleAnnot_538733(ALKBH1)--98.51;cattle_gi|156121086|ref|NM_001102220.1|(ALKBH1)--95.14;milkGenes_gi|156121086|ref|NM_001102220.1|(ALKBH1)--95.14
alkbh2	cattleAnnot_511380(ALKBH2)	99.87	POSITION=egybuf.s.001642:2451068-2456583;EXONS:2451068-2451153,2451153-2451165,2451688-2452090,2452093-2452123,2453783-2453982,2455754-2456251,2456253-2456583	cattleAnnot_511380(ALKBH2)--99.87;cattle_gi|66792819|ref|NM_001024516.1|(ALKBH2)--96.71
alkbh3	cattle_gi|402745020|ref|NM_001037602.2|(ALKBH3)	98.76	POSITION=egybuf.s.003087:234924-277602;EXONS:234924-234956,234966-235017,236270-236416,236518-236534,236535-236624,237458-237491,239858-239906,247227-247331,248940-249029,258880-258885,258886-259091,276406-276426,276428-276507,277246-277602	cattleAnnot_514579(ALKBH3)--87.07;cattle_gi|402745020|ref|NM_001037602.2|(ALKBH3)--98.76
alkbh8	cattleAnnot_781788(ALKBH8)	98.06	POSITION=egybuf.s.003323:649779-790077;EXONS:649779-649823,657372-657411,657416-657508,663600-663746,663750-663775,684119-684249,686932-686960,686961-687012,687013-687028,689084-689190,694500-694560,713001-713016,713025-713112,738323-738342,738345-738358,738359-738479,743971-744030,744031-744153,744159-744225,744226-744231,744250-744255,783665-783806,789082-789387,789387-789391,789397-789403,7894…	cattleAnnot_781788(ALKBH8)--98.06;cattle_gi|346644779|ref|NM_001080341.2|(ALKBH8)--97.03
allc	cattle_gi|402746759|ref|NM_001075909.2|(ALLC)	97.85	POSITION=egybuf.s.002591:1484385-1510517;EXONS:1484385-1484468,1484470-1484478,1484487-1484494,1484501-1484734,1485414-1485536,1487257-1487311,1487316-1487367,1488413-1488487,1488851-1488907,1488912-1489012,1492922-1493057,1494629-1494705,1495785-1495914,1497422-1497440,1497441-1497508,1499058-1499094,1499097-1499111,1506877-1506974,1509776-1509927,1510392-1510517	cattleAnnot_528311(ALLC)--95.77;cattle_gi|402746759|ref|NM_001075909.2|(ALLC)--97.85
alms1	cattleAnnot_533055(ALMS1)	98.35	POSITION=egybuf.s.002400:291600-500838;EXONS:291600-291612,291613-291627,291631-291635,291636-291675,291690-291905,291906-291966,294230-294314,294319-294329,297383-297432,302257-302442,303827-304025,304468-304490,304491-304495,304495-304510,304512-304672,307315-307371,307374-307435,335904-335942,335946-336142,336143-336149,336151-336425,336435-336575,336587-336647,336649-337080,339043-339180,3391…	cattleAnnot_533055(ALMS1)--98.35;milkGenes_gi|75749982|gb|DT818106.1|(ALMS1)--98.09
alox12	cattle_gi|300797188|ref|NM_001192336.1|(ALOX12)	90.02	POSITION=egybuf.s.004264:19820884-19834909;EXONS:19820884-19820935,19820936-19821005,19821717-19821723,19821724-19821736,19821740-19821778,19823083-19823140,19823150-19823169,19823273-19823397,19823518-19823615,19823884-19823905,19823905-19823993,19823994-19824044,19825505-19825519,19825519-19825619,19825620-19825649,19826456-19826525,19826528-19826669,19830633-19830720,19830925-19830955,19830956…	cattleAnnot_407169(ALOX12)--89.87;cattle_gi|300797188|ref|NM_001192336.1|(ALOX12)--90.02
alox12b	cattle_gi|300796332|ref|NM_001192038.1|(ALOX12B)	98.86	POSITION=egybuf.s.003062:584585-598474;EXONS:584585-584765,585592-585765,585972-586071,587910-588032,588484-588654,588885-588910,588913-588977,589199-589346,589348-589402,590568-590708,590774-590778,590950-591042,591044-591086,591093-591111,591111-591124,592162-592266,593484-593523,593524-593542,593543-593604,593648-593651,593720-593808,593918-593981,593982-594001,596984-597190,598342-598474	cattleAnnot_504803(ALOX12B)--98.61;cattle_gi|300796332|ref|NM_001192038.1|(ALOX12B)--98.86
alox12e	cattleAnnot_787450(ALOX12E)	98.42	POSITION=egybuf.s.004264:19753981-19765448;EXONS:19753981-19753989,19753993-19754018,19754019-19754033,19754049-19754427,19754429-19754486,19754487-19754520,19754523-19754630,19754631-19754825,19754829-19754908,19755033-19755185,19755187-19755200,19756195-19756226,19756227-19756398,19757239-19757267,19757267-19757274,19757276-19757281,19757282-19757297,19757384-19757390,19757390-19757504,19758047…	cattleAnnot_787450(ALOX12E)--98.42;cattle_gi|134085949|ref|NM_001083532.1|(ALOX12E)--98.41;milkGenes_gi|134085949|ref|NM_001083532.1|(ALOX12E)--98.41
alox15	cattleAnnot_282139(ALOX15)	97.99	POSITION=egybuf.s.004264:19720382-19732667;EXONS:19720382-19720514,19725061-19725236,19725241-19725257,19725257-19725265,19725529-19725610,19725703-19725780,19725784-19725827,19725985-19726050,19726051-19726069,19726070-19726092,19726280-19726439,19727641-19727710,19727711-19727785,19727945-19727957,19727962-19728159,19729735-19729820,19729907-19730077,19730253-19730329,19730345-19730375,19730944…	cattleAnnot_282139(ALOX15)--97.99;cattle_gi|31341820|ref|NM_174501.2|(ALOX15)--97.61
alox15b	cattleAnnot_286820(ALOX15B)	89.95	POSITION=egybuf.s.003062:558866-569088;EXONS:558866-559012,559043-559048,559104-559167,560246-560261,560262-560321,562929-563006,563007-563053,563330-563374,563377-563436,564682-564714,564720-564816,565746-565758,565759-565893,565992-566071,566072-566085,566086-566197,567240-567260,567262-567328,567488-567501,567502-567658,567838-567958,568056-568157,568253-568422,568812-568877,568879-568991,5689…	cattleAnnot_286820(ALOX15B)--89.95;cattle_gi|329664309|ref|NM_001205703.1|(ALOX15B)--89.75
alox5	cattleAnnot_404074(ALOX5)	84.87	POSITION=egybuf.s.003238:7759082-7810332;EXONS:7759082-7759271,7759272-7759516,7760178-7760446,7761572-7761675,7762585-7762684,7763055-7763092,7763097-7763182,7763278-7763285,7764185-7764272,7764278-7764297,7764298-7764362,7767875-7767976,7767977-7768079,7775866-7775925,7775933-7775952,7775955-7776018,7779860-7780032,7783425-7783496,7783498-7783533,7792804-7792926,7808079-7808160,7810132-7810251,…	cattleAnnot_404074(ALOX5)--84.87;cattle_gi|300796055|ref|NM_001192792.1|(ALOX5)--84.83
alox5ap	cattleAnnot_613869(ALOX5AP)	99.87	POSITION=egybuf.s.001561:9207759-9231540;EXONS:9207759-9207766,9207771-9207889,9207891-9208020,9208020-9208086,9208087-9208204,9213894-9213975,9216907-9216977,9223657-9223756,9231441-9231540	cattleAnnot_613869(ALOX5AP)--99.87;cattle_gi|402746563|ref|NM_001076293.2|(ALOX5AP)--98.02
aloxe3	cattleAnnot_517001(ALOXE3)	97.68	POSITION=egybuf.s.003062:609924-636240;EXONS:609924-609933,610313-610318,610419-610456,610457-610527,610543-610580,610606-610613,610616-610626,610627-610652,610655-610669,610669-610734,610738-611019,611021-611028,611030-611069,611073-611139,611141-611333,611336-611396,616171-616204,616205-616344,616919-617019,623203-623306,623310-623328,623907-624075,625652-625739,625829-625837,625837-625998,6260…	cattleAnnot_517001(ALOXE3)--97.68
alpi	cattleAnnot_280993(ALPI)	91.08	POSITION=egybuf.s.001779:5788072-5901514;EXONS:5788072-5788107,5788108-5788139,5788220-5788248,5788251-5788328,5788329-5788334,5788405-5788409,5788461-5788487,5788490-5788558,5788560-5788566,5788568-5788584,5788777-5788921,5788922-5788935,5788943-5788954,5789036-5789061,5789067-5789126,5789127-5789211,5789443-5789459,5789464-5789530,5899175-5899226,5899316-5899331,5899332-5899336,5899336-5899388,…	cattleAnnot_280993(ALPI)--91.08
alpk1	cattleAnnot_524375(ALPK1)	97.45	POSITION=egybuf.s.003412:2145618-2279113;EXONS:2145618-2145645,2145647-2145709,2145712-2145717,2145724-2145835,2145836-2146067,2146069-2146093,2146094-2146137,2146138-2146142,2146142-2146149,2146149-2146163,2146164-2146338,2147695-2147829,2147831-2147884,2149100-2149262,2153782-2153935,2156119-2156205,2156206-2156211,2156212-2157030,2157034-2157173,2157183-2157303,2157305-2157830,2157836-2158236,…	cattleAnnot_524375(ALPK1)--97.45
alpk2	cattleAnnot_510218(ALPK2)	98.36	POSITION=egybuf.s.004468:1320509-1468868;EXONS:1320509-1320691,1320694-1320735,1320736-1320943,1320948-1320994,1320996-1321056,1321060-1321085,1321086-1321146,1321147-1321415,1336852-1336885,1336885-1336892,1343110-1343149,1343150-1343219,1343232-1343330,1352187-1352274,1353886-1354000,1354625-1354682,1354697-1354724,1354726-1354771,1354772-1354786,1358132-1358167,1358264-1358391,1359512-1359659,…	cattleAnnot_510218(ALPK2)--98.36;cattle_gi|300795404|ref|NM_001192248.1|(ALPK2)--97.22
alpk3	cattleAnnot_516866(ALPK3)	90.44	POSITION=egybuf.s.003461:2405361-2462758;EXONS:2405361-2405399,2409776-2409896,2422273-2422326,2422328-2422392,2422890-2423014,2423018-2423124,2423689-2423869,2423871-2423905,2423906-2423964,2423965-2424019,2424024-2424240,2424241-2424513,2424514-2424709,2443493-2443514,2443516-2443590,2443594-2443708,2443709-2444013,2444015-2444226,2444824-2445163,2445165-2445315,2445316-2445320,2445333-2445390,…	cattleAnnot_516866(ALPK3)--90.44
alpl	cattleAnnot_280994(ALPL)	92.68	POSITION=egybuf.s.002690:8103539-8141351;EXONS:8103539-8103637,8107924-8107927,8111362-8111390,8111397-8111522,8117122-8117242,8118232-8118343,8120579-8120753,8121743-8121766,8121767-8121771,8121771-8121775,8121776-8121919,8127817-8127960,8130224-8130260,8130261-8130270,8130271-8130295,8133213-8133347,8137010-8137051,8137054-8137204,8137689-8137722,8137723-8137757,8137757-8137808,8139517-8139631,…	cattleAnnot_280994(ALPL)--92.68;cattle_gi|110347573|ref|NM_176858.2|(ALPL)--88.17
als2	cattleAnnot_535750(ALS2)	97.71	POSITION=egybuf.s.000700:3302031-3356525;EXONS:3302031-3302106,3303433-3303587,3307616-3307918,3307920-3308126,3308127-3308264,3308271-3308393,3308393-3308448,3308451-3308556,3311724-3311784,3311791-3312060,3312063-3312087,3313475-3313643,3314511-3314608,3314744-3314749,3320058-3320129,3323083-3323241,3325048-3325084,3325092-3325102,3325103-3325234,3327365-3327503,3327511-3327546,3329344-3329410,…	cattleAnnot_535750(ALS2)--97.71;milkGenes_gi|82823286|gb|DV889057.1|(ALS2)--97.29
als2cl	cattleAnnot_506969(ALS2CL)	92.11	POSITION=egybuf.s.000020:3485827-3510900;EXONS:3485827-3485865,3485866-3486254,3486255-3486281,3486287-3486357,3486358-3486430,3486430-3486438,3486439-3486443,3486465-3486685,3486685-3486736,3486738-3486793,3486794-3486813,3486813-3486841,3486842-3486907,3486909-3486995,3486996-3487000,3487001-3487044,3487048-3487067,3487068-3487078,3487079-3487100,3487101-3487135,3487137-3487217,3487223-3487249,…	cattleAnnot_506969(ALS2CL)--92.11;cattle_gi|156523087|ref|NM_001102488.1|(ALS2CL)--87.71
als2cr11	cattle_gi|282721036|ref|NM_001078059.2|(ALS2CR11)	98.62	POSITION=egybuf.s.000700:3447324-3587521;EXONS:3447324-3447355,3447358-3447505,3447505-3447511,3447514-3447590,3461110-3461171,3461178-3461199,3462411-3462463,3463812-3463952,3464771-3464775,3468720-3468845,3477887-3477932,3478851-3478920,3482081-3482135,3482366-3482371,3491398-3491414,3491414-3491474,3491477-3491542,3502049-3502155,3504585-3504652,3508885-3508929,3510088-3510285,3510296-3510385,…	cattleAnnot_616081(ALS2CR11)--98.61;cattle_gi|282721036|ref|NM_001078059.2|(ALS2CR11)--98.62
als2cr12	cattleAnnot_784225(ALS2CR12)	97.61	POSITION=egybuf.s.000700:3713977-3756623;EXONS:3713977-3714001,3714003-3714097,3714101-3714167,3714167-3714258,3714260-3714379,3723213-3723399,3723901-3723919,3723925-3723976,3726607-3726647,3728366-3728499,3730681-3730774,3733234-3733295,3734938-3735035,3736346-3736398,3738175-3738196,3738197-3738275,3740440-3740504,3740512-3740544,3743864-3743926,3747412-3747501,3747645-3747731,3756128-3756195,…	cattleAnnot_784225(ALS2CR12)--97.61;cattle_gi|157428045|ref|NM_001105461.1|(ALS2CR12)--97.20
alx1	cattle_gi|300796275|ref|NM_001192291.1|(ALX1)	99.08	POSITION=egybuf.s.002415:3146873-3169832;EXONS:3146873-3146955,3146956-3147055,3147304-3147358,3147362-3147567,3151176-3151219,3151219-3151231,3151232-3151332,3151334-3151483,3154541-3154569,3154572-3154583,3154587-3154595,3154602-3154680,3169199-3169832	cattleAnnot_539689(ALX1)--99.07;cattle_gi|300796275|ref|NM_001192291.1|(ALX1)--99.08;human_gi|154813200|ref|NM_006982.2|(ALX1)--96.52
amac1l3	cattle_gi|155371920|ref|NM_001101095.1|(AMAC1L3)	97.41	POSITION=egybuf.s.004264:20263632-20265238;EXONS:20263632-20263795,20263804-20263818,20263818-20264386,20264388-20264438,20264439-20264472,20264476-20264483,20264485-20264627,20264632-20264664,20264665-20264669,20264669-20264799,20264801-20264905,20264907-20265238	cattle_gi|155371920|ref|NM_001101095.1|(AMAC1L3)--97.41
amacr	cattleAnnot_540376(AMACR)	86.61	POSITION=egybuf.s.003804:1240019-1257709;EXONS:1240019-1240045,1240055-1240096,1240096-1240163,1243426-1243533,1243542-1243571,1247726-1247739,1247745-1247788,1247802-1247893,1251351-1251537,1256622-1256850,1256856-1256868,1256870-1257108,1257116-1257171,1257182-1257271,1257274-1257497,1257507-1257709	cattleAnnot_540376(AMACR)--86.61
ambn	cattleAnnot_280995(AMBN)	99.71	POSITION=egybuf.s.003307:1820230-1832250;EXONS:1820230-1820512,1820514-1820569,1820574-1820669,1820671-1820724,1820730-1820939,1823236-1823280,1823377-1823435,1823707-1823744,1823928-1823932,1824805-1824814,1824817-1824996,1826525-1826635,1827255-1827302,1828620-1828637,1828638-1828671,1830648-1830671,1830672-1830717,1832148-1832186,1832189-1832250	cattleAnnot_280995(AMBN)--99.71;cattle_gi|31343095|ref|NM_173988.2|(AMBN)--97.64
ambp	cattleAnnot_280996(AMBP)	97.89	POSITION=egybuf.s.002754:2430329-2443420;EXONS:2430329-2430394,2431921-2432046,2432060-2432095,2432406-2432573,2433668-2433702,2433704-2433720,2433722-2433752,2437412-2437457,2438215-2438315,2438773-2438888,2439802-2439845,2439852-2439884,2441523-2441666,2443201-2443256,2443258-2443369,2443377-2443420	cattleAnnot_280996(AMBP)--97.89;cattle_gi|402691722|ref|NM_173989.3|(AMBP)--97.32
ambra1	cattle_gi|375330639|ref|NM_001034522.2|(AMBRA1)	89.25	POSITION=egybuf.s.004078:1115993-1267569;EXONS:1115993-1116075,1116075-1116079,1116086-1116112,1116117-1116171,1116175-1116187,1116187-1116190,1116199-1116261,1116639-1116696,1117181-1117230,1117232-1117369,1117985-1118020,1118021-1118159,1119147-1119214,1119775-1119799,1119801-1119841,1119844-1119882,1119888-1119928,1120198-1120751,1120752-1121011,1121793-1121942,1121944-1121996,1121999-1122022,…	cattleAnnot_517263(AMBRA1)--88.97;cattle_gi|375330639|ref|NM_001034522.2|(AMBRA1)--89.25
amd1	cattle_gi|115432039|ref|NM_173990.2|(AMD1)	96.52	POSITION=egybuf.s.002621:4117215-4143115;EXONS:4117215-4117315,4117316-4117433,4117434-4117440,4117444-4117466,4117466-4117487,4117489-4117509,4117511-4117904,4117905-4117921,4117922-4118002,4118004-4118063,4118806-4118814,4118815-4118849,4118866-4118966,4119051-4119085,4119093-4119152,4119265-4119294,4119303-4119419,4119519-4119562,4120553-4120654,4121369-4121372,4121659-4121723,4121732-4121771,…	cattle_gi|115432039|ref|NM_173990.2|(AMD1)--94.31;cattle_gi|115432039|ref|NM_173990.2|(AMD1)--96.52;milkGenes_gi|115432039|ref|NM_173990.2|(AMD1)--94.31;milkGenes_gi|115432039|ref|NM_173990.2|(AMD1)--96.52
amdhd1	cattleAnnot_505315(AMDHD1)	98.93	POSITION=egybuf.s.000487:441969-485907;EXONS:441969-442083,442083-442148,442149-442152,442153-442327,442330-442657,470535-470640,472269-472328,472511-472517,474839-474936,475304-475397,475403-475486,478477-478703,481324-481341,481344-481441,483069-483149,483166-483179,483971-484041,484044-484050,484053-484137,485308-485531,485531-485569,485574-485585,485596-485868,485869-485907	cattleAnnot_505315(AMDHD1)--98.93;cattle_gi|402691844|ref|NM_001098872.2|(AMDHD1)--89.32
amelx	cattleAnnot_281620(AMELX)	99.02	POSITION=egybuf.s.001615:204336-213018;EXONS:204336-204365,205698-205759,208264-208311,210346-210390,210672-210818,210819-211161,212881-213006,213006-213018	cattleAnnot_281620(AMELX)--99.02;cattle_gi|62526103|ref|NM_001014984.1|(AMELX)--95.98
amer1	cattleAnnot_539029(AMER1)	98.18	POSITION=egybuf.s.003220:647385-679786;EXONS:647385-647552,647555-647691,647691-647702,647703-648304,648312-648319,648330-648726,649424-649573,649574-649617,649622-649693,649702-650094,650095-650252,650252-650261,650271-650638,650639-650646,650649-650866,650869-650900,650902-651043,651044-651118,651120-651768,651788-651824,651825-651834,651837-651852,651853-651886,651886-652035,652042-652366,6523…	cattleAnnot_539029(AMER1)--98.18
amer3	cattleAnnot_616887(AMER3)	98.26	POSITION=egybuf.s.001787:363906-373752;EXONS:363906-364006,364008-364032,364033-364080,364080-364252,364259-364722,364731-364951,364954-364987,364988-365330,365331-365370,366015-366273,366274-366392,366394-366612,366613-367427,368064-368202,372070-372074,372887-372990,373563-373752	cattleAnnot_616887(AMER3)--98.26
amfr	cattleAnnot_507541(AMFR)	91.77	POSITION=egybuf.s.000254:7472532-7508463;EXONS:7472532-7472552,7472553-7472636,7475876-7476030,7476034-7476041,7477363-7477456,7477465-7477517,7479833-7479873,7480039-7480167,7480753-7480757,7482516-7482648,7483515-7483587,7483590-7483628,7489898-7490011,7490013-7490082,7491847-7491950,7498939-7499074,7501744-7501827,7504381-7504486,7506681-7506747,7506887-7507348,7507349-7507360,7507360-7507412,…	cattleAnnot_507541(AMFR)--91.77;cattle_gi|114051775|ref|NM_001045974.1|(AMFR)--85.96
amhr2	cattle_gi|328927050|ref|NM_001205328.1|(AMHR2)	98.53	POSITION=egybuf.s.002302:1307313-1314683;EXONS:1307313-1307350,1307352-1307394,1307397-1307460,1307462-1307482,1307487-1307548,1307561-1307621,1307625-1307639,1307643-1307695,1307696-1307709,1307710-1307776,1307777-1307947,1309411-1309458,1309459-1309549,1309736-1309761,1309762-1309885,1310045-1310218,1310364-1310479,1312329-1312382,1312487-1312664,1312760-1312831,1313232-1313275,1313416-1313433,…	cattleAnnot_514963(AMHR2)--98.42;cattle_gi|328927050|ref|NM_001205328.1|(AMHR2)--98.53
amica1	cattle_gi|122692514|ref|NM_001080250.1|(AMICA1)	94.07	POSITION=egybuf.s.001724:2741998-2772040;EXONS:2741998-2742195,2742196-2742330,2742335-2742488,2746179-2746214,2746215-2746239,2746240-2746268,2750226-2750266,2750276-2750287,2750289-2750293,2753298-2753437,2756713-2756828,2756843-2756955,2758736-2758848,2764456-2764525,2764529-2764686,2766383-2766503,2766505-2766519,2766522-2766530,2766532-2766544,2769788-2769801,2769812-2769846,2771937-2771983,…	cattleAnnot_509575(AMICA1)--93.74;cattle_gi|122692514|ref|NM_001080250.1|(AMICA1)--94.07;milkGenes_gi|122692514|ref|NM_001080250.1|(AMICA1)--94.07
amigo1	cattleAnnot_524284(AMIGO1)	93.04	POSITION=egybuf.s.004194:1029007-1034564;EXONS:1029007-1029150,1029699-1029756,1029763-1029912,1029913-1029978,1029979-1030101,1030102-1030536,1030539-1030687,1030692-1030781,1030783-1030807,1030815-1030907,1030913-1031025,1031031-1031086,1031089-1031362,1031363-1031374,1031379-1031420,1031425-1031456,1031457-1032160,1032170-1032416,1032417-1032632,1032634-1032684,1032690-1032700,1032701-1032790,…	cattleAnnot_524284(AMIGO1)--93.04;cattle_gi|155371966|ref|NM_001101119.1|(AMIGO1)--92.63;rat_gi|46047419|ref|NM_206881.1|(Amigo1)--86.23
amigo2	cattle_gi|329664986|ref|NM_001205786.1|(AMIGO2)	95.35	POSITION=egybuf.s.004393:4713124-4716345;EXONS:4713124-4713425,4713794-4713811,4713815-4713842,4713848-4713866,4713867-4714047,4714048-4714082,4714089-4714452,4714453-4714772,4714779-4715283,4715286-4715462,4715463-4715675,4715676-4715687,4715688-4715729,4715732-4715742,4715745-4716136,4716138-4716345	cattleAnnot_514273(AMIGO2)--95.15;cattle_gi|329664986|ref|NM_001205786.1|(AMIGO2)--95.35;milkGenes_gi|111120277|gb|BT026537.1|(AMIGO2)--94.07
ammecr1	cattleAnnot_615842(AMMECR1)	94.93	POSITION=egybuf.s.003511:484628-610785;EXONS:484628-484740,484742-484748,484751-484840,549705-549794,549795-549816,586984-587070,587072-587100,602029-602119,603542-603638,606320-606355,606363-606605,606610-606636,606638-606650,606651-606756,606763-607037,607038-607171,607172-607200,607209-607247,607247-607359,607360-607404,607412-607565,607566-607593,607597-607723,607724-608163,608164-608374,6083…	cattleAnnot_615842(AMMECR1)--94.93;human_gi|284413706|ref|NM_001171689.1|(AMMECR1)--84.89
ammecr1l	milkGenes_gi|15775557|gb|BI774580.1|(AMMECR1L)	100	POSITION=egybuf.s.004648:1449951-1453669;EXONS:1449951-1450039,1450041-1450169,1452420-1452531,1452836-1452951,1453597-1453669	cattleAnnot_539958(AMMECR1L)--84.09;cattle_gi|329664561|ref|NM_001205735.1|(AMMECR1L)--99.66;milkGenes_gi|15775557|gb|BI774580.1|(AMMECR1L)--100.00
amn1	cattle_gi|164663786|ref|NM_001075858.2|(AMN1)	98.53	POSITION=egybuf.s.002626:1277142-1360487;EXONS:1277142-1277176,1277184-1277215,1277216-1277247,1277247-1277497,1277498-1277562,1277563-1277575,1277577-1277585,1277586-1277606,1277606-1277638,1277639-1277801,1277802-1277856,1277857-1278055,1278061-1278088,1278093-1278436,1278439-1278533,1278534-1278561,1278566-1278647,1278650-1278684,1278685-1278835,1299583-1299695,1311302-1311359,1311672-1311696,…	cattleAnnot_524465(AMN1)--93.58;cattleAnnot_524465(AMN1)--98.32;cattle_gi|164663786|ref|NM_001075858.2|(AMN1)--98.53
amot	cattle_gi|329663132|ref|NM_001206309.1|(AMOT)	99.35	POSITION=egybuf.s.000257:940959-988977;EXONS:940959-941013,941017-941304,941305-941355,941356-941398,941398-941409,941415-941698,941699-941797,941798-941801,941802-941814,941820-941841,941843-941850,948617-948627,948628-948634,948635-948688,948695-948879,948886-948962,948963-949123,954306-954451,955381-955474,958166-958286,958290-958316,972515-972584,972585-972666,973442-973633,985120-985243,9861…	cattleAnnot_535509(AMOT)--98.66;cattle_gi|329663132|ref|NM_001206309.1|(AMOT)--99.35
amotl1	cattleAnnot_541209(AMOTL1)	97.25	POSITION=egybuf.s.003323:1781876-2009188;EXONS:1781876-1781907,1781911-1781968,1781968-1782009,1818936-1819069,1836904-1836920,1836921-1836956,1910040-1910143,1910145-1910176,1910178-1910189,1910290-1910310,1910313-1910325,1914922-1914979,1914980-1915128,1915134-1915169,1915170-1915230,1915232-1915246,1915249-1915254,1915255-1915361,1915464-1915498,1915498-1915535,1915536-1915723,1915723-1915734,…	cattleAnnot_541209(AMOTL1)--97.25
amotl2	cattleAnnot_538514(AMOTL2)	87.92	POSITION=egybuf.s.000232:5547694-5565567;EXONS:5547694-5547729,5547733-5547750,5547753-5547956,5547959-5547988,5547988-5548044,5548057-5548104,5548104-5548142,5548762-5548885,5551591-5551611,5551615-5551656,5552254-5552445,5554219-5554235,5554238-5554365,5554482-5554485,5554754-5554760,5554763-5554815,5554816-5554844,5557960-5557963,5559053-5559175,5559184-5559235,5559235-5559353,5560121-5560137,…	cattleAnnot_538514(AMOTL2)--87.92
ampd1	cattleAnnot_512748(AMPD1)	97.91	POSITION=egybuf.s.000811:3871375-3883223;EXONS:3871375-3871404,3871405-3871541,3874709-3874763,3874769-3874795,3874801-3874822,3874831-3874929,3875395-3875449,3875450-3875526,3876587-3876747,3876748-3876783,3877070-3877200,3877923-3878088,3880028-3880038,3880041-3880142,3880325-3880488,3881398-3881432,3881434-3881522,3882210-3882333,3882338-3882381,3882558-3882581,3882584-3882619,3882621-3882630,…	cattleAnnot_512748(AMPD1)--97.91
ampd2	cattleAnnot_514185(AMPD2)	91.08	POSITION=egybuf.s.004194:890754-908286;EXONS:890754-890860,890862-890960,891412-891577,891578-891659,891662-891672,891673-891935,891936-892078,892079-892086,892951-893035,893371-893384,893385-893482,893666-893681,893684-893826,893829-893844,894121-894216,894225-894242,895457-895575,895577-895580,895584-895626,895719-895744,895747-895806,895809-895851,896664-896814,896981-897036,897037-897045,8970…	cattleAnnot_514185(AMPD2)--91.08;cattle_gi|219804323|ref|NM_001143856.1|(AMPD2)--86.80
ampd3	milkGenes_gi|10164512|gb|BE750520.1|(AMPD3)	100	POSITION=egybuf.s.002602:9178734-9182461;EXONS:9178734-9178848,9179391-9179523,9180845-9181001,9181002-9181012,9181013-9181042,9182353-9182461	cattleAnnot_519803(AMPD3)--98.32;milkGenes_gi|10164512|gb|BE750520.1|(AMPD3)--100.00
amph	cattle_gi|147905445|ref|NM_001098130.1|(AMPH)	91.32	POSITION=egybuf.s.002741:592076-718711;EXONS:592076-592106,592108-592160,609732-609737,609740-609762,609763-609791,618009-618104,621778-621799,621800-621863,621866-621878,633756-633762,633765-633827,633829-633869,635656-635742,639983-640057,640710-640794,643532-643671,645263-645382,645385-645395,661700-661784,661785-661818,662041-662046,667056-667075,668608-668623,668625-668635,681282-681287,6812…	cattleAnnot_614722(AMPH)--90.39;cattle_gi|147905445|ref|NM_001098130.1|(AMPH)--91.32
amt	cattleAnnot_280719(AMT)	97.74	POSITION=egybuf.s.001207:3579-7995;EXONS:3579-3596,3604-3647,3649-3656,3656-3684,3689-3717,3719-3895,3897-3946,3946-4084,4085-4218,4221-4253,4268-4291,4304-4398,4402-4500,4609-4760,5407-5586,5673-5738,5739-5818,6104-6182,6574-6626,6629-6706,7018-7089,7640-7785,7789-7808,7911-7932,7934-7984,7985-7995	cattleAnnot_280719(AMT)--97.74;cattle_gi|31343489|ref|NM_177485.2|(AMT)--97.70
amtn	cattleAnnot_618393(AMTN)	97.11	POSITION=egybuf.s.003307:1884953-1899732;EXONS:1884953-1885010,1885844-1886108,1888351-1888377,1890771-1890786,1894277-1894366,1895508-1895573,1896557-1896643,1899663-1899732	cattleAnnot_618393(AMTN)--97.11;cattle_gi|728798453|ref|NM_001302953.1|(AMTN)--97.00
amy2	pig_gi|47523475|ref|NM_214195.1|(AMY2)	88.18	POSITION=egybuf.s.002237:265420-323931;EXONS:265420-265452,265455-265616,267407-267532,267622-267628,268000-268096,268097-268112,268219-268223,270398-270475,270488-270498,270593-270612,270613-270717,270755-270758,271552-271683,320868-320983,320988-321104,321503-321631,321651-321691,323336-323448,323826-323846,323846-323852,323862-323914,323915-323931	pig_gi|47523475|ref|NM_214195.1|(AMY2)--88.18
amy2a	human_gi|747019238|ref|NM_000699.3|(AMY2A)	85.55	POSITION=egybuf.s.002237:265409-324093;EXONS:265409-265416,265420-265452,265455-265609,267504-267513,267513-267517,267518-267532,268001-268095,268096-268112,270410-270475,270484-270497,270592-270612,270613-270717,319198-319215,319216-319264,319266-319334,320868-320981,320990-321106,321530-321694,323336-323468,323826-323914,323915-324093	human_gi|747019238|ref|NM_000699.3|(AMY2A)--85.55
amy2b	cattleAnnot_505049(AMY2B)	98.83	POSITION=egybuf.s.002237:311255-336495;EXONS:311255-311421,311422-311506,312856-312874,312889-312958,312964-312995,313105-313224,316036-316083,316084-316125,316234-316356,319199-319215,319216-319264,319265-319333,320868-320983,320988-321103,321502-321697,321703-321706,323336-323482,323829-323914,323915-324042,335625-335742,336365-336430,336432-336495	cattleAnnot_505049(AMY2B)--98.83;cattle_gi|78042495|ref|NM_001035016.1|(AMY2B)--97.75
amz2	cattle_gi|77735912|ref|NM_001034481.1|(AMZ2)	94.61	POSITION=egybuf.s.003965:208324-216163;EXONS:208324-208524,209402-209562,210849-211009,214769-214877,214882-214905,215024-215195,215878-215882,215884-216163	cattleAnnot_515126(AMZ2)--85.02;cattle_gi|77735912|ref|NM_001034481.1|(AMZ2)--94.61;milkGenes_gi|77735912|ref|NM_001034481.1|(AMZ2)--94.61
anapc1	milkGenes_gi|112193821|gb|EE333447.1|(ANAPC1)	98.74	POSITION=egybuf.s.001003:108841-126403;EXONS:108841-108905,110809-110906,110910-110931,112396-112480,117571-117768,117836-117842,118633-118641,118643-118679,118682-118686,118781-118801,118811-118876,119421-119497,125501-125573,126367-126403	cattleAnnot_535565(ANAPC1)--97.67;milkGenes_gi|112193821|gb|EE333447.1|(ANAPC1)--98.74
anapc10	cattleAnnot_783986(ANAPC10)	97.96	POSITION=egybuf.s.002428:67296-156998;EXONS:67296-67354,67355-67640,85670-85716,118659-118742,118744-118781,132968-133032,133036-133062,154964-155038,155039-155050,155051-155091,156563-156738,156838-156998	cattleAnnot_783986(ANAPC10)--97.96;cattle_gi|402692248|ref|NM_001080357.2|(ANAPC10)--91.10;milkGenes_gi|402692248|ref|NM_001080357.2|(ANAPC10)--91.10
anapc11	milkGenes_gi|75875699|gb|DT895246.1|(ANAPC11)	88.28	POSITION=egybuf.s.000572:269178-274145;EXONS:269178-269237,269239-269370,269371-269425,269425-269471,269473-269481,269483-269490,269491-269512,273971-274087,274087-274110,274113-274145	milkGenes_gi|75875699|gb|DT895246.1|(ANAPC11)--88.28
anapc13	cattle_gi|383087751|ref|NM_001113234.2|(ANAPC13)	94.79	POSITION=egybuf.s.000232:5424378-5430438;EXONS:5424378-5424422,5424437-5424498,5425485-5425564,5425565-5425607,5425611-5425626,5429754-5429842,5429843-5429855,5429857-5429892,5429892-5429906,5429907-5429938,5429942-5429989,5429991-5429996,5429997-5430007,5430007-5430024,5430036-5430092,5430099-5430160,5430178-5430315,5430319-5430438	cattleAnnot_614347(ANAPC13)--93.79;cattle_gi|383087751|ref|NM_001113234.2|(ANAPC13)--94.79;cattle_gi|383087752|ref|NM_001113229.2|(ANAPC13)--94.50;pig_gi|296010800|ref|NM_001178070.1|(ANAPC13)--84.83
anapc15	cattleAnnot_505356(ANAPC15)	95.77	POSITION=egybuf.s.003256:1216362-1219678;EXONS:1216362-1216372,1216372-1216379,1216381-1216423,1216424-1216431,1216431-1216469,1216476-1216535,1216552-1216681,1216682-1216715,1216834-1216919,1216920-1216935,1216936-1216974,1217290-1217349,1217862-1217885,1217900-1217990,1219566-1219678	cattleAnnot_505356(ANAPC15)--95.77;cattle_gi|77735440|ref|NM_001034243.1|(ANAPC15)--88.54
anapc16	cattleAnnot_540089(ANAPC16)	98.27	POSITION=egybuf.s.004741:7889466-7900219;EXONS:7889466-7889558,7889571-7889575,7890958-7891054,7892614-7892779,7892780-7892783,7898251-7898325,7899383-7899408,7899412-7899531,7899533-7899583,7899583-7899650,7899651-7899654,7899655-7899708,7899709-7899759,7899760-7899773,7899775-7899915,7899922-7900065,7900066-7900124,7900125-7900131,7900131-7900179,7900181-7900219	cattleAnnot_540089(ANAPC16)--98.27;cattle_gi|62460613|ref|NM_001014960.1|(ANAPC16)--96.89;milkGenes_gi|62460613|ref|NM_001014960.1|(ANAPC16)--96.89
anapc4	cattleAnnot_514572(ANAPC4)	92.63	POSITION=egybuf.s.004827:5323532-5359111;EXONS:5323532-5323654,5323656-5323699,5326058-5326164,5328173-5328305,5329872-5329946,5330094-5330120,5330217-5330260,5330905-5330990,5331616-5331720,5333012-5333044,5333048-5333099,5334282-5334367,5334787-5334820,5334821-5334854,5335611-5335649,5335757-5335834,5337300-5337397,5337489-5337528,5337529-5337535,5337762-5337767,5341615-5341671,5344989-5345035,…	cattleAnnot_514572(ANAPC4)--92.63;cattle_gi|300798065|ref|NM_001192378.1|(ANAPC4)--91.24
anapc5	cattle_gi|300793984|ref|NM_001192945.1|(ANAPC5)	99.85	POSITION=egybuf.s.004504:4416066-4452750;EXONS:4416066-4416244,4416246-4416372,4419863-4419946,4420374-4420426,4420431-4420488,4421348-4421438,4421439-4421487,4421489-4421544,4429097-4429164,4431676-4431778,4432774-4432794,4432796-4432967,4437177-4437259,4437933-4437960,4437963-4438026,4439212-4439394,4440993-4441129,4446930-4446947,4446952-4446988,4446989-4447011,4449502-4449589,4449591-4449626,…	cattleAnnot_540537(ANAPC5)--99.57;cattle_gi|300793984|ref|NM_001192945.1|(ANAPC5)--99.85;milkGenes_gi|157742868|gb|BC123402.1|(ANAPC5)--98.78
anapc7	cattleAnnot_535072(ANAPC7)	98.94	POSITION=egybuf.s.004504:4915501-4938429;EXONS:4915501-4915526,4915526-4915548,4915549-4915848,4915851-4915944,4915945-4915949,4915954-4916342,4922534-4922704,4922705-4922732,4923328-4923428,4923429-4923446,4925036-4925179,4925872-4926024,4926295-4926407,4929545-4929664,4932684-4932870,4938229-4938323,4938333-4938429	cattleAnnot_535072(ANAPC7)--98.94
ang	cattleAnnot_777597(ANG)	98.7	POSITION=egybuf.s.001010:4333634-4342103;EXONS:4333634-4333775,4333776-4334026,4334028-4334110,4334112-4334254,4342033-4342064,4342066-4342070,4342070-4342082,4342083-4342090,4342090-4342103	cattleAnnot_777597(ANG)--98.70;cattleAnnot_777597(ANG)--94.65;cattle_gi|118151355|ref|NM_001078144.1|(ANG)--96.89;milkGenes_gi|118151355|ref|NM_001078144.1|(ANG)--96.89
ang1	pig_gi|402746863|ref|NM_001044573.2|(ANG1)	94.62	POSITION=egybuf.s.001010:4333803-4334256;EXONS:4333803-4333955,4333964-4334026,4334028-4334110,4334112-4334256	pig_gi|402746863|ref|NM_001044573.2|(ANG1)--94.62;pig_gi|402746863|ref|NM_001044573.2|(ANG1)--90.97
ang2	cattleAnnot_783907(ANG2)	98.7	POSITION=egybuf.s.001010:4338594-4350787;EXONS:4338594-4338614,4338618-4338672,4338677-4338762,4338763-4338924,4338926-4338930,4338930-4339211,4350625-4350658,4350667-4350787	cattleAnnot_783907(ANG2)--98.70;cattle_gi|150247059|ref|NM_001099396.1|(ANG2)--95.00;milkGenes_gi|150247059|ref|NM_001099396.1|(ANG2)--95.00
angel1	cattleAnnot_508197(ANGEL1)	96.97	POSITION=egybuf.s.000299:1520436-1594167;EXONS:1520436-1520540,1520546-1520713,1520728-1520753,1520755-1520887,1520888-1520896,1520919-1520933,1520946-1520953,1520953-1520980,1520981-1520988,1521001-1521080,1521082-1521110,1521110-1521194,1521194-1521209,1521210-1521236,1521240-1521318,1521321-1521349,1521350-1521363,1521367-1521416,1521430-1521445,1521446-1521479,1521483-1521789,1521793-1521827,…	cattleAnnot_508197(ANGEL1)--96.97
angel2	cattleAnnot_540507(ANGEL2)	95.86	POSITION=egybuf.s.001160:530900-547864;EXONS:530900-531203,537272-537473,537481-537487,537487-537494,537494-537506,537515-537538,538343-538410,539821-539861,539864-539889,539890-539922,539926-540247,541156-541190,541194-541233,541246-541291,541702-541717,541718-541725,541725-541759,543675-543837,545472-545629,545629-545701,545702-545814,545815-545861,545868-546209,546212-546225,546225-546245,5462…	cattleAnnot_540507(ANGEL2)--95.86;cattle_gi|149642962|ref|NM_001099110.1|(ANGEL2)--94.79
angpt1	cattle_gi|116003814|ref|NM_001076797.1|(ANGPT1)	98.41	POSITION=egybuf.s.003098:3269475-3602837;EXONS:3269475-3269658,3269659-3269694,3269699-3269708,3269710-3270114,3469888-3470028,3470038-3470047,3486943-3487052,3505061-3505240,3505241-3505294,3528307-3528359,3528363-3528437,3540471-3540573,3555341-3555508,3589141-3589195,3589200-3589209,3589210-3589277,3602293-3602397,3602406-3602625,3602627-3602759,3602767-3602837	cattleAnnot_282140(ANGPT1)--96.77;cattle_gi|116003814|ref|NM_001076797.1|(ANGPT1)--98.41;pig_gi|47522747|ref|NM_213959.1|(ANGPT1)--90.63
angpt2	cattleAnnot_282141(ANGPT2)	98.57	POSITION=egybuf.s.000166:4781201-4848080;EXONS:4781201-4781239,4781241-4781634,4781636-4781688,4781690-4781916,4781919-4781935,4781943-4781958,4781965-4781984,4781984-4782039,4782040-4782044,4782045-4782203,4782206-4782214,4785021-4785043,4785071-4785153,4786023-4786029,4792085-4792124,4792125-4792252,4793055-4793156,4798829-4798913,4798918-4798961,4801747-4801844,4801849-4801981,4809980-4810101,…	cattleAnnot_282141(ANGPT2)--98.57;cattle_gi|157426836|ref|NM_001098855.1|(ANGPT2)--97.52
angpt4	cattleAnnot_617915(ANGPT4)	84.93	POSITION=egybuf.s.002600:2932977-2982542;EXONS:2932977-2932995,2933000-2933007,2933018-2933055,2933058-2933068,2933071-2933087,2933089-2933202,2933202-2933212,2933237-2933378,2933387-2933399,2933399-2933453,2933455-2933504,2934238-2934420,2934432-2934525,2960679-2960834,2961058-2961062,2962385-2962446,2970581-2970624,2970629-2970700,2972776-2972877,2974360-2974526,2980556-2980686,2981649-2981713,…	cattleAnnot_617915(ANGPT4)--84.93;cattle_gi|402693092|ref|NM_001076483.2|(ANGPT4)--84.52
angptl1	cattleAnnot_509971(ANGPTL1)	98.98	POSITION=egybuf.s.000112:444669-472428;EXONS:444669-444708,444717-444835,450526-450650,450651-451098,451109-451172,451178-451378,465858-466018,466018-466050,467208-467478,468831-468891,468894-468942,468945-469258,469259-469307,469309-469332,469346-469391,469392-469395,469396-469450,469450-469676,469677-469721,469723-469728,469729-469808,469809-470013,470028-470187,470189-470325,470325-470396,4703…	cattleAnnot_509971(ANGPTL1)--98.98;cattle_gi|115495518|ref|NM_001075426.1|(ANGPTL1)--97.98;milkGenes_gi|115495518|ref|NM_001075426.1|(ANGPTL1)--97.98;milkGenes_gi|37711415|gb|CF762197.1|(ANGPTL1)--89.49;milkGenes_gi|37711415|gb|CF762197.1|(ANGPTL1)--94.16;milkGenes_gi|37711415|gb|CF762197.1|(ANGPTL1)--90.27;pig_gi|158262680|ref|NM_001109947.1|(ANGPTL1)--95.69
angptl2	cattle_gi|157954419|ref|NM_001109814.1|(ANGPTL2)	92.95	POSITION=egybuf.s.002137:5868008-5895855;EXONS:5868008-5868086,5868098-5868372,5868378-5868393,5868394-5868480,5868483-5868837,5868837-5868868,5868873-5868898,5868899-5868929,5868933-5868984,5868987-5869084,5869085-5869308,5869310-5869428,5869435-5869453,5869454-5869543,5869551-5869744,5874062-5874333,5876686-5876806,5876807-5876877,5895191-5895272,5895275-5895298,5895305-5895474,5895476-5895672,…	cattle_gi|157954419|ref|NM_001109814.1|(ANGPTL2)--92.95;milkGenes_gi|157954419|ref|NM_001109814.1|(ANGPTL2)--92.95
angptl3	cattleAnnot_782603(ANGPTL3)	99.27	POSITION=egybuf.s.000811:993928-1004498;EXONS:993928-994136,994139-994167,994517-994623,994624-994782,996888-996980,998220-998334,999347-999379,999383-999465,999466-999469,999543-999548,1001827-1001928,1003906-1003989,1003991-1004080,1004082-1004198,1004200-1004319,1004320-1004352,1004358-1004386,1004396-1004414,1004416-1004467,1004469-1004498	cattleAnnot_782603(ANGPTL3)--99.27;cattle_gi|402692685|ref|NM_001080345.2|(ANGPTL3)--95.91;pig_gi|402744452|ref|NM_001003926.2|(ANGPTL3)--90.57
angptl5	cattle_gi|189233542|ref|NM_001128069.1|(ANGPTL5)	97.96	POSITION=egybuf.s.001661:596977-616442;EXONS:596977-597257,597262-597329,599285-599314,599317-599384,599385-599434,601112-601199,602150-602246,606538-606546,606548-606621,606632-606642,610261-610382,613399-613468,613474-613480,613483-613521,613522-613590,615863-615983,615984-616146,616149-616229,616229-616266,616268-616283,616285-616298,616301-616312,616317-616442	cattleAnnot_514285(ANGPTL5)--97.38;cattle_gi|189233542|ref|NM_001128069.1|(ANGPTL5)--97.96
angptl7	cattleAnnot_512698(ANGPTL7)	98.85	POSITION=egybuf.s.001727:1715575-1722083;EXONS:1715575-1715655,1715660-1716006,1716013-1716144,1716146-1716293,1716295-1716342,1716348-1716396,1716399-1716419,1716422-1716484,1716496-1716610,1716611-1716615,1716618-1716652,1716859-1717026,1717029-1717060,1717754-1717948,1718531-1718621,1718622-1718628,1718947-1718952,1720947-1721148,1721481-1721698,1721702-1721734,1721737-1722083	cattleAnnot_512698(ANGPTL7)--98.85;cattle_gi|62460513|ref|NM_001014909.1|(ANGPTL7)--98.85
anhx	cattleAnnot_531406(ANHX)	98.46	POSITION=egybuf.s.003655:753872-772237;EXONS:753872-753912,753917-753925,753929-753987,753988-754038,754042-754467,754750-754758,754758-754817,755478-755484,756997-757143,760625-760732,760734-760759,760760-760921,762080-762200,762598-762716,762716-762739,762745-762819,764290-764332,764341-764362,764364-764416,767056-767183,770077-770287,770297-770348,770428-770431,772186-772237	cattleAnnot_531406(ANHX)--98.46
ank2	cattleAnnot_539238(ANK2)	98.84	POSITION=egybuf.s.003412:1183564-1281516;EXONS:1183564-1183594,1183595-1183640,1183642-1183650,1183651-1183802,1183805-1183830,1183832-1183889,1183890-1183901,1183901-1184140,1184141-1184485,1184501-1184528,1184529-1184636,1184636-1184663,1184676-1185103,1185106-1185182,1185183-1185303,1185309-1185819,1185820-1185855,1187992-1187997,1189502-1189593,1191011-1191193,1192207-1192240,1192241-1192372,…	cattleAnnot_539238(ANK2)--98.84
ank3	cattleAnnot_511203(ANK3)	98.88	POSITION=egybuf.s.002487:1264997-1394297;EXONS:1264997-1265194,1265200-1265300,1265303-1265596,1265598-1265737,1265750-1265755,1265758-1265928,1265929-1265988,1265990-1266074,1266075-1266081,1266082-1266151,1266152-1266452,1269151-1269154,1285213-1285257,1285261-1285276,1285280-1285304,1286743-1286802,1286926-1286944,1286946-1286951,1286961-1287015,1297649-1297655,1297656-1297736,1300690-1300740,…	cattleAnnot_511203(ANK3)--98.88;cattle_gi|157785632|ref|NM_001105620.1|(ANK3)--97.63;milkGenes_gi|157785632|ref|NM_001105620.1|(ANK3)--97.63
ankar	cattleAnnot_100140244(ANKAR)	98.12	POSITION=egybuf.s.000334:203825-261817;EXONS:203825-203877,203878-203929,203930-204265,204266-204402,204403-204558,204563-204621,204622-204749,206062-206096,206097-206110,209011-209030,209032-209041,209042-209046,209047-209208,210727-210836,213294-213318,213320-213414,214371-214446,214447-214529,217461-217583,219925-220031,222070-222231,222316-222470,222643-222655,222656-222879,226583-226622,2266…	cattleAnnot_100140244(ANKAR)--98.12;human_gi|284413733|ref|NM_144708.3|(ANKAR)--86.97
ankdd1b	cattleAnnot_100849013(ANKDD1B)	87.72	POSITION=egybuf.s.003967:234906-322281;EXONS:234906-234999,235001-235298,235303-235405,235413-235542,235543-235570,235570-235576,235577-235580,235581-235588,235588-235593,235597-235814,235817-235870,235877-235915,235919-235936,235936-235992,235997-236071,236072-236115,236117-236132,236132-236138,236139-236150,236154-236169,236170-236181,236183-236254,236254-236447,236451-236537,236539-236557,2365…	cattleAnnot_100849013(ANKDD1B)--87.72
ankef1	cattleAnnot_788870(ANKEF1)	98.48	POSITION=egybuf.s.002884:63478-164425;EXONS:63478-63505,63505-63548,63551-63579,63580-63619,63620-63666,63674-63874,63877-63917,71852-71858,138014-138028,138033-138113,138114-138213,138215-138236,138242-138317,138318-138411,143348-143548,144312-144366,144367-144454,146078-146084,146088-146140,146143-146213,153724-153969,153971-154343,154347-154523,154529-154554,154720-154726,157638-157857,159056-…	cattleAnnot_788870(ANKEF1)--98.48
ankfn1	cattleAnnot_527335(ANKFN1)	99.92	POSITION=egybuf.s.003781:1609766-1955106;EXONS:1609766-1609822,1657680-1657687,1657688-1657721,1676901-1676957,1783792-1783925,1808802-1809004,1812838-1813047,1827384-1827577,1829358-1829471,1899065-1899069,1899070-1899086,1899087-1899163,1902340-1902430,1910638-1910746,1921283-1921332,1921334-1921383,1921696-1921829,1922312-1922428,1936303-1936517,1949411-1949419,1949424-1949431,1949432-1949583,…	cattleAnnot_527335(ANKFN1)--99.92;human_gi|114842395|ref|NM_153228.2|(ANKFN1)--91.80;mouse_gi|124286855|ref|NM_001080933.1|(Ankfn1)--88.65
ankfy1	milkGenes_gi|119247514|gb|EE910940.1|(ANKFY1)	99.67	POSITION=egybuf.s.004264:17533013-17536826;EXONS:17533013-17533037,17533038-17533122,17533978-17533991,17533992-17533999,17534001-17534151,17535011-17535165,17535406-17535505,17536747-17536826	cattleAnnot_528403(ANKFY1)--96.72;milkGenes_gi|119247514|gb|EE910940.1|(ANKFY1)--99.67
ankhd1	milkGenes_gi|154389642|gb|EV632921.1|(ANKHD1)	96.94	POSITION=egybuf.s.002228:1176214-1219199;EXONS:1176214-1176283,1176748-1176818,1176819-1176835,1177037-1177183,1192583-1192686,1194050-1194194,1194390-1194518,1197416-1197504,1197505-1197508,1219141-1219199	cattleAnnot_509490(ANKHD1)--94.89;human_gi|308044520|ref|NM_017747.2|(ANKHD1)--92.92;milkGenes_gi|154389642|gb|EV632921.1|(ANKHD1)--96.94;pig_gi|323276591|ref|NM_001203267.1|(ANKHD1)--93.30
ankib1	milkGenes_gi|112200841|gb|EE340761.1|(ANKIB1)	99.64	POSITION=egybuf.s.001949:566490-575431;EXONS:566490-566525,573301-573362,573364-573418,574370-574504,574867-574963,574965-575008,575010-575152,575154-575175,575177-575181,575181-575267,575267-575431	cattleAnnot_505204(ANKIB1)--99.17;cattle_gi|300796615|ref|NM_001192052.1|(ANKIB1)--99.18;human_gi|148596952|ref|NM_019004.1|(ANKIB1)--85.48;milkGenes_gi|112200841|gb|EE340761.1|(ANKIB1)--99.64
ankle1	cattleAnnot_537502(ANKLE1)	92.85	POSITION=egybuf.s.004513:3748810-3756452;EXONS:3748810-3748903,3748906-3749019,3749067-3749085,3749111-3749183,3749192-3749214,3749217-3749398,3749400-3749474,3749478-3749593,3749598-3749783,3749785-3749829,3749830-3749902,3749903-3749907,3749907-3750100,3750102-3750106,3750106-3750146,3750153-3750166,3750428-3750446,3750452-3750563,3750665-3750776,3750783-3750827,3751556-3751659,3751660-3751735,…	cattleAnnot_537502(ANKLE1)--92.85
ankle2	cattleAnnot_540159(ANKLE2)	92.79	POSITION=egybuf.s.003655:970306-988179;EXONS:970306-970749,970749-970777,972374-972566,973995-974187,974267-974454,977281-977316,977319-977401,979294-979334,979334-979353,981058-981105,981108-981156,981167-981238,981977-982083,982804-982979,983283-983290,983293-983429,983435-983931,983942-983947,985125-985255,985611-985760,986383-986491,986499-986526,986533-986557,986557-986583,986588-986602,9866…	cattleAnnot_540159(ANKLE2)--92.79
ankmy2	cattleAnnot_509032(ANKMY2)	99.16	POSITION=egybuf.s.004053:725452-770983;EXONS:725452-725468,725478-725678,729713-729947,731381-731510,733472-733558,733560-733603,737822-737957,738540-738544,738872-739001,739002-739083,744771-744779,744779-744926,751268-751366,754325-754393,754395-754466,760715-760778,770095-770105,770111-770365,770873-770983	cattleAnnot_509032(ANKMY2)--99.16;cattle_gi|402747014|ref|NM_001075384.2|(ANKMY2)--98.79;milkGenes_gi|402747014|ref|NM_001075384.2|(ANKMY2)--98.79;pig_gi|343432632|ref|NM_001243401.1|(ANKMY2)--84.87
ankra2	cattleAnnot_528003(ANKRA2)	93.31	POSITION=egybuf.s.002151:817240-830076;EXONS:817240-817326,818383-818402,818403-818462,818466-818507,818509-818552,820547-820562,820562-820571,820584-820600,820602-820619,820620-820631,820632-820781,820783-820879,820883-820944,821581-821617,821621-821717,821720-821745,823818-823883,827294-827307,827313-827348,827362-827402,827906-828029,828285-828349,828865-828931,829551-829787,829788-829810,8298…	cattleAnnot_528003(ANKRA2)--93.31;cattle_gi|402692869|ref|NM_001046289.2|(ANKRA2)--91.45
ankrd1	cattleAnnot_510376(ANKRD1)	95.69	POSITION=egybuf.s.002927:209500-219580;EXONS:209500-209630,209639-209743,209744-209818,209832-209998,210000-210066,210084-210114,210116-210354,212864-212961,213103-213121,213126-213158,213705-213733,213842-213937,215488-215586,217118-217180,217185-217230,217594-217720,218629-218801,219494-219580	cattleAnnot_510376(ANKRD1)--95.69;cattle_gi|402766900|ref|NM_001034378.2|(ANKRD1)--95.42
ankrd10	cattleAnnot_510084(ANKRD10)	84.75	POSITION=egybuf.s.001447:29698-60787;EXONS:29698-29820,29827-30016,30016-30077,30080-30249,30252-30392,30395-30493,30497-30554,30560-30590,30591-30596,30605-30613,30614-30625,30631-30644,30645-30669,30669-30689,30689-30757,30758-30762,31472-31624,31627-31679,36671-36756,36757-36760,38143-38148,44390-44535,44536-44622,55585-55594,55596-55610,55612-55679,60607-60787	cattleAnnot_510084(ANKRD10)--84.75
ankrd11	milkGenes_gi|119650042|gb|EH178650.1|(ANKRD11)	99.88	POSITION=egybuf.s.001185:3699520-3700383;EXONS:3699520-3699774,3699779-3700203,3700204-3700383	milkGenes_gi|119650042|gb|EH178650.1|(ANKRD11)--99.88
ankrd12	cattleAnnot_534739(ANKRD12)	99.28	POSITION=egybuf.s.001644:3286101-3390835;EXONS:3286101-3286235,3322591-3322614,3322615-3322730,3335160-3335307,3343467-3343493,3343497-3343539,3347396-3347521,3347529-3347543,3350979-3351178,3352417-3352560,3359525-3359672,3370910-3371554,3371555-3371853,3371854-3371940,3371941-3371967,3371968-3371989,3371990-3372320,3372323-3372630,3372631-3372675,3372676-3372853,3372854-3373030,3373037-3373076,…	cattleAnnot_534739(ANKRD12)--99.28;milkGenes_gi|151553691|gb|BC149242.1|(ANKRD12)--84.91
ankrd13a	cattle_gi|329664357|ref|NM_001205709.1|(ANKRD13A)	91.38	POSITION=egybuf.s.001642:1604426-1628329;EXONS:1604426-1604461,1604463-1604522,1604533-1604550,1604555-1604666,1604667-1604719,1604721-1604771,1604771-1604779,1604781-1604833,1604836-1604914,1604915-1604936,1604940-1605638,1605641-1605755,1605755-1605808,1605809-1605818,1605819-1605969,1605972-1606106,1606108-1606150,1606150-1606155,1606783-1606934,1607669-1607734,1608776-1608940,1609335-1609340,…	cattleAnnot_511883(ANKRD13A)--90.99;cattle_gi|329664357|ref|NM_001205709.1|(ANKRD13A)--91.38
ankrd13c	cattleAnnot_528021(ANKRD13C)	91.31	POSITION=egybuf.s.003820:2048004-2050223;EXONS:2048004-2048093,2048111-2048216,2048221-2048261,2048265-2048605,2048612-2048655,2048655-2048676,2048682-2048724,2048725-2048735,2048736-2049181,2049191-2049218,2049220-2049361,2049362-2049543,2049558-2049586,2049586-2049649,2049650-2049752,2049759-2049828,2049828-2049854,2049854-2049892,2049893-2049902,2049906-2049955,2049957-2050111,2050111-2050158,…	cattleAnnot_528021(ANKRD13C)--91.31;cattle_gi|148887504|ref|NM_001098719.1|(ANKRD13C)--91.27;milkGenes_gi|148887504|ref|NM_001098719.1|(ANKRD13C)--91.27
ankrd15	milkGenes_gi|82964555|gb|DV909716.1|(ANKRD15)	97.15	POSITION=egybuf.s.004756:1066493-1080353;EXONS:1066493-1066605,1067298-1067394,1067401-1067491,1079759-1079783,1079785-1079856,1079859-1080353	milkGenes_gi|82964555|gb|DV909716.1|(ANKRD15)--97.15
ankrd17	cattle_gi|300794056|ref|NM_001192181.1|(ANKRD17)	95.57	POSITION=egybuf.s.001138:1100176-1279486;EXONS:1100176-1100399,1100403-1100422,1100423-1100457,1100461-1100476,1100476-1100641,1100642-1100699,1100700-1100900,1100902-1101113,1101114-1101149,1101150-1101166,1101167-1101175,1101175-1101181,1101182-1101191,1101207-1101233,1101236-1101351,1101352-1101357,1101358-1101399,1101400-1101439,1101440-1101465,1101465-1101470,1101471-1101524,1101544-1101551,…	cattleAnnot_508405(ANKRD17)--95.56;cattle_gi|300794056|ref|NM_001192181.1|(ANKRD17)--95.57;human_gi|38683806|ref|NM_032217.3|(ANKRD17)--90.68;human_gi|38683815|ref|NM_198889.1|(ANKRD17)--89.87;human_gi|557948111|ref|NM_001286771.1|(ANKRD17)--95.12;pig_gi|319401908|ref|NM_001201383.1|(ANKRD17)--91.99
ankrd22	cattleAnnot_504991(ANKRD22)	94.51	POSITION=egybuf.s.004078:2861781-2893010;EXONS:2861781-2861831,2861842-2861939,2861945-2861952,2861952-2861980,2861983-2862001,2862003-2862008,2862008-2862061,2862063-2862097,2862101-2862158,2862161-2862174,2862175-2862237,2862238-2862302,2862303-2862337,2862339-2862349,2862353-2862391,2862393-2862451,2862451-2862486,2862502-2862581,2862583-2862633,2862635-2862690,2862692-2862729,2862732-2862763,…	cattleAnnot_504991(ANKRD22)--94.51;cattle_gi|125991883|ref|NM_001081579.1|(ANKRD22)--93.24;milkGenes_gi|125991883|ref|NM_001081579.1|(ANKRD22)--94.47
ankrd23	cattleAnnot_100296784(ANKRD23)	89.91	POSITION=egybuf.s.003358:864698-872190;EXONS:864698-864724,864725-864758,864759-864865,864866-864893,864895-864919,864926-864964,864971-865040,865041-865160,865163-865173,865174-865179,865194-865242,865243-865255,865272-865289,865296-865347,865347-865389,866180-866284,866286-866399,866400-866485,866494-866516,866517-866549,866554-866576,866587-866855,866856-866879,866880-866887,866889-866927,8669…	cattleAnnot_100296784(ANKRD23)--89.91
ankrd26	cattle_gi|166157495|ref|NM_001113767.1|(ANKRD26)	93.73	POSITION=egybuf.s.001009:82075-160137;EXONS:82075-82106,82114-82120,82120-82133,82135-82186,82188-82195,82196-82395,82396-82539,82540-82570,82571-82627,82630-82655,82657-82665,82733-82776,82785-82840,82841-82848,82856-82878,82887-82895,82895-82923,82924-82944,82945-82949,82950-82953,82954-82962,82965-82976,82984-83006,83007-83068,83068-83083,83084-83088,83089-83093,84919-84960,87449-87453,87454-8…	cattleAnnot_533620(ANKRD26)--93.25;cattle_gi|166157495|ref|NM_001113767.1|(ANKRD26)--93.73
ankrd27	cattleAnnot_784749(ANKRD27)	99.08	POSITION=egybuf.s.000767:414502-480541;EXONS:414502-414622,414626-414943,414944-415158,415163-415227,415228-415235,415236-415291,415302-415415,415421-415452,415455-415655,415658-415789,415790-415849,417131-417203,417395-417473,419572-419630,419631-419684,421210-421265,421267-421370,422270-422273,422301-422312,422313-422420,423127-423325,431830-431841,431842-431950,434434-434478,435599-435718,4358…	cattleAnnot_784749(ANKRD27)--99.08;cattle_gi|156523175|ref|NM_001102532.1|(ANKRD27)--92.93;milkGenes_gi|156523175|ref|NM_001102532.1|(ANKRD27)--92.93
ankrd28	cattleAnnot_529062(ANKRD28)	96.83	POSITION=egybuf.s.000409:1840487-1982607;EXONS:1840487-1840527,1845827-1845877,1845879-1845907,1845908-1845913,1863775-1863812,1892854-1892932,1907852-1907872,1907873-1907923,1913505-1913699,1915124-1915168,1915168-1915210,1921787-1921929,1926115-1926173,1926174-1926195,1926204-1926329,1930195-1930273,1931019-1931044,1931048-1931120,1931121-1931138,1933357-1933439,1935273-1935336,1935539-1935599,…	cattleAnnot_529062(ANKRD28)--96.83;cattle_gi|329664319|ref|NM_001205960.1|(ANKRD28)--95.42
ankrd29	cattleAnnot_526872(ANKRD29)	93.22	POSITION=egybuf.s.000207:1795649-1831539;EXONS:1795649-1795690,1795691-1795760,1798773-1798824,1798828-1798875,1801399-1801497,1804671-1804693,1804700-1804769,1808071-1808170,1818932-1818972,1820217-1820312,1823236-1823334,1830448-1830467,1830474-1830505,1830507-1830662,1830675-1830788,1830788-1830848,1830855-1830920,1830922-1830967,1830971-1831001,1831008-1831161,1831162-1831228,1831228-1831327,…	cattleAnnot_526872(ANKRD29)--93.22;cattle_gi|156120854|ref|NM_001102104.1|(ANKRD29)--88.63
ankrd31	cattleAnnot_515838(ANKRD31)	96.77	POSITION=egybuf.s.003967:687892-833461;EXONS:687892-687940,687941-687953,688064-688084,688086-688096,688102-688211,697403-697416,697425-697463,700064-700098,700297-700406,709922-709957,714467-714491,714492-714496,714497-714545,716956-716986,716987-716991,721100-721117,721118-721288,721289-721293,721293-721301,721303-721559,721560-721664,721665-721717,721719-721727,724396-724664,727278-727344,7273…	cattleAnnot_515838(ANKRD31)--96.77
ankrd32	cattleAnnot_520250(ANKRD32)	96.31	POSITION=egybuf.s.003039:805148-870302;EXONS:805148-805261,805423-805491,807984-808088,808095-808187,812685-812773,812776-812850,818272-818390,818391-818416,824369-824514,825364-825502,825628-825633,826969-827085,829022-829076,831247-831311,831322-831408,832236-832309,832310-832339,838951-839087,839378-839381,839674-839698,839699-839779,839781-839842,854365-854512,861318-861387,861393-861462,8623…	cattleAnnot_520250(ANKRD32)--96.31;cattle_gi|261824044|ref|NM_001102058.2|(ANKRD32)--94.20
ankrd33	cattleAnnot_787340(ANKRD33)	99.06	POSITION=egybuf.s.002302:2865511-2869618;EXONS:2865511-2865594,2865596-2865810,2866772-2867020,2867028-2867163,2868275-2868415,2868594-2868724,2868935-2868961,2868968-2869186,2869443-2869452,2869453-2869618	cattleAnnot_787340(ANKRD33)--99.06
ankrd33b	cattleAnnot_518403(ANKRD33B)	91.59	POSITION=egybuf.s.004542:2176407-2282261;EXONS:2176407-2176552,2176560-2176590,2176591-2176980,2176982-2177021,2177023-2177030,2177030-2177107,2177114-2177164,2177175-2177366,2177367-2177370,2177371-2177421,2177422-2177733,2177744-2178421,2178431-2178514,2179588-2179651,2179660-2179711,2179720-2179767,2179777-2179793,2179798-2179804,2179806-2179820,2179822-2180311,2191107-2191249,2216712-2216719,…	cattleAnnot_518403(ANKRD33B)--91.59
ankrd34b	cattle_gi|333470684|ref|NM_001207060.1|(ANKRD34B)	96.14	POSITION=egybuf.s.003895:2659428-2677831;EXONS:2659428-2659715,2659720-2659799,2659802-2659805,2659806-2660140,2660141-2660261,2660263-2660364,2660365-2660395,2660402-2660406,2660407-2660430,2660432-2660437,2660440-2660456,2660467-2660491,2660496-2660508,2660508-2660539,2660545-2660559,2660564-2660642,2660643-2660665,2660666-2660695,2660696-2660713,2660713-2660725,2660727-2660731,2660732-2660742,…	cattleAnnot_529927(ANKRD34B)--96.08;cattle_gi|333470684|ref|NM_001207060.1|(ANKRD34B)--96.14
ankrd34c	cattleAnnot_100297143(ANKRD34C)	97.28	POSITION=egybuf.s.003415:3943943-3948087;EXONS:3943943-3943978,3943980-3944247,3944250-3944278,3944282-3944301,3944301-3944590,3944593-3945004,3945009-3945038,3945040-3945057,3945059-3945071,3945072-3945082,3945098-3945106,3945109-3945150,3945152-3945176,3945187-3945427,3945430-3945438,3945451-3945611,3946152-3946165,3946168-3946338,3946340-3946360,3946361-3946462,3946465-3946592,3946596-3946701,…	cattleAnnot_100297143(ANKRD34C)--97.28;cattle_gi|333470686|ref|NM_001207061.1|(ANKRD34C)--96.76
ankrd35	cattleAnnot_514513(ANKRD35)	94.32	POSITION=egybuf.s.004704:1084301-1104075;EXONS:1084301-1084313,1084314-1084500,1085052-1085149,1086921-1086975,1087710-1087799,1089744-1089844,1090529-1090610,1090615-1090696,1090697-1090897,1091537-1091623,1091628-1091914,1091921-1092028,1092032-1092109,1092110-1092312,1092313-1092390,1092391-1092484,1092489-1092620,1092629-1092722,1092723-1092736,1092738-1092859,1092864-1092960,1093119-1093157,…	cattleAnnot_514513(ANKRD35)--94.32;cattle_gi|300798044|ref|NM_001192377.1|(ANKRD35)--94.28
ankrd37	cattleAnnot_509139(ANKRD37)	97.68	POSITION=egybuf.s.003497:246347-249082;EXONS:246347-246390,246398-246440,246440-246488,246714-246867,247692-247777,248304-248409,248416-248509,248604-248608,248770-248926,248930-248996,249077-249082	cattleAnnot_509139(ANKRD37)--97.68;cattle_gi|115495090|ref|NM_001075392.1|(ANKRD37)--95.61
ankrd40	cattleAnnot_522429(ANKRD40)	94.26	POSITION=egybuf.s.000603:5840767-5861968;EXONS:5840767-5840796,5840798-5840864,5841590-5841758,5848915-5849064,5849785-5850136,5850137-5850266,5850267-5850272,5858748-5858860,5858862-5858930,5859543-5859765,5859766-5859781,5859782-5859827,5859829-5859854,5859854-5859899,5859902-5859915,5859916-5859927,5859928-5860100,5860102-5860335,5860336-5860502,5860503-5860612,5860614-5860696,5860699-5860715,…	cattleAnnot_522429(ANKRD40)--94.26;cattle_gi|155371946|ref|NM_001101109.1|(ANKRD40)--93.85
ankrd42	cattleAnnot_522004(ANKRD42)	87.41	POSITION=egybuf.s.001712:4925654-4991700;EXONS:4925654-4925682,4925685-4925743,4925745-4926806,4926806-4926847,4926850-4926876,4926879-4927179,4927191-4927276,4927278-4927306,4927308-4927350,4928165-4928384,4928387-4928391,4928395-4928493,4934041-4934087,4934093-4934111,4934112-4934124,4939439-4939495,4939496-4939585,4947347-4947392,4947393-4947398,4947399-4947475,4951578-4951752,4955872-4955940,…	cattleAnnot_522004(ANKRD42)--87.41
ankrd44	cattleAnnot_526800(ANKRD44)	98.55	POSITION=egybuf.s.002985:2261022-2564964;EXONS:2261022-2261040,2261041-2261511,2261511-2261568,2261569-2261621,2261622-2261664,2261672-2261815,2261816-2261888,2261889-2262459,2262459-2262464,2262466-2262527,2262530-2262747,2262750-2262774,2262780-2262809,2262811-2262861,2262862-2262913,2262918-2263480,2263494-2263528,2263542-2263583,2263583-2263709,2263710-2263957,2263965-2264225,2264225-2264289,…	cattleAnnot_526800(ANKRD44)--98.55
ankrd45	cattleAnnot_100336740(ANKRD45)	94.25	POSITION=egybuf.s.003130:1360579-1403452;EXONS:1360579-1360635,1360641-1360713,1360715-1360950,1371860-1372001,1372006-1372019,1372024-1372036,1387130-1387224,1389742-1389858,1389865-1389880,1403239-1403452	cattleAnnot_100336740(ANKRD45)--94.25
ankrd46	cattle_gi|77736184|ref|NM_001034619.1|(ANKRD46)	94.91	POSITION=egybuf.s.003630:2401306-2416701;EXONS:2401306-2401404,2405765-2406103,2407299-2407458,2414638-2414670,2414670-2414991,2414991-2415052,2415055-2415181,2415182-2415321,2415322-2415339,2415341-2415349,2415350-2415402,2415405-2415474,2415475-2415480,2415480-2415485,2415486-2415502,2415504-2415538,2415540-2415571,2415572-2415635,2415636-2415823,2415824-2416114,2416115-2416176,2416176-2416288,…	cattleAnnot_534898(ANKRD46)--93.31;cattle_gi|77736184|ref|NM_001034619.1|(ANKRD46)--94.91;milkGenes_gi|77736184|ref|NM_001034619.1|(ANKRD46)--94.91
ankrd49	cattleAnnot_540949(ANKRD49)	98.64	POSITION=egybuf.s.003631:156257-174701;EXONS:156257-156324,172136-172185,172186-172240,172245-172460,172463-172482,172484-172494,173224-173303,173304-173724,173728-174314,174319-174701	cattleAnnot_540949(ANKRD49)--98.64;cattle_gi|75832109|ref|NM_001014965.2|(ANKRD49)--97.98
ankrd50	cattle_gi|329664231|ref|NM_001205949.1|(ANKRD50)	98.79	POSITION=egybuf.s.001072:138449-177773;EXONS:138449-138812,138813-138845,138856-138964,166322-166435,166436-166553,170235-170277,170277-170281,170283-170290,170302-170309,170311-170341,170342-170532,170535-170819,170820-170947,170948-171084,171086-171540,171552-171703,171706-171832,171833-171836,171837-172219,172224-172352,172364-172434,172438-172500,172501-172654,172656-172854,172855-172888,1728…	cattleAnnot_527956(ANKRD50)--95.32;cattle_gi|329664231|ref|NM_001205949.1|(ANKRD50)--98.79
ankrd52	cattle_gi|300795934|ref|NM_001192530.1|(ANKRD52)	98.24	POSITION=egybuf.s.001125:465123-481223;EXONS:465123-465210,466363-466442,466643-466666,466667-466715,469034-469224,469373-469384,469894-469982,470111-470254,470553-470766,471022-471101,471358-471376,471379-471476,472165-472250,472358-472383,472385-472458,472463-472477,472708-472777,472981-473122,473203-473284,474413-474523,474728-474800,475695-475897,476147-476213,476215-476230,476232-476239,4763…	cattleAnnot_521057(ANKRD52)--95.38;cattle_gi|300795934|ref|NM_001192530.1|(ANKRD52)--98.24;rat_gi|300798248|ref|NM_001191875.1|(Ankrd52)--92.86
ankrd53	cattleAnnot_789483(ANKRD53)	94.95	POSITION=egybuf.s.004633:2099111-2105916;EXONS:2099111-2099157,2099159-2099209,2099211-2099222,2099225-2099298,2099299-2099738,2099739-2099748,2099757-2099885,2099888-2099976,2099982-2100067,2100076-2100179,2100179-2100214,2100217-2100242,2100245-2100385,2100385-2100429,2100445-2100842,2100846-2100876,2101442-2101503,2101516-2101799,2103387-2103402,2103403-2103508,2103855-2104020,2105270-2105350,…	cattleAnnot_789483(ANKRD53)--94.95
ankrd55	cattleAnnot_533461(ANKRD55)	99.53	POSITION=egybuf.s.003046:2000331-2122338;EXONS:2000331-2000478,2000749-2000793,2000794-2000838,2039808-2039875,2039877-2039932,2047062-2047194,2050321-2050428,2064006-2064066,2075528-2075555,2075558-2075659,2090840-2090974,2090977-2091026,2099784-2099868,2099877-2099960,2106570-2106972,2106974-2107063,2107066-2107236,2119269-2119283,2119287-2119364,2121490-2121554,2121557-2121613,2121622-2121677,…	cattleAnnot_533461(ANKRD55)--99.53;cattle_gi|402745902|ref|NM_001099057.2|(ANKRD55)--97.96
ankrd6	cattle_gi|329664545|ref|NM_001205477.1|(ANKRD6)	98.56	POSITION=egybuf.s.003005:2613391-2686674;EXONS:2613391-2613428,2613429-2613652,2613655-2613745,2613750-2613907,2613914-2613994,2614000-2614007,2614008-2614068,2614070-2614081,2614081-2614171,2614174-2614436,2614441-2614696,2614698-2614754,2614755-2614759,2614759-2614899,2614901-2614969,2614977-2615096,2615097-2615141,2615390-2615705,2615707-2615734,2617316-2617427,2618327-2618363,2618369-2618375,…	cattleAnnot_516065(ANKRD6)--94.17;cattle_gi|329664545|ref|NM_001205477.1|(ANKRD6)--98.56
ankrd60	cattleAnnot_100138827(ANKRD60)	85.07	POSITION=egybuf.s.002600:654088-665501;EXONS:654088-654292,654293-654310,654311-654361,660007-660069,660072-660140,661916-661948,661952-661981,661984-662082,665077-665122,665122-665332,665338-665384,665384-665450,665454-665501	cattleAnnot_100138827(ANKRD60)--85.07
ankrd66	cattleAnnot_785478(ANKRD66)	98.03	POSITION=egybuf.s.003139:6769753-6783982;EXONS:6769753-6769835,6773386-6773481,6773483-6773562,6775321-6775361,6775364-6775482,6775486-6775511,6775520-6775561,6782353-6782370,6782370-6782411,6782412-6782435,6782436-6782537,6782542-6782737,6782738-6782756,6782757-6783279,6783280-6783296,6783300-6783315,6783317-6783336,6783337-6783374,6783377-6783411,6783412-6783429,6783432-6783445,6783449-6783488,…	cattleAnnot_785478(ANKRD66)--98.03
anks1a	milkGenes_gi|82812983|gb|DV878754.1|(ANKS1A)	85.65	POSITION=egybuf.s.000110:3074251-3081026;EXONS:3074251-3074324,3074331-3074337,3075013-3075054,3075055-3075122,3076092-3076121,3076128-3076147,3077971-3078004,3078005-3078010,3078011-3078102,3078269-3078341,3078468-3078555,3079589-3079727,3080954-3080980,3080985-3081026	milkGenes_gi|82812983|gb|DV878754.1|(ANKS1A)--85.65
anks1b	cattle_gi|156121226|ref|NM_001102291.1|(ANKS1B)	99.42	POSITION=egybuf.s.000487:3312571-3770944;EXONS:3312571-3312578,3312583-3312598,3312602-3312644,3312645-3312778,3312788-3313054,3313055-3313068,3313070-3313449,3313450-3313503,3313504-3313577,3313578-3313659,3313662-3313727,3317052-3317062,3317063-3317074,3317079-3317226,3355252-3355329,3355330-3355391,3366165-3366256,3366920-3366927,3383481-3383502,3383504-3383549,3383553-3383560,3386514-3386643,…	cattleAnnot_615777(ANKS1B)--98.96;cattle_gi|156121226|ref|NM_001102291.1|(ANKS1B)--99.42;human_gi|323276628|ref|NM_181670.3|(ANKS1B)--84.93;human_gi|323276633|ref|NM_001204068.1|(ANKS1B)--84.78;human_gi|323276635|ref|NM_001204069.1|(ANKS1B)--84.18
anks3	milkGenes_gi|82812225|gb|DV877996.1|(ANKS3)	84.8	POSITION=egybuf.s.003536:3834232-3841908;EXONS:3834232-3834313,3834574-3834699,3836000-3836170,3836550-3836689,3839039-3839163,3841786-3841837,3841839-3841908	milkGenes_gi|82812225|gb|DV877996.1|(ANKS3)--84.80
anks4b	cattleAnnot_505168(ANKS4B)	98.21	POSITION=egybuf.s.002266:3937644-3978686;EXONS:3937644-3937761,3937769-3937845,3965663-3965674,3965677-3965709,3965710-3965908,3976067-3976091,3976091-3976233,3976237-3976280,3976286-3976472,3976473-3976480,3976481-3977079,3977081-3977125,3977130-3977290,3977293-3977484,3977489-3977614,3977614-3977676,3977679-3977683,3977686-3977773,3977776-3977837,3977846-3977902,3977903-3977962,3977969-3978011,…	cattleAnnot_505168(ANKS4B)--98.21;cattle_gi|115497113|ref|NM_001075192.1|(ANKS4B)--97.26
anks6	cattleAnnot_530846(ANKS6)	87.52	POSITION=egybuf.s.002872:7090971-7146317;EXONS:7090971-7090984,7090989-7091090,7091091-7091494,7091496-7091824,7091825-7091933,7091935-7092079,7092081-7092197,7092197-7092212,7092213-7092241,7092243-7092436,7092437-7092481,7092481-7092536,7092538-7092543,7092545-7092993,7092994-7093059,7093060-7093443,7093449-7093512,7093514-7093688,7100923-7100954,7100955-7100965,7100966-7101042,7103399-7103443,…	cattleAnnot_530846(ANKS6)--87.52
ankub1	cattleAnnot_785299(ANKUB1)	97.71	POSITION=egybuf.s.003953:3417855-3449779;EXONS:3417855-3418353,3424516-3424643,3424646-3425248,3425249-3425407,3425407-3425442,3425442-3425456,3429517-3429615,3438030-3438246,3446830-3446963,3446980-3446991,3446992-3446993,3448295-3448316,3448317-3448364,3448387-3448560,3448563-3448630,3448635-3448683,3448688-3449086,3449102-3449150,3449169-3449461,3449461-3449522,3449527-3449535,3449536-3449587,…	cattleAnnot_785299(ANKUB1)--97.71
ankzf1	cattleAnnot_507867(ANKZF1)	98.83	POSITION=egybuf.s.000588:8366477-8373087;EXONS:8366477-8366516,8366520-8366722,8366724-8366820,8367049-8367140,8367279-8367310,8367317-8367447,8367581-8367692,8367854-8367999,8368000-8368029,8368030-8368067,8368070-8368279,8368288-8368332,8369010-8369183,8369356-8369519,8369521-8369585,8369854-8370001,8370106-8370218,8370599-8370682,8370683-8370749,8370760-8370819,8370942-8371043,8371261-8371345,…	cattleAnnot_507867(ANKZF1)--98.83;cattle_gi|164448549|ref|NM_001024497.2|(ANKZF1)--98.81
anln	cattleAnnot_518274(ANLN)	97.67	POSITION=egybuf.s.002915:1892205-2064460;EXONS:1892205-1892357,1892357-1892401,1892406-1892424,1892429-1892526,1892527-1892560,1892567-1892622,1892622-1892648,1892648-1892697,1892728-1892918,1896228-1896315,1900853-1900859,1905160-1905207,1905961-1906064,1907000-1907021,1907453-1907473,1908305-1908361,1908455-1908504,1909163-1909289,1910260-1910293,1910301-1910450,1911070-1911204,1912113-1912149,…	cattleAnnot_518274(ANLN)--97.67
ano10	cattleAnnot_534290(ANO10)	94.02	POSITION=egybuf.s.001199:1519834-1746486;EXONS:1519834-1519854,1519856-1519926,1519930-1519942,1519944-1519984,1519984-1520027,1520027-1520033,1520036-1520042,1520042-1520058,1582262-1582378,1703914-1704042,1710595-1710785,1719076-1719259,1721090-1721164,1724212-1724267,1726204-1726240,1726245-1726314,1726316-1726529,1726530-1726536,1726537-1726782,1731098-1731207,1731208-1731215,1745023-1745031,…	cattleAnnot_534290(ANO10)--94.02
ano2	cattleAnnot_512529(ANO2)	94.84	POSITION=egybuf.s.000694:224028-624147;EXONS:224028-224477,224481-224711,224819-225026,227813-227870,227873-227919,244152-244333,247925-247976,248380-248410,248426-248535,274886-275030,288272-288370,288524-288552,288552-288581,291777-291887,305267-305301,305304-305393,305395-305448,305449-305468,318484-318550,318550-318555,396820-396863,396864-396931,397758-397769,405090-405172,415450-415610,4261…	cattleAnnot_512529(ANO2)--94.84
ano3	cattle_gi|328927026|ref|NM_001191315.2|(ANO3)	99.15	POSITION=egybuf.s.000778:2313495-2629671;EXONS:2313495-2313541,2396065-2396256,2396257-2396261,2397376-2397448,2420276-2420297,2420318-2420350,2420352-2420407,2482098-2482257,2488644-2488745,2498602-2498647,2513485-2513495,2513496-2513501,2513501-2513515,2513518-2513601,2513605-2513623,2514199-2514249,2514250-2514307,2516766-2516790,2516793-2516826,2520764-2520798,2520803-2520813,2520818-2520894,…	cattleAnnot_100139986(ANO3)--98.40;cattle_gi|328927026|ref|NM_001191315.2|(ANO3)--99.15
ano4	cattleAnnot_518739(ANO4)	96.85	POSITION=egybuf.s.000487:5174807-5629271;EXONS:5174807-5174962,5195038-5195121,5203585-5203689,5203692-5203838,5394406-5394436,5394442-5394600,5415116-5415147,5415156-5415222,5429702-5429838,5434951-5435063,5435064-5435103,5479544-5479643,5483137-5483181,5493017-5493075,5493076-5493150,5524278-5524312,5524312-5524378,5531019-5531048,5531051-5531078,5535874-5535986,5539666-5539801,5541396-5541471,…	cattleAnnot_518739(ANO4)--96.85;cattle_gi|156120746|ref|NM_001102050.1|(ANO4)--96.66;human_gi|557636709|ref|NM_001286615.1|(ANO4)--86.18;human_gi|557636712|ref|NM_001286616.1|(ANO4)--90.42
ano5	cattleAnnot_100140158(ANO5)	99.08	POSITION=egybuf.s.002091:193285-288650;EXONS:193285-193415,193418-193515,193576-193582,199842-199944,202383-202406,202407-202501,202503-202561,204969-205050,205051-205134,205144-205177,207341-207393,207396-207412,207413-207474,211904-212002,213261-213270,213270-213328,213332-213389,213394-213431,215658-215674,215678-215804,215807-215886,217718-217788,217827-217830,219862-219971,219972-220015,2342…	cattleAnnot_100140158(ANO5)--99.08;cattle_gi|270288793|ref|NM_001168406.1|(ANO5)--99.06
ano6	cattleAnnot_521784(ANO6)	94.3	POSITION=egybuf.s.000590:911803-1111245;EXONS:911803-912148,912153-912238,912240-912265,912269-912380,912387-912429,912434-912723,912725-912831,912832-912864,913341-913567,913571-913772,913774-913900,913903-913957,913964-914034,914036-914070,914070-914118,914120-914137,914139-914146,914171-914363,914364-914457,914460-914474,914476-914583,914586-914645,914645-914670,914674-914683,914685-914706,914…	cattleAnnot_521784(ANO6)--94.30
anp32a	cattle_gi|303324574|ref|NM_001195019.1|(ANP32A)	98.98	POSITION=egybuf.s.001548:7023757-7066220;EXONS:7023757-7023955,7057202-7057352,7057587-7057660,7057662-7057712,7060357-7060510,7060514-7060560,7062406-7062504,7064694-7064758,7064958-7065034,7065035-7065435,7065436-7065498,7065501-7065581,7065591-7065666,7065671-7065744,7065758-7065817,7065829-7065844,7065846-7065877,7065878-7066089,7066089-7066116,7066117-7066141,7066144-7066148,7066149-7066220	cattleAnnot_538427(ANP32A)--98.90;cattle_gi|303324574|ref|NM_001195019.1|(ANP32A)--98.98
anp32b	cattleAnnot_509685(ANP32B)	85.96	POSITION=egybuf.s.002872:6414289-6423222;EXONS:6414289-6414311,6414312-6414330,6414331-6414337,6414346-6414353,6414353-6414487,6419936-6419986,6419986-6419992,6419996-6420002,6420017-6420066,6423073-6423112,6423118-6423134,6423134-6423222	cattleAnnot_509685(ANP32B)--85.96
anp32c	human_gi|6912603|ref|NM_012403.1|(ANP32C)	87.52	POSITION=egybuf.s.001548:7057202-7064987;EXONS:7057202-7057339,7057585-7057598,7057610-7057660,7057662-7057712,7060357-7060507,7060512-7060543,7062405-7062496,7064692-7064758,7064958-7064987	human_gi|6912603|ref|NM_012403.1|(ANP32C)--87.52
anp32d	human_gi|21071027|ref|NM_012404.2|(ANP32D)	98.48	POSITION=egybuf.s.001548:7023901-7060426;EXONS:7023901-7023955,7057202-7057352,7057587-7057654,7057662-7057708,7059709-7059712,7060356-7060426	human_gi|21071027|ref|NM_012404.2|(ANP32D)--98.48
anp32e	cattleAnnot_507203(ANP32E)	97.23	POSITION=egybuf.s.000996:1894364-1908493;EXONS:1894364-1894596,1894613-1894628,1894629-1894671,1894671-1894716,1898704-1898711,1898712-1898855,1899343-1899400,1899402-1899407,1899409-1899469,1900218-1900224,1900228-1900375,1901461-1901488,1901491-1901544,1901547-1901635,1907117-1907175,1908093-1908112,1908113-1908170,1908174-1908266,1908266-1908329,1908330-1908337,1908338-1908345,1908349-1908380,…	cattleAnnot_507203(ANP32E)--97.23;cattle_gi|115496905|ref|NM_001075306.1|(ANP32E)--96.08;milkGenes_gi|115496905|ref|NM_001075306.1|(ANP32E)--96.08
anpep	cattle_gi|115495052|ref|NM_001075144.1|(ANPEP)	97.57	POSITION=egybuf.s.003461:956498-976444;EXONS:956498-956504,956508-956618,956618-956657,956664-956960,956961-957013,957017-957112,960292-960374,960981-961122,962269-962437,962568-962606,962611-962683,963790-963812,963822-963844,963855-963874,965551-965699,967008-967064,967183-967316,967671-967674,969155-969205,969210-969234,969505-969681,971959-972025,972143-972209,972374-972519,972633-972734,9730…	cattleAnnot_404191(ANPEP)--97.55;cattle_gi|115495052|ref|NM_001075144.1|(ANPEP)--97.57;milkGenes_gi|115495052|ref|NM_001075144.1|(ANPEP)--97.57
antxr1	milkGenes_gi|82829377|gb|DV895148.1|(ANTXR1)	95.58	POSITION=egybuf.s.003366:652633-791325;EXONS:652633-652702,661829-661832,683909-684002,705407-705415,705417-705443,716096-716194,716723-716793,716800-716894,730283-730321,730327-730366,791215-791325	cattleAnnot_616010(ANTXR1)--93.98;cattle_gi|329664415|ref|NM_001206228.1|(ANTXR1)--93.99;milkGenes_gi|82829377|gb|DV895148.1|(ANTXR1)--95.58
antxr2	cattleAnnot_510080(ANTXR2)	98.34	POSITION=egybuf.s.001587:1749262-1950150;EXONS:1749262-1749319,1749479-1749550,1751707-1751778,1774690-1774771,1775507-1775614,1775738-1775806,1777208-1777288,1797221-1797281,1799392-1799490,1801528-1801597,1817725-1817802,1830905-1831001,1853592-1853636,1855123-1855146,1855153-1855213,1860487-1860657,1860957-1861036,1946451-1946528,1946529-1946574,1946575-1946598,1946599-1946789,1946793-1946815,…	cattleAnnot_510080(ANTXR2)--98.34;cattle_gi|116003874|ref|NM_001076826.1|(ANTXR2)--90.70
antxrl	cattleAnnot_782834(ANTXRL)	95.77	POSITION=egybuf.s.003238:5072081-5125347;EXONS:5072081-5072107,5072109-5072116,5072116-5072126,5072127-5072365,5079034-5079100,5079102-5079113,5079518-5079604,5082870-5082889,5082890-5082996,5082997-5083092,5084056-5084147,5084713-5084782,5090862-5090957,5091182-5091186,5100156-5100190,5100191-5100213,5100313-5100383,5100384-5100394,5100735-5100803,5100881-5100955,5100956-5100961,5102619-5102650,…	cattleAnnot_782834(ANTXRL)--95.77
anxa1	cattleAnnot_327662(ANXA1)	99.42	POSITION=egybuf.s.004352:689367-710737;EXONS:689367-689431,696137-696213,696311-696366,696367-696416,697071-697166,698241-698243,698244-698339,698340-698355,699513-699531,699533-699554,699556-699608,702991-703069,703268-703324,705126-705220,706592-706687,707782-707843,709212-709330,710388-710619,710623-710646,710651-710681,710683-710708,710709-710737	cattleAnnot_327662(ANXA1)--99.42;cattleAnnot_327662(ANXA1)--98.49;cattle_gi|73853761|ref|NM_175784.3|(ANXA1)--93.63;cattle_gi|73853761|ref|NM_175784.3|(ANXA1)--93.23;milkGenes_gi|73853761|ref|NM_175784.3|(ANXA1)--93.63;milkGenes_gi|73853761|ref|NM_175784.3|(ANXA1)--93.23;milkGenes_gi|82974460|gb|DV918425.1|(ANXA1)--90.76;milkGenes_gi|82974460|gb|DV918425.1|(ANXA1)--98.22;pig_gi|255683367|ref|NM_0…
anxa10	cattle_gi|300796733|ref|NM_001192058.1|(ANXA10)	98.37	POSITION=egybuf.s.004371:103314-188635;EXONS:103314-103364,103370-103658,106236-106359,106809-106814,114789-114828,114832-114847,115369-115399,115404-115466,116032-116036,116338-116432,117156-117210,126337-126413,127407-127424,127431-127496,129143-129237,129238-129258,136362-136426,136439-136462,146357-146437,188447-188502,188506-188635	cattleAnnot_505322(ANXA10)--97.71;cattle_gi|300796733|ref|NM_001192058.1|(ANXA10)--98.37
anxa11	cattleAnnot_282142(ANXA11)	91.06	POSITION=egybuf.s.004741:15404350-15422841;EXONS:15404350-15404463,15404463-15404467,15406275-15406316,15406327-15406355,15407053-15407167,15407168-15407172,15407180-15407199,15407199-15407359,15408637-15408723,15408972-15408986,15408987-15409068,15409722-15409730,15409731-15409760,15409761-15409824,15412026-15412056,15412057-15412090,15412092-15412119,15412499-15412500,15412501-15412578,15412720…	cattleAnnot_282142(ANXA11)--91.06;cattle_gi|31341821|ref|NM_174502.2|(ANXA11)--90.18;milkGenes_gi|31341821|ref|NM_174502.2|(ANXA11)--90.18
anxa13	cattleAnnot_614415(ANXA13)	98.81	POSITION=egybuf.s.003165:2505519-2521821;EXONS:2505519-2505575,2506918-2507040,2520023-2520088,2520090-2520163,2520163-2520225,2520226-2520234,2520235-2520274,2520276-2520318,2520319-2520538,2520540-2520696,2520697-2520758,2520761-2520894,2520899-2520917,2520918-2520985,2520986-2521015,2521016-2521023,2521024-2521048,2521050-2521177,2521178-2521229,2521238-2521632,2521633-2521640,2521642-2521661,…	cattleAnnot_614415(ANXA13)--98.81;cattle_gi|157427993|ref|NM_001105435.1|(ANXA13)--95.00
anxa2	cattleAnnot_282689(ANXA2)	96.96	POSITION=egybuf.s.003055:4963132-5030676;EXONS:4963132-4963201,4965894-4965997,4966154-4966174,4966177-4966216,4968375-4968403,4968404-4968432,4968433-4968436,4968437-4968496,4968497-4968519,4968521-4968533,4970708-4970711,4995294-4995352,4999215-4999273,4999275-4999294,4999295-4999317,5015473-5015507,5015509-5015532,5015544-5015564,5017818-5017822,5019130-5019197,5019199-5019213,5019220-5019247,…	cattleAnnot_282689(ANXA2)--96.96;cattle_gi|27807288|ref|NM_174716.1|(ANXA2)--94.71;milkGenes_gi|27807288|ref|NM_174716.1|(ANXA2)--94.71
anxa3	cattleAnnot_518050(ANXA3)	96.37	POSITION=egybuf.s.001587:3272771-3350649;EXONS:3272771-3273173,3280864-3280935,3280952-3280958,3280958-3280986,3283422-3283480,3288201-3288257,3288258-3288273,3288274-3288297,3293451-3293544,3293898-3293951,3299922-3299927,3299928-3299977,3299987-3300006,3305310-3305329,3305336-3305357,3305359-3305405,3309530-3309542,3309543-3309561,3309572-3309628,3313351-3313445,3321168-3321249,3324760-3324766,…	cattleAnnot_518050(ANXA3)--96.37;cattle_gi|78369183|ref|NM_001035325.1|(ANXA3)--92.42
anxa4	cattleAnnot_281625(ANXA4)	98.71	POSITION=egybuf.s.003366:1341586-1393222;EXONS:1341586-1341607,1341608-1341637,1355168-1355244,1355252-1355259,1361815-1361901,1365093-1365142,1365144-1365207,1365313-1365318,1366065-1366152,1368098-1368177,1370344-1370399,1379631-1379669,1379671-1379727,1386680-1386696,1386697-1386776,1387372-1387421,1387422-1387430,1388409-1388531,1392128-1392177,1392179-1392258,1392264-1392361,1392363-1392695,…	cattleAnnot_281625(ANXA4)--98.71;cattle_gi|48374082|ref|NM_001001440.2|(ANXA4)--96.98;milkGenes_gi|48374082|ref|NM_001001440.2|(ANXA4)--96.98;pig_gi|264681431|ref|NM_001167639.1|(ANXA4)--88.33
anxa5	cattleAnnot_281626(ANXA5)	91.68	POSITION=egybuf.s.004418:307416-328136;EXONS:307416-307500,309170-309264,310513-310538,310539-310543,310549-310602,310604-310632,312874-312968,316077-316151,316591-316648,322589-322633,322633-322641,322642-322661,322668-322684,323560-323601,323604-323658,325393-325450,325660-325672,325679-325786,327010-327018,327025-327062,327063-327069,327070-327362,327364-327942,327943-327999,328001-328015,3280…	cattleAnnot_281626(ANXA5)--91.68;cattle_gi|402692334|ref|NM_001040477.4|(ANXA5)--91.50;milkGenes_gi|402692334|ref|NM_001040477.4|(ANXA5)--91.50
anxa6	cattle_gi|157151715|ref|NM_001103224.1|(ANXA6)	95.93	POSITION=egybuf.s.001670:1010248-1051441;EXONS:1010248-1010405,1010410-1010676,1014752-1014873,1016233-1016294,1019004-1019045,1019046-1019100,1020273-1020367,1021259-1021277,1026432-1026486,1027309-1027317,1027322-1027334,1027334-1027344,1027346-1027391,1028190-1028281,1029751-1029815,1029816-1029823,1029824-1029867,1030346-1030429,1030430-1030442,1031037-1031045,1031050-1031126,1033526-1033593,…	cattleAnnot_327685(ANXA6)--94.80;cattle_gi|157151715|ref|NM_001103224.1|(ANXA6)--95.93;milkGenes_gi|157151715|ref|NM_001103224.1|(ANXA6)--95.93
anxa7	cattleAnnot_533360(ANXA7)	97.32	POSITION=egybuf.s.004741:9097971-9122467;EXONS:9097971-9098036,9098037-9098043,9098045-9098149,9098149-9098221,9098222-9098267,9098275-9098283,9098283-9098359,9098361-9098425,9098426-9098669,9098673-9098705,9098707-9098914,9098916-9099029,9099031-9099436,9099449-9099509,9099512-9099537,9099538-9099547,9099549-9099810,9099811-9099939,9099941-9100006,9100007-9100014,9100016-9100048,9100049-9100074,…	cattleAnnot_533360(ANXA7)--97.32;cattle_gi|115496279|ref|NM_001075991.1|(ANXA7)--95.31;milkGenes_gi|115496279|ref|NM_001075991.1|(ANXA7)--95.31
anxa8l1	cattleAnnot_281627(ANXA8L1)	99.16	POSITION=egybuf.s.003238:5040599-5058314;EXONS:5040599-5040741,5040743-5040786,5040787-5040849,5040849-5040897,5040901-5040917,5040921-5041141,5041143-5041147,5041431-5041462,5041467-5041474,5041481-5041533,5042496-5042586,5042592-5042625,5042654-5042657,5043673-5043728,5045386-5045481,5046256-5046348,5046773-5046832,5047295-5047375,5048178-5048218,5048227-5048269,5048270-5048277,5049737-5049850,…	cattleAnnot_281627(ANXA8L1)--99.16;cattle_gi|31342524|ref|NM_174241.2|(ANXA8L1)--97.79
anxa9	cattle_gi|402744327|ref|NM_001035373.2|(ANXA9)	97.26	POSITION=egybuf.s.000996:1202944-1213596;EXONS:1202944-1203001,1203003-1203095,1203100-1203116,1203121-1203203,1203207-1203252,1203492-1203583,1203589-1203616,1207930-1207989,1208075-1208107,1208108-1208112,1208113-1208173,1208313-1208337,1208338-1208399,1208835-1208849,1208851-1208876,1208877-1208883,1208884-1208899,1209065-1209098,1209101-1209148,1210727-1210823,1210879-1210883,1211399-1211437,…	cattleAnnot_528055(ANXA9)--96.94;cattle_gi|402744327|ref|NM_001035373.2|(ANXA9)--97.26
aoah	cattleAnnot_768208(AOAH)	98.38	POSITION=egybuf.s.002915:1638909-1841388;EXONS:1638909-1638914,1639029-1639198,1639198-1639253,1639254-1639270,1639271-1639476,1658906-1659000,1671125-1671136,1671138-1671192,1678564-1678619,1678620-1678663,1702538-1702598,1708527-1708596,1708596-1708600,1719436-1719490,1720631-1720701,1721579-1721627,1725269-1725317,1727539-1727634,1746481-1746572,1772327-1772409,1798296-1798332,1799103-1799176,…	cattleAnnot_768208(AOAH)--98.38;cattle_gi|402743687|ref|NM_001078096.2|(AOAH)--94.99
aoc1	cattleAnnot_509751(AOC1)	94.13	POSITION=egybuf.s.001518:253174-268511;EXONS:253174-253196,253197-253273,253274-253383,253395-253402,253403-253418,257490-257505,257510-257659,257660-257673,257690-257779,257783-257798,261285-261299,261305-261346,261942-262191,262195-262404,262404-262434,262435-262450,262451-262475,263163-263288,263292-263477,264133-264412,264415-264433,264443-264454,264455-264507,264508-264579,264594-264617,2646…	cattleAnnot_509751(AOC1)--94.13
aoc2	cattleAnnot_100336082(AOC2)	98.42	POSITION=egybuf.s.000466:5573222-5579997;EXONS:5573222-5573252,5573253-5573264,5573267-5573327,5573332-5573411,5573412-5573460,5573470-5573497,5573498-5573540,5574344-5574425,5574426-5574430,5574431-5574471,5574474-5574596,5574605-5574784,5574794-5574946,5574947-5574991,5574994-5575074,5575083-5575287,5575291-5575306,5575307-5575332,5575339-5575352,5575352-5575504,5575506-5575642,5577626-5577743,…	cattleAnnot_100336082(AOC2)--98.42;cattle_gi|332309190|ref|NM_001206861.1|(AOC2)--98.42
aoc3	cattle_gi|537544610|ref|NM_181002.3|(AOC3)	95.84	POSITION=egybuf.s.000466:5581292-5613664;EXONS:5581292-5581431,5581432-5581508,5581513-5581641,5581642-5581824,5581824-5581843,5581844-5581879,5581880-5581973,5581975-5582003,5582007-5582017,5582018-5582038,5582043-5582098,5582110-5582147,5582148-5582204,5582208-5582215,5582215-5582239,5582247-5582294,5582296-5582472,5582473-5582484,5582489-5582504,5582505-5582511,5582518-5582538,5582539-5582548,…	cattleAnnot_281002(AOC3)--95.42;cattle_gi|537544610|ref|NM_181002.3|(AOC3)--95.84
aox1	cattle_gi|451958170|ref|NM_176668.3|(AOX1)	95.48	POSITION=egybuf.s.000700:4538297-4616164;EXONS:4538297-4538400,4538403-4538481,4538483-4538488,4538489-4538859,4539751-4539895,4539899-4539924,4540482-4540494,4540500-4540595,4540596-4540657,4542883-4542939,4543723-4543829,4543830-4543832,4549578-4549584,4549585-4549606,4549609-4549635,4551554-4551575,4551576-4551592,4551594-4551630,4552326-4552449,4552450-4552457,4554418-4554514,4560208-4560246,…	cattleAnnot_338074(AOX1)--94.04;cattle_gi|451958170|ref|NM_176668.3|(AOX1)--95.48;milkGenes_gi|451958170|ref|NM_176668.3|(AOX1)--95.48
aox3l1	cattleAnnot_531699(AOX3L1)	97.54	POSITION=egybuf.s.000700:4264419-4333346;EXONS:4264419-4264586,4264871-4264878,4264879-4265028,4265028-4265058,4265172-4265235,4268213-4268327,4269886-4269938,4270685-4270759,4272525-4272637,4272638-4272648,4272649-4272656,4274578-4274581,4275581-4275654,4275655-4275674,4279256-4279460,4279461-4279480,4281811-4281979,4281987-4282004,4282191-4282277,4285298-4285385,4287475-4287608,4288361-4288485,…	cattleAnnot_531699(AOX3L1)--97.54;cattle_gi|530235397|ref|NM_001281918.1|(AOX3L1)--95.86
aox4	cattle_gi|530235474|ref|NM_001281919.1|(AOX4)	96.26	POSITION=egybuf.s.000700:4347385-4427218;EXONS:4347385-4347553,4349811-4349996,4356373-4356439,4356600-4356709,4356710-4356716,4357185-4357204,4358845-4358920,4363357-4363486,4363861-4363955,4365620-4365757,4365767-4365784,4365785-4365850,4366855-4367047,4367221-4367285,4367286-4367309,4367634-4367655,4367660-4367712,4367722-4367737,4369013-4369032,4369037-4369078,4369080-4369096,4369098-4369127,…	cattleAnnot_518393(AOX4)--96.25;cattle_gi|530235474|ref|NM_001281919.1|(AOX4)--96.26
ap1ar	cattleAnnot_533664(AP1AR)	94.47	POSITION=egybuf.s.003412:2306093-2338890;EXONS:2306093-2306158,2306170-2306361,2306367-2306396,2306396-2306425,2306435-2306462,2306469-2306553,2306557-2306586,2306601-2306610,2306610-2306614,2306615-2306644,2306649-2306662,2306663-2306700,2306700-2306945,2306955-2307198,2307199-2307260,2307262-2307280,2307297-2307306,2307307-2307336,2307336-2307346,2307347-2307351,2307351-2307741,2307742-2307784,…	cattleAnnot_533664(AP1AR)--94.47;cattle_gi|125630698|ref|NM_001081532.1|(AP1AR)--93.11
ap1g1	cattleAnnot_507677(AP1G1)	98.9	POSITION=egybuf.s.000984:1392323-1481720;EXONS:1392323-1392467,1392470-1392497,1392498-1392633,1392634-1393603,1393604-1393630,1393632-1393644,1395099-1395147,1395148-1395166,1395167-1395199,1398166-1398288,1398289-1398314,1398436-1398541,1403387-1403513,1403701-1403718,1403719-1403843,1406624-1406728,1407684-1407811,1408113-1408193,1408196-1408205,1408376-1408498,1419744-1419798,1420745-1420885,…	cattleAnnot_507677(AP1G1)--98.90;cattle_gi|300794510|ref|NM_001191436.1|(AP1G1)--98.90;milkGenes_gi|157743192|gb|BC153861.1|(AP1G1)--98.45;rat_gi|189491694|ref|NM_134460.1|(Ap1g1)--86.31
ap1g2	cattleAnnot_100126076(AP1G2)	97.37	POSITION=egybuf.s.001548:888492-898353;EXONS:888492-888587,888590-888603,888606-888646,888646-888763,888766-888779,888867-888908,888915-888951,888953-888967,889201-889294,889297-889368,890014-890118,890121-890151,890232-890295,890298-890357,890654-890758,891020-891148,891240-891326,893452-893574,893655-893709,893795-893936,894109-894203,894204-894217,894218-894223,894396-894451,894633-894731,8950…	cattleAnnot_100126076(AP1G2)--97.37;cattle_gi|157954064|ref|NM_001109808.1|(AP1G2)--96.11;milkGenes_gi|157954064|ref|NM_001109808.1|(AP1G2)--96.11
ap1m2	cattle_gi|77735968|ref|NM_001034511.1|(AP1M2)	94.25	POSITION=egybuf.s.003752:911351-922030;EXONS:911351-911455,911457-911537,911537-911549,911558-911611,911614-911705,911713-911743,911744-911779,912208-912284,913362-913488,914060-914219,917365-917437,917517-917598,917601-917610,917613-917664,917818-917824,918383-918477,918478-918505,918610-918673,918682-918761,918875-919006,921040-921097,921672-921675,921825-921833,921856-921878,921883-921921,9219…	cattleAnnot_515766(AP1M2)--90.75;cattle_gi|77735968|ref|NM_001034511.1|(AP1M2)--94.25;milkGenes_gi|77735968|ref|NM_001034511.1|(AP1M2)--94.25
ap1s1	cattleAnnot_768053(AP1S1)	95.73	POSITION=egybuf.s.003578:87660-93990;EXONS:87660-87681,87682-88092,88092-88135,88152-88218,88219-88232,88233-88278,88278-88299,88318-88326,88326-88454,90347-90485,91765-91873,92056-92061,92744-92763,92764-92918,93270-93286,93286-93294,93297-93311,93312-93318,93346-93352,93353-93390,93390-93470,93560-93894,93895-93927,93950-93967,93968-93972,93972-93980,93983-93990	cattleAnnot_768053(AP1S1)--95.73;cattle_gi|116004438|ref|NM_001077110.1|(AP1S1)--93.11;milkGenes_gi|116004438|ref|NM_001077110.1|(AP1S1)--93.11
ap1s2	cattleAnnot_616331(AP1S2)	90.14	POSITION=egybuf.s.004793:128281-153438;EXONS:128281-128344,128345-128460,134345-134371,134372-134438,134441-134457,135091-135097,135100-135196,135206-135232,150454-150463,152114-152179,152180-152187,152188-152312,152323-152327,152329-152401,152403-152418,152422-152433,152434-152447,152450-152590,152594-152603,152605-152614,152652-152700,152700-152823,152829-152863,152865-152887,152889-152964,1529…	cattleAnnot_616331(AP1S2)--90.14;cattle_gi|402745409|ref|NM_001040591.2|(AP1S2)--89.44
ap1s3	cattleAnnot_540693(AP1S3)	92.81	POSITION=egybuf.s.000588:3122445-3142254;EXONS:3122445-3122623,3124418-3124526,3134046-3134183,3140330-3140376,3140376-3140429,3140433-3140456,3140457-3140997,3141003-3141011,3141015-3141075,3141075-3141128,3141131-3141139,3141143-3141196,3141196-3141309,3141312-3141398,3141399-3141690,3141704-3141804,3141806-3141994,3141996-3142001,3142001-3142240,3142244-3142254	cattleAnnot_540693(AP1S3)--92.81;cattle_gi|402743818|ref|NM_001103296.2|(AP1S3)--92.23
ap2a1	milkGenes_gi|95767538|gb|BT025356.1|(AP2A1)	90.79	POSITION=egybuf.s.002689:1083228-1102497;EXONS:1083228-1083313,1083314-1083464,1084111-1084137,1084138-1084169,1084179-1084309,1084310-1084323,1085385-1085528,1085650-1085719,1102424-1102497	milkGenes_gi|95767538|gb|BT025356.1|(AP2A1)--90.79
ap2b1	cattleAnnot_282183(AP2B1)	98.73	POSITION=egybuf.s.004264:6236153-6294361;EXONS:6236153-6236206,6236208-6236238,6236241-6236288,6236289-6236351,6248666-6248707,6249463-6249609,6250888-6250911,6250912-6250954,6250956-6251013,6251016-6251039,6255905-6255952,6255954-6256035,6277179-6277210,6277215-6277265,6278192-6278278,6288297-6288451,6293346-6293426,6293429-6293521,6293522-6293675,6293675-6293696,6293697-6293744,6293745-6293781,…	cattleAnnot_282183(AP2B1)--98.73;cattleAnnot_282183(AP2B1)--88.58;cattle_gi|115497345|ref|NM_001075125.1|(AP2B1)--95.26;milkGenes_gi|1388876104|ref|NM_001075125.2|(AP2B1)--95.29;milkGenes_gi|86327690|gb|DY133515.1|(AP2B1)--87.43;milkGenes_gi|86327690|gb|DY133515.1|(AP2B1)--91.71;milkGenes_gi|86327690|gb|DY133515.1|(AP2B1)--88.29;milkGenes_gi|86327690|gb|DY133515.1|(AP2B1)--90.00;milkGenes_gi|8632…
ap2m1	milkGenes_gi|86370010|gb|DY169449.1|(AP2M1)	98.23	POSITION=egybuf.s.003451:16849-17252;EXONS:16849-16872,16872-16891,16891-17127,17133-17165,17174-17252	cattleAnnot_517446(AP2M1)--95.13;cattle_gi|402743774|ref|NM_001034523.2|(AP2M1)--94.46;milkGenes_gi|402743774|ref|NM_001034523.2|(AP2M1)--94.46;milkGenes_gi|86370010|gb|DY169449.1|(AP2M1)--98.23;milkGenes_gi|86370010|gb|DY169449.1|(AP2M1)--90.89
ap3b1	cattle_gi|115496865|ref|NM_001076534.1|(AP3B1)	93.96	POSITION=egybuf.s.003825:1258807-1481644;EXONS:1258807-1258887,1258888-1259062,1259064-1259255,1259257-1259272,1259281-1259375,1259377-1259544,1275542-1275681,1280857-1280955,1295196-1295281,1300528-1300633,1300634-1300761,1341577-1341684,1347427-1347476,1347488-1347502,1356967-1357005,1357007-1357014,1357017-1357116,1360537-1360679,1364490-1364599,1369964-1369978,1369981-1369996,1369997-1370101,…	cattleAnnot_767602(AP3B1)--92.12;cattle_gi|115496865|ref|NM_001076534.1|(AP3B1)--93.96;pig_gi|148747341|ref|NM_001098585.1|(AP3B1)--84.44
ap3d1	cattleAnnot_281023(AP3D1)	87.31	POSITION=egybuf.s.004669:1073349-1102552;EXONS:1073349-1073385,1073385-1073530,1073531-1073542,1073543-1073581,1073589-1073604,1073607-1073653,1073654-1073666,1073668-1073787,1075490-1075581,1075583-1075607,1075609-1075662,1075664-1075880,1080683-1080758,1080861-1080910,1080920-1080981,1081538-1081554,1081559-1081625,1081736-1081824,1081957-1081988,1082617-1082751,1082754-1082778,1082928-1082975,…	cattleAnnot_281023(AP3D1)--87.31;cattle_gi|254281263|ref|NM_173998.4|(AP3D1)--87.29;milkGenes_gi|254281263|ref|NM_173998.4|(AP3D1)--87.29
ap3m1	cattleAnnot_514761(AP3M1)	95.1	POSITION=egybuf.s.004741:9762759-9775725;EXONS:9762759-9762859,9762863-9762914,9762917-9762961,9762970-9763002,9763002-9763057,9763061-9763076,9763080-9763400,9763403-9763590,9763600-9763679,9763683-9763733,9763733-9763867,9763869-9763894,9763894-9763943,9763964-9764102,9764102-9764159,9764160-9764173,9764174-9764339,9764341-9764366,9764368-9764373,9764373-9764432,9764434-9764440,9764443-9764549,…	cattleAnnot_514761(AP3M1)--95.10;cattle_gi|402692198|ref|NM_001075680.2|(AP3M1)--93.54;milkGenes_gi|402692198|ref|NM_001075680.2|(AP3M1)--93.54
ap3m2	cattle_gi|300794752|ref|NM_001193240.1|(AP3M2)	93.3	POSITION=egybuf.s.002588:573378-590223;EXONS:573378-573497,573504-573657,573663-573722,578422-578441,578443-578451,578453-578458,578459-578599,580437-580575,585041-585127,585374-585508,587428-587636,587882-588027,589392-589539,589543-589550,589551-589597,589598-589651,589653-589730,589739-589902,589903-589940,589942-589974,589974-589988,589990-589999,590002-590205,590205-590213,590213-590223	cattleAnnot_509427(AP3M2)--93.00;cattle_gi|300794752|ref|NM_001193240.1|(AP3M2)--93.30
ap3s2	cattleAnnot_508867(AP3S2)	99.03	POSITION=egybuf.s.003461:1027542-1072323;EXONS:1027542-1027558,1027558-1027616,1027617-1027627,1027628-1027638,1027638-1027688,1027689-1027693,1027694-1027933,1027936-1028054,1028056-1028097,1028103-1028131,1028133-1028594,1028595-1028600,1028607-1028766,1028770-1028809,1028810-1028921,1028923-1028947,1028950-1029185,1029186-1029237,1030835-1030942,1059740-1059811,1065216-1065328,1066054-1066134,…	cattleAnnot_508867(AP3S2)--99.03;cattle_gi|115749596|ref|NM_001075376.1|(AP3S2)--98.08;milkGenes_gi|115749596|ref|NM_001075376.1|(AP3S2)--98.08
ap4b1	cattle_gi|156120548|ref|NM_001101950.1|(AP4B1)	98.18	POSITION=egybuf.s.000811:4788426-4798914;EXONS:4788426-4788494,4788695-4788714,4788717-4788728,4788731-4788811,4788814-4788827,4788829-4788895,4790587-4790812,4791257-4791388,4791932-4792080,4792652-4792726,4792730-4792787,4792790-4792805,4792819-4792824,4792826-4793071,4793072-4793159,4794534-4794618,4796015-4796127,4796128-4796132,4796133-4796174,4796174-4796178,4796182-4796217,4796989-4797167,…	cattleAnnot_512078(AP4B1)--98.10;cattle_gi|156120548|ref|NM_001101950.1|(AP4B1)--98.18
ap4e1	cattleAnnot_536144(AP4E1)	91.45	POSITION=egybuf.s.000754:1217878-1287297;EXONS:1217878-1217895,1217895-1218119,1219038-1219060,1219061-1219152,1219154-1219161,1219163-1219200,1223995-1224077,1224082-1224179,1224181-1224189,1225258-1225267,1225279-1225786,1228206-1228464,1236543-1236666,1242611-1242724,1246564-1246633,1246634-1246730,1246731-1246801,1246803-1246870,1252037-1252115,1252120-1252156,1252264-1252352,1252358-1252379,…	cattleAnnot_536144(AP4E1)--91.45
ap4m1	cattleAnnot_768040(AP4M1)	98.69	POSITION=egybuf.s.003578:960490-964402;EXONS:960490-960582,960589-960660,960666-960674,960674-960715,960720-960735,960738-960973,961141-961252,961376-961426,961652-961695,962027-962122,962224-962320,962322-962331,962486-962523,962525-962536,962646-962712,962793-962855,963078-963158,963250-963359,963459-963554,963644-963751,964144-964232,964337-964386,964387-964402	cattleAnnot_768040(AP4M1)--98.69;cattle_gi|116004416|ref|NM_001077099.1|(AP4M1)--97.39;milkGenes_gi|116004416|ref|NM_001077099.1|(AP4M1)--97.39
ap4s1	cattleAnnot_618267(AP4S1)	98.6	POSITION=egybuf.s.000365:2672379-2726938;EXONS:2672379-2672398,2672399-2672407,2672408-2672419,2708119-2708147,2708153-2708332,2711042-2711124,2712108-2712111,2712111-2712168,2712170-2712183,2714279-2714282,2726345-2726350,2726350-2726533,2726534-2726591,2726592-2726611,2726612-2726636,2726637-2726660,2726660-2726724,2726724-2726756,2726759-2726793,2726796-2726848,2726850-2726914,2726914-2726938	cattleAnnot_618267(AP4S1)--98.60;cattle_gi|402692002|ref|NM_001040603.2|(AP4S1)--90.73
ap5m1	cattleAnnot_539663(AP5M1)	96.95	POSITION=egybuf.s.000719:5557503-5585105;EXONS:5557503-5557591,5557597-5557633,5557634-5557833,5565872-5566071,5566079-5566240,5566257-5566262,5566265-5566271,5566271-5566527,5569949-5570175,5570765-5570819,5570824-5570909,5571641-5571670,5571672-5571686,5571688-5571699,5571701-5571731,5571832-5571940,5575353-5575390,5575397-5575421,5575422-5575437,5575444-5575457,5579181-5579241,5579545-5579572,…	cattleAnnot_539663(AP5M1)--96.95;cattle_gi|62751580|ref|NM_001015670.1|(AP5M1)--95.65
ap5s1	cattleAnnot_618505(AP5S1)	96.63	POSITION=egybuf.s.003311:1553749-1559988;EXONS:1553749-1553895,1553896-1553916,1553922-1553950,1553952-1553962,1553985-1554144,1554151-1554362,1554362-1554423,1554432-1554616,1554629-1554743,1555403-1555518,1556842-1556933,1556935-1557021,1559885-1559932,1559936-1559951,1559955-1559988	cattleAnnot_618505(AP5S1)--96.63;cattle_gi|77736605|ref|NM_001034811.1|(AP5S1)--90.22;milkGenes_gi|77736605|ref|NM_001034811.1|(AP5S1)--90.22
apaf1	cattle_gi|330864776|ref|NM_001191507.1|(APAF1)	97.87	POSITION=egybuf.s.000487:3196884-3289515;EXONS:3196884-3196907,3196908-3197023,3197190-3197347,3198037-3198235,3209714-3209898,3213355-3213367,3213372-3213400,3213401-3213474,3213563-3213571,3213572-3213684,3213689-3213702,3219327-3219347,3219350-3219365,3219374-3219389,3219407-3219564,3219967-3220135,3221367-3221499,3225497-3225522,3225525-3225540,3225549-3225617,3226068-3226164,3226165-3226254,…	cattleAnnot_537782(APAF1)--96.58;cattle_gi|330864776|ref|NM_001191507.1|(APAF1)--97.87
apba1	cattleAnnot_515571(APBA1)	90.16	POSITION=egybuf.s.004756:3028295-3127456;EXONS:3028295-3028496,3028500-3028515,3028516-3028925,3028930-3029006,3029009-3029086,3029095-3029238,3029242-3029257,3029262-3029435,3029448-3029501,3029501-3029509,3029509-3029551,3029562-3029815,3029817-3029852,3029852-3029876,3029906-3029964,3029964-3030009,3030026-3030056,3030059-3030188,3030194-3030254,3030255-3030424,3030425-3030505,3030507-3030592,…	cattleAnnot_515571(APBA1)--90.16;cattle_gi|329663264|ref|NM_001205814.1|(APBA1)--87.64
apba2	cattle_gi|118150939|ref|NM_001077921.1|(APBA2)	96.73	POSITION=egybuf.s.003415:1356147-1483006;EXONS:1356147-1356163,1356180-1356209,1356211-1356271,1356271-1356290,1356293-1356337,1356339-1356444,1356445-1356653,1356659-1356701,1356702-1356777,1356779-1356854,1357419-1357797,1361543-1361587,1362128-1362216,1362216-1362221,1364194-1364272,1364277-1364315,1366534-1366694,1366698-1366741,1366746-1366756,1367580-1367596,1367597-1367668,1367669-1367762,…	cattleAnnot_514762(APBA2)--90.06;cattle_gi|118150939|ref|NM_001077921.1|(APBA2)--96.73
apba3	cattleAnnot_511925(APBA3)	90.03	POSITION=egybuf.s.004669:2600701-2610322;EXONS:2600701-2600706,2600708-2600899,2601102-2601147,2601150-2601163,2601175-2601247,2601945-2602017,2602027-2602036,2602594-2602653,2602753-2602819,2602824-2602835,2602839-2602850,2602973-2603114,2604871-2604989,2604991-2605034,2605139-2605196,2605202-2605226,2605347-2605473,2608517-2608553,2608639-2608779,2608779-2608823,2608826-2609207,2609209-2609244,…	cattleAnnot_511925(APBA3)--90.03;cattle_gi|402745829|ref|NM_001034414.2|(APBA3)--89.47
apbb2	cattleAnnot_514013(APBB2)	96.01	POSITION=egybuf.s.003321:4816730-5149837;EXONS:4816730-4817185,4817186-4817244,4817246-4817730,4817732-4817753,4817755-4817760,4817760-4817823,4817824-4817830,4817841-4817985,4817992-4818016,4818022-4818197,4818200-4818292,4818294-4818443,4818445-4818498,4818504-4819428,4819431-4819579,4819581-4819592,4819593-4819601,4819606-4819690,4819691-4819735,4819736-4819749,4819750-4819795,4819796-4819832,…	cattleAnnot_514013(APBB2)--96.01;cattle_gi|116003920|ref|NM_001076847.1|(APBB2)--94.00
apbb3	cattleAnnot_525278(APBB3)	97.81	POSITION=egybuf.s.002228:1128276-1135188;EXONS:1128276-1128311,1128315-1128373,1128375-1128528,1129136-1129212,1129487-1129650,1129730-1129806,1130597-1130657,1130871-1130889,1130890-1130966,1130970-1131021,1131144-1131270,1131382-1131388,1131693-1131807,1131952-1131981,1131982-1132026,1132027-1132038,1132281-1132364,1132633-1132748,1132887-1133079,1134624-1134922,1134923-1134932,1134948-1134965,…	cattleAnnot_525278(APBB3)--97.81;cattle_gi|115497449|ref|NM_001075867.1|(APBB3)--96.42;milkGenes_gi|115497449|ref|NM_001075867.1|(APBB3)--96.42
apc	cattle_gi|274321914|ref|NM_001075986.2|(APC)	99.34	POSITION=egybuf.s.004795:1119467-1222998;EXONS:1119467-1119719,1119720-1119981,1119988-1120126,1120128-1120163,1120166-1120247,1120258-1120298,1120302-1120358,1120358-1120478,1120483-1120530,1120540-1120682,1120689-1120955,1120963-1121555,1121557-1122662,1122667-1122782,1122786-1123599,1123604-1124488,1124489-1124537,1124538-1125853,1125854-1125916,1125930-1126315,1126318-1126429,1126430-1126613,…	cattleAnnot_533233(APC)--98.26;cattle_gi|274321914|ref|NM_001075986.2|(APC)--99.34;human_gi|307133686|ref|NM_000038.5|(APC)--88.31;human_gi|306922385|ref|NM_001127511.2|(APC)--85.52;human_gi|307133685|ref|NM_001127510.2|(APC)--87.44;milkGenes_gi|92098026|gb|BC114849.1|(APC)--97.72;pig_gi|330340396|ref|NM_001206430.1|(APC)--96.90
apc10	pig_gi|295444975|ref|NM_001177927.1|(APC10)	95.13	POSITION=egybuf.s.002428:67053-155088;EXONS:67053-67288,118659-118740,118743-118782,132968-133033,133038-133063,154964-155038,155039-155050,155052-155081,155081-155088	pig_gi|295444975|ref|NM_001177927.1|(APC10)--95.13
apcs	cattleAnnot_514488(APCS)	98.16	POSITION=egybuf.s.000811:8939417-8940468;EXONS:8939417-8939654,8939655-8939992,8939994-8940025,8940031-8940057,8940060-8940189,8940300-8940396,8940414-8940453,8940456-8940468	cattleAnnot_514488(APCS)--98.16;cattle_gi|402745111|ref|NM_001034466.2|(APCS)--96.29
apeh	cattleAnnot_514666(APEH)	93.01	POSITION=egybuf.s.004482:2650225-2659358;EXONS:2650225-2650286,2650286-2650334,2650339-2650346,2650348-2650487,2650584-2650589,2650590-2650605,2650618-2650662,2650675-2650696,2650792-2650831,2650833-2650896,2651008-2651163,2651166-2651191,2651202-2651209,2651321-2651376,2651377-2651410,2651761-2651840,2651929-2652012,2652523-2652628,2652635-2652641,2652884-2652889,2653098-2653179,2654742-2654794,…	cattleAnnot_514666(APEH)--93.01;cattle_gi|134085702|ref|NM_001083431.1|(APEH)--91.05;milkGenes_gi|134085702|ref|NM_001083431.1|(APEH)--91.38
apex1	cattleAnnot_281630(APEX1)	97.5	POSITION=egybuf.s.001010:4638381-4641000;EXONS:4638381-4638454,4638454-4638498,4638499-4638510,4638511-4638519,4638521-4638767,4638775-4638893,4638906-4638940,4638942-4639188,4639341-4639470,4639474-4639538,4639539-4639544,4640063-4640212,4640216-4640231,4640232-4640236,4640484-4640608,4640905-4640929,4640929-4640964,4640965-4640968,4640969-4641000	cattleAnnot_281630(APEX1)--87.34;cattleAnnot_281630(APEX1)--97.50;cattle_gi|223278399|ref|NM_176609.3|(APEX1)--87.53;cattle_gi|223278399|ref|NM_176609.3|(APEX1)--96.41;milkGenes_gi|223278399|ref|NM_176609.3|(APEX1)--87.53;milkGenes_gi|223278399|ref|NM_176609.3|(APEX1)--96.41;milkGenes_gi|37716607|gb|CF767388.1|(APEX1)--87.54;milkGenes_gi|37716607|gb|CF767388.1|(APEX1)--95.53
apex2	cattleAnnot_511790(APEX2)	94.64	POSITION=egybuf.s.003664:282706-290993;EXONS:282706-282820,284470-284496,284501-284557,285196-285370,285372-285379,285930-286076,287202-287270,289690-289990,289992-290158,290162-290416,290417-290518,290537-290550,290562-290818,290823-290912,290928-290993	cattleAnnot_511790(APEX2)--94.64;cattle_gi|62751812|ref|NM_001015577.1|(APEX2)--94.60;milkGenes_gi|62751812|ref|NM_001015577.1|(APEX2)--94.60
aph1a	cattle_gi|77736284|ref|NM_001034670.1|(APH1A)	98.58	POSITION=egybuf.s.000996:1850850-1854544;EXONS:1850850-1850880,1850886-1850981,1851784-1851806,1851807-1851955,1852129-1852203,1852439-1852562,1852716-1852763,1852764-1852845,1853258-1853397,1853405-1853430,1853431-1853589,1853590-1853679,1853680-1853708,1853711-1853868,1853870-1854107,1854110-1854432,1854438-1854544	cattleAnnot_539247(APH1A)--98.13;cattle_gi|77736284|ref|NM_001034670.1|(APH1A)--98.58;human_gi|344313181|ref|NM_001077628.2|(APH1A)--84.27;human_gi|344313182|ref|NM_016022.3|(APH1A)--85.41;human_gi|344313183|ref|NM_001243771.1|(APH1A)--84.90;pig_gi|347300203|ref|NM_001244487.1|(APH1A)--94.46
aph1b	cattle_gi|300793853|ref|NM_001191403.1|(APH1B)	98.32	POSITION=egybuf.s.004763:610764-657502;EXONS:610764-610905,610911-611019,611020-611058,624051-624179,647410-647427,647427-647466,647470-647480,649415-649418,654990-655027,655028-655047,655047-655055,655056-655079,655080-655157,657387-657410,657411-657418,657419-657502	cattleAnnot_530913(APH1B)--90.17;cattle_gi|300793853|ref|NM_001191403.1|(APH1B)--98.32
api5	cattleAnnot_538968(API5)	98.96	POSITION=egybuf.s.001696:415619-435814;EXONS:415619-415780,417501-417590,417707-417711,418066-418130,418659-418810,421775-421788,421789-421861,421863-421868,421869-421985,422420-422523,423630-423647,423664-423722,425530-425711,427466-427560,428419-428474,430225-430301,430806-430943,435103-435331,435341-435376,435382-435439,435440-435721,435723-435814	cattleAnnot_538968(API5)--98.96;cattle_gi|221136851|ref|NM_001144083.1|(API5)--90.09;human_gi|344217751|ref|NM_001243747.1|(API5)--84.25
apitd1	cattleAnnot_613732(APITD1)	98.79	POSITION=egybuf.s.001727:2526394-2546840;EXONS:2526394-2526413,2526428-2526446,2526449-2526831,2528531-2528597,2533569-2533602,2534784-2534907,2546748-2546840	cattleAnnot_613732(APITD1)--98.79;cattle_gi|402693465|ref|NM_001038576.2|(APITD1)--84.54
aplf	cattleAnnot_507989(APLF)	97.01	POSITION=egybuf.s.001991:4390565-4498695;EXONS:4390565-4390611,4392472-4392476,4410517-4410523,4410530-4410591,4422848-4422886,4422888-4422898,4422910-4423025,4430517-4430542,4430549-4430653,4430688-4430696,4430999-4431125,4440303-4440485,4457525-4457692,4457696-4457810,4457812-4457864,4457873-4457886,4464295-4464349,4464352-4464424,4481209-4481213,4482231-4482273,4494961-4495054,4495061-4495404,…	cattleAnnot_507989(APLF)--97.01;cattle_gi|118150861|ref|NM_001077874.1|(APLF)--94.44
apln	cattleAnnot_282143(APLN)	86.08	POSITION=egybuf.s.000072:1710858-1714805;EXONS:1710858-1711046,1711047-1711115,1711120-1711183,1711188-1711248,1711249-1711290,1711292-1711304,1711306-1711690,1711712-1711823,1711826-1711879,1711880-1711972,1711975-1711985,1711985-1712039,1712040-1712101,1712102-1712267,1712269-1712628,1712630-1712895,1712897-1712938,1712944-1713185,1713186-1713203,1713213-1713249,1713250-1713255,1713255-1713278,…	cattleAnnot_282143(APLN)--86.08
aplp2	milkGenes_gi|82823398|gb|DV889169.1|(APLP2)	98.8	POSITION=egybuf.s.001673:2198079-2211831;EXONS:2198079-2198210,2199104-2199179,2200508-2200531,2200536-2200562,2200566-2200675,2201345-2201474,2205302-2205347,2205357-2205361,2205362-2205413,2206852-2207005,2208408-2208444,2211015-2211023,2211025-2211090,2211091-2211104,2211793-2211831	cattleAnnot_785005(APLP2)--98.08;milkGenes_gi|82823398|gb|DV889169.1|(APLP2)--98.80;pig_gi|209863038|ref|NM_001135961.1|(APLP2)--88.79
apmap	cattleAnnot_535740(APMAP)	89.9	POSITION=egybuf.s.003351:656720-682072;EXONS:656720-656796,656801-656846,656871-656879,656879-656915,656932-657144,658331-658357,658360-658364,658364-658523,659310-659445,660533-660539,660585-660590,660592-660755,661871-661987,664121-664131,664131-664177,664180-664215,676692-676807,681951-682067,682068-682072	cattleAnnot_535740(APMAP)--89.90;cattle_gi|402692813|ref|NM_001035413.2|(APMAP)--86.96
apoa1	cattleAnnot_281631(APOA1)	84.17	POSITION=egybuf.s.001724:1195787-1198710;EXONS:1195787-1195805,1195806-1195820,1195825-1196022,1196707-1196770,1196771-1196866,1196871-1197024,1198306-1198457,1198646-1198710	cattleAnnot_281631(APOA1)--84.17
apoa1bp	cattleAnnot_404132(APOA1BP)	92.81	POSITION=egybuf.s.001089:890638-900448;EXONS:890638-890666,890669-890723,890727-890764,890765-890793,890794-890817,890818-890971,890975-891027,894640-894656,894658-894795,894801-894852,895195-895207,895208-895295,895297-895343,896133-896170,896171-896189,896190-896210,896213-896248,896327-896436,896589-896698,900300-900448	cattleAnnot_404132(APOA1BP)--92.81;cattle_gi|402767222|ref|NM_205796.3|(APOA1BP)--90.75;milkGenes_gi|402767222|ref|NM_205796.3|(APOA1BP)--90.75;pig_gi|118403901|ref|NM_001078664.1|(APOA1BP)--91.23
apoa2	cattleAnnot_505394(APOA2)	98.31	POSITION=egybuf.s.004409:240231-241505;EXONS:240231-240258,240423-240500,240768-240856,240858-240897,241270-241383,241384-241505	cattleAnnot_505394(APOA2)--98.31
apoa4	cattleAnnot_537301(APOA4)	97.7	POSITION=egybuf.s.001724:1165479-1182108;EXONS:1165479-1165490,1165500-1165605,1166213-1166393,1166396-1166571,1166572-1166580,1166582-1166712,1166713-1166943,1167648-1167886,1167887-1167909,1168922-1169005,1169018-1169050,1169418-1169516,1179896-1179905,1179906-1179939,1182020-1182108	cattleAnnot_537301(APOA4)--97.70;cattle_gi|82697388|ref|NM_001037480.1|(APOA4)--95.69;pig_gi|47523829|ref|NM_214388.1|(APOA4)--86.17
apob	cattleAnnot_494004(APOB)	93.22	POSITION=egybuf.s.003629:4739465-4779304;EXONS:4739465-4739502,4741301-4741416,4742764-4742820,4742822-4742911,4746412-4746485,4746486-4746565,4747614-4747719,4747721-4747770,4748474-4748598,4749291-4749375,4750716-4750932,4750933-4750937,4751697-4751770,4751772-4751852,4751856-4751920,4752146-4752262,4752384-4752487,4752489-4752532,4753982-4754102,4754103-4754195,4754463-4754511,4754512-4754598,…	cattleAnnot_494004(APOB)--93.22;milkGenes_gi|7159592|emb|AJ399505.1|(APOB)--88.00
apobec1	cattleAnnot_516043(APOBEC1)	97.84	POSITION=egybuf.s.002045:1331366-1342480;EXONS:1331366-1331385,1331390-1331394,1331401-1331415,1331415-1331586,1331588-1331600,1331600-1331657,1331658-1331738,1336762-1336860,1337525-1337567,1337574-1337648,1338419-1338643,1338660-1338667,1338667-1338805,1338808-1338822,1340643-1340670,1342281-1342480	cattleAnnot_516043(APOBEC1)--97.84
apobec2	cattleAnnot_509619(APOBEC2)	95	POSITION=egybuf.s.000110:9663856-9676806;EXONS:9663856-9663954,9672922-9673025,9673027-9673100,9673101-9673335,9673341-9673496,9676400-9676432,9676435-9676724,9676725-9676806	cattleAnnot_509619(APOBEC2)--95.00;cattle_gi|77735660|ref|NM_001034355.1|(APOBEC2)--93.42
apobec3a	cattleAnnot_507162(APOBEC3A)	98.68	POSITION=egybuf.s.000668:9095261-9099321;EXONS:9095261-9095282,9095283-9095405,9097152-9097252,9097253-9097411,9097416-9097444,9098452-9098504,9098505-9098568,9099098-9099151,9099156-9099214,9099219-9099270,9099272-9099283,9099288-9099296,9099296-9099321	cattleAnnot_507162(APOBEC3A)--98.68;cattle_gi|255652988|ref|NM_001163936.1|(APOBEC3A)--84.33
apobec3b	cattleAnnot_504505(APOBEC3B)	97.91	POSITION=egybuf.s.000668:9126871-9146354;EXONS:9126871-9126962,9128532-9128697,9133867-9134064,9134079-9134089,9134096-9134117,9134119-9134139,9134145-9134148,9135012-9135126,9142990-9143004,9143005-9143108,9143110-9143149,9144099-9144274,9144278-9144346,9144348-9144372,9145240-9145354,9146105-9146156,9146157-9146225,9146225-9146308,9146309-9146329,9146330-9146336,9146336-9146354	cattleAnnot_504505(APOBEC3B)--97.91;cattle_gi|118150803|ref|NM_001077845.1|(APOBEC3B)--96.32;milkGenes_gi|118150803|ref|NM_001077845.1|(APOBEC3B)--96.32
apobr	cattleAnnot_504800(APOBR)	97.83	POSITION=egybuf.s.001015:1778236-1783461;EXONS:1778236-1778267,1778278-1778332,1778339-1778396,1778740-1779143,1779144-1779171,1779174-1779255,1779259-1779348,1779353-1779514,1779518-1779546,1779547-1779703,1779704-1779941,1779946-1780125,1780126-1780366,1780369-1780386,1780388-1780421,1780424-1780525,1780526-1780539,1780547-1780594,1780597-1780626,1780627-1780686,1780690-1780878,1780879-1781074,…	cattleAnnot_504800(APOBR)--97.83
apoc2	cattleAnnot_618039(APOC2)	98.43	POSITION=egybuf.s.002689:5350909-5353194;EXONS:5350909-5350953,5350954-5351004,5351006-5351156,5351491-5351603,5351613-5351654,5351835-5351918,5353171-5353194	cattleAnnot_618039(APOC2)--98.43;cattle_gi|402691703|ref|NM_001102380.2|(APOC2)--94.26
apoc3	cattleAnnot_408009(APOC3)	91.19	POSITION=egybuf.s.001724:1176683-1193605;EXONS:1176683-1176738,1176894-1177017,1193294-1193309,1193313-1193363,1193364-1193432,1193434-1193513,1193516-1193553,1193554-1193562,1193564-1193605	cattleAnnot_408009(APOC3)--91.19
apoc4	cattleAnnot_618041(APOC4)	100	POSITION=egybuf.s.002689:5354092-5356819;EXONS:5354092-5354280,5355367-5355418,5355420-5355510,5356709-5356819	cattleAnnot_618041(APOC4)--100.00
apod	cattleAnnot_613972(APOD)	98.32	POSITION=egybuf.s.004375:4431130-4445792;EXONS:4431130-4431398,4434755-4434905,4439028-4439149,4442296-4442382,4444436-4444530,4444532-4444717,4444717-4444724,4444730-4444775,4444783-4444840,4444846-4445030,4445031-4445286,4445287-4445304,4445304-4445347,4445348-4445364,4445375-4445486,4445490-4445607,4445610-4445627,4445630-4445634,4445635-4445659,4445661-4445673,4445675-4445686,4445686-4445792	cattleAnnot_613972(APOD)--98.32;cattle_gi|402693400|ref|NM_001076301.2|(APOD)--96.53;milkGenes_gi|402693400|ref|NM_001076301.2|(APOD)--96.53
apof	cattleAnnot_539595(APOF)	97.39	POSITION=egybuf.s.001125:359062-374409;EXONS:359062-359067,359071-359141,372739-372977,372978-372992,372993-373166,373168-373189,373192-373349,373355-373421,373438-373728,373732-373837,373840-373914,373917-374030,374037-374089,374089-374170,374179-374191,374192-374290,374298-374337,374338-374357,374358-374409	cattleAnnot_539595(APOF)--97.39;cattle_gi|402745446|ref|NM_001128502.2|(APOF)--96.44
apoh	cattleAnnot_281006(APOH)	99.57	POSITION=egybuf.s.003965:1127873-1141989;EXONS:1127873-1127894,1127895-1128024,1130149-1130273,1130275-1130348,1132683-1132731,1132733-1132736,1132737-1132865,1136634-1136642,1136645-1136825,1136982-1136985,1137879-1137936,1137937-1137954,1139185-1139270,1139456-1139460,1141097-1141274,1141887-1141989	cattleAnnot_281006(APOH)--99.57;cattle_gi|402692924|ref|NM_173992.2|(APOH)--98.65
apol3	cattleAnnot_512905(APOL3)	97.38	POSITION=egybuf.s.001140:1615043-1659092;EXONS:1615043-1615082,1615083-1615241,1615242-1615253,1615267-1615305,1615308-1615336,1615344-1615350,1615351-1615523,1615527-1615570,1615571-1615734,1615735-1615849,1615850-1616070,1616072-1616200,1616200-1616206,1616211-1616224,1619209-1619283,1619284-1619336,1631862-1631972,1635783-1635786,1644851-1644969,1649428-1649701,1649702-1649901,1649903-1649942,…	cattleAnnot_505078(APOL3)--88.44;cattleAnnot_512905(APOL3)--97.38;cattle_gi|154152140|ref|NM_001100297.1|(APOL3)--90.22;cattle_gi|154152104|ref|NM_001100351.1|(APOL3)--94.28;milkGenes_gi|154152140|ref|NM_001100297.1|(APOL3)--89.46
apold1	cattleAnnot_538827(APOLD1)	91.73	POSITION=egybuf.s.003172:2076480-2082988;EXONS:2076480-2076531,2076532-2076767,2078522-2078572,2079465-2079653,2079659-2079875,2079876-2080248,2080249-2080370,2080371-2080448,2080449-2080863,2080865-2081147,2081150-2081181,2081183-2081394,2081395-2081402,2081414-2081439,2081450-2081597,2081599-2081604,2081606-2081628,2081628-2081644,2081656-2082091,2082093-2082175,2082176-2082195,2082197-2082283,…	cattleAnnot_538827(APOLD1)--91.73;cattle_gi|155372084|ref|NM_001101180.1|(APOLD1)--90.10;milkGenes_gi|155372084|ref|NM_001101180.1|(APOLD1)--90.10
apom	cattleAnnot_505830(APOM)	99.09	POSITION=egybuf.s.004096:451877-457279;EXONS:451877-451963,451963-452006,452409-452442,452443-452494,452499-452512,452710-452808,452907-452981,453272-453426,453815-453902,453903-453951,454951-454954,457210-457279	cattleAnnot_505830(APOM)--99.09;cattle_gi|270288759|ref|NM_001034257.2|(APOM)--96.27
[truncated: 20,303 more rows]
