# Supplementary material for: Sequencing and assembly of the Egyptian buffalo genome
Source: PLoS One. 2020 Aug 19;15(8):e0237087. doi: 10.1371/journal.pone.0237087 (PMC7437910; doi:10.1371/journal.pone.0237087)
Supplement: S4 File — (XLSX) [file pone.0237087.s004.xlsx]

## Sheet: Sheet2
GI	GenBank	Gene Name if Available	No_Loci
10072340	BE684716.1	NONE	13
112202475	EE342574.1	NONE	1
112230245	EE369139.1	NONE	10
119268944	EE932370.1	NONE	1667
119283169	EE946595.1	NONE	3
119283711	EE947137.1	NONE	1
119283856	EE947282.1	NONE	1
119296289	EE959715.1	NONE	1
119307122	EE970548.1	NONE	3
119318668	EE982070.1	NONE	3
119646945	EH175647.1	NONE	2
119678293	EH198214.1	NONE	2
119683483	EH203404.1	NONE	1
1276608	U32254.1	BTU32254	1
15721080	AU232788.1	NONE	1
167679774	FE012119.1	NONE	1
18108517	BM365148.1	NONE	1
28158009	CB171881.1	NONE	1
28291522	CB221008.1	NONE	5
29220653	CB437541.1	NONE	13
29268141	CB461757.1	NONE	14
29273454	CB467069.1	NONE	2
398541	U01187.1	BTU01187	3
45071385	CK837793.1	NONE	11
45459753	CK945373.1	NONE	1
45474582	CK960202.1	NONE	2
5326923	AJ235265.1	NONE	8
61012176	DN548178.1	NONE	1
62800402	DN841242.1	NONE	66
62802407	DN843247.1	NONE	226
6708565	AW298884.1	NONE	1
68424978	AM026245.1	NONE	6
7032148	AW461980.1	NONE	13
7032609	AW462441.1	NONE	1
75781291	DT832000.1	NONE	2
75781636	DT832345.1	NONE	1
82663396	DV803203.1	NONE	2
82971974	DV916222.1	NONE	10
82988539	DV931350.1	NONE	1
82988882	DV931693.1	NONE	4
86213420	DY066833.1	NONE	4
86347395	DY153220.1	NONE	6
86363658	DY163097.1	NONE	3
86393010	DY188910.1	NONE	1
950176	U31106.1	BTU31106	3
9702423	AV591430.1	NONE	7
9714170	AV597004.1	NONE	1
9753566	AV617896.1	NONE	1
402744664	NM_001046136.2	ABCF2	1
157743114	BC149703.1	ACAD10	1
115497689	NM_001075235.1	ACADM	1
115495668	NM_001075549.1	ACAT2	1
115497269	NM_001076085.1	ACSL1	8
75832053	NM_173979.3	ACTB	1
31342551	NM_174226.2	ACTR3	1
77404218	NM_001034055.1	ADIPOR1	1
82820138	DV885909.1	ADNP	1
402692817	NM_001102377.2	ADSL	1
27806928	NM_173889.1	AK2	1
31341347	NM_181027.2	AKR1C4	1
115432039	NM_173990.2	AMD1	1
402745386	NM_001113724.2	ANAPC11	1
118151355	NM_001078144.1	ANG	1
115495518	NM_001075426.1	ANGPTL1	6
73853761	NM_175784.3	ANXA1	1
27807288	NM_174716.1	ANXA2	1
1388876104	NM_001075125.2	AP2B1	7
402743774	NM_001034523.2	AP2M1	1
223278399	NM_176609.3	APEX1	1
154152140	NM_001100297.1	APOL3	2
402693412	NM_176653.4	ARF1	1
402747052	NM_001034530.2	ARF4	1
402745035	NM_001031761.3	ARL14EP	1
118151321	NM_001078125.1	ARMCX6	1
115496327	NM_001075359.1	ARPC1A	2
402746494	NM_001034713.2	ARPC2	1
402692785	NM_001034271.2	ARPC3	2
115495704	NM_001076163.1	ARPC4	1
164448535	NM_001113255.1	ARPP19	4
125991929	NM_001081592.1	ARRDC2	1
402745423	NM_001034680.2	ASNSD1	1
402745839	NM_001035393.2	ATP1B3	5
148747483	NM_174684.2	ATP5A1	1
451958062	NM_175796.3	ATP5B	1
402692934	NM_176649.3	ATP5G1	2
31341290	NM_176639.2	ATP5I	1
147907039	NM_001098022.1	ATP6AP2	1
379991153	NM_001075141.2	ATP6V1D	2
116004148	NM_001076963.1	B3GALNT1	1
86363085	DY162524.1	B4GALNT3	2
115495294	NM_001076291.1	BAG1	1
402692110	NM_001033627.2	BECN1	1
149643064	NM_001099157.1	BET1	1
116004290	NM_001077034.1	BEX2	2
402693050	NM_001001855.3	BIRC5	1
112226677	EE366297.1	BLMH	1
402745270	NM_001034614.2	BNIP3L	4
917952262	NM_001038518.2	BOLA	4
94966908	NM_001040554.1	BOLA	1
917468995	NM_001105616.2	BOLA	2
402692474	NM_001035402.2	BPGM	1
93205064	NM_173891.2	BRB	1
402691911	NM_001025314.2	BTF3	5
402692391	NM_001098106.2	BTF3L4	1
92098395	BC114898.1	C12orf62	1
402744758	NM_001110068.2	C14H8orf59	5
86317928	DY123753.1	C14orf126	1
125630728	NM_001081547.1	C16H1orf21	3
82678493	DV818300.1	C1orf80	2
62751661	NM_001015666.1	C3H1orf43	1
567063	U16749.1	BTU16749C4A	1
402692346	NM_174252.3	C4BPA	1
115496635	NM_001075704.1	C5H12orf4	1
84202415	BC111659.1	C9orf16	1
402766322	NM_001034809.2	CACYBP	1
82627973	DV775113.1	CALM2	2
61657917	NM_001012998.2	CAPZA2	1
77735972	NM_001034513.1	CBR1	1
155372116	NM_001101198.1	CBX3	6
115496146	NM_001075370.1	CCBL2	1
402746646	NM_001080313.2	CCDC53	1
402693227	NM_001034358.2	CCNC	3
61656170	NM_001013364.1	CCNG1	2
402691647	NM_001079788.2	CCNH	1
74353961	BC102163.1	CCT5	1
148233485	NM_001034542.2	CCT6A	1
119936323	BT029852.1	CD1D	3
73586562	BC102833.1	CD24	2
45439307	NM_205803.1	CD63	1
156523185	NM_001102537.1	CDC42SE2	1
31343038	NM_174016.2	CDK1	1
402693254	NM_001037594.2	CDK4	2
45430004	NM_205788.1	CEACAM1	1
402745480	NM_001034746.2	CHCHD2	3
78369397	NM_001035420.1	CNN2	1
84000332	NM_001038179.1	CNN3	3
530354632	NM_001076279.2	COPS2	1
115497097	NM_001075654.1	COQ10B	2
402765716	NM_001077831.2	COX6A1	1
75832079	NM_175831.3	COX7C	8
115495826	NM_001076250.1	CRTC2	1
31340672	NM_174711.2	CSNK1A1	1
115496287	NM_001075737.1	CUEDC2	1
402691924	NM_001046399.2	CWC15	2
402692464	NM_001046061.2	CYCS	5
13810546	AB060696.1	CYP1A1	1
114053200	NM_001046230.1	DDX19B	1
134085662	NM_001083527.1	DDX21	2
82965241	DV910093.1	DDX3X	1
114051871	NM_001046528.1	DENR	1
82819920	DV885691.1	DLAT	2
154772114	EV791877.1	DNAH8	7
95147671	NM_001040491.1	DNAJA2	3
75741551	DT809675.1	DNAJC8	2
62751672	NM_001015586.1	DSTN	1
56710335	NM_001003901.1	DYNLL1	12
116003910	NM_001076848.1	E2F6	1
77735948	NM_001034500.1	EBP	1
62460567	NM_001014936.1	EEF1B2	5
115497899	NM_001075121.1	EEF2	2
115495036	NM_001075965.1	EI24	2
148356239	NM_001098377.1	EID1	1
62460461	NM_001014884.1	EIF1	2
402744949	NM_001025329.2	EIF1AX	1
402743334	NM_001046117.2	EIF2S3	2
402743925	NM_001034489.2	EIF3K	1
164451475	NM_001035312.2	EIF3M	2
402692128	NM_001034044.2	EIF4A2	3
85662709	NM_174310.3	EIF4E	2
77735624	NM_001034336.1	ERH	7
402744145	NM_001077130.2	ETFDH	31
402691937	NM_001103097.2	F2R	3
31342355	NM_174313.2	FABP3	2
134085893	NM_001083444.1	FADS2	1
84000122	NM_001038077.1	FAM114A2	1
402693371	NM_001046588.2	FAM136A	1
75832105	NM_001014944.2	FAM192A	1
78045502	NM_001035052.1	FAM204A	1
115497771	NM_001076116.1	FAM60A	1
1048072250	NM_174731.4	FAU	1
157954058	NM_001109806.1	FCGR2C	2
78365304	NM_001035456.1	FKBP1A	2
164448579	NM_001113256.1	FKBP2	2
164420701	NM_177498.3	FNTA	1
1390157461	NM_174062.4	FTH1	6
1200742179	NM_174792.4	FTL	18
157279872	NM_001104982.1	FUNDC1	3
46416914	CN437650.1	FZD2	2
51094335	AY624569.1	FZD3	5
723586607	NM_177519.3	GALNT1	1
402744670	NM_001034034.2	GAPDH	5
116004240	NM_001077011.1	GBAS	1
402691719	NM_001102261.2	GBP4	2
402743431	NM_001033762.2	GDI2	1
402693215	NM_001034052.2	GHITM	1
402745937	NM_001046060.2	GIMAP4	1
114052656	NM_001046308.1	GIMAP7	1
115497679	NM_001075236.1	GK	2
134085634	NM_001083496.1	GLO1	1
402692436	NM_001037604.2	GLRX	2
78042549	NM_001035101.1	GLRX3	1
930425285	NM_182652.2	GLUD1	1
402744311	NM_001040474.2	GLUL	2
66792835	NM_001024523.1	GNG11	1
119640428	EH169662.1	GPBP1L1	3
112362314	BC120229.1	GRHPR	1
73853765	NM_175825.3	GSTM1	2
148744124	BC142536.1	GSTM2	3
31341023	NM_174809.2	H2AFZ	2
9603455	BE483985.1	H2B	6
136256445	NM_001014389.2	H3F3A	6
95769330	BT025472.1	H3F3B	4
82814610	DV880381.1	HCN2	1
45477767	AY560834.1	HGF	1
94534983	BC116168.1	HIGD1A	12
31343577	NM_175812.2	HINT1	5
41386728	NM_176612.1	HMGB1	4
83035094	NM_001037616.1	HMGB2	1
77736488	NM_001034772.1	HMGN1	6
149642940	NM_001098945.1	HMGN2	3
114052383	NM_001045911.1	HNRNPA1	29
402746489	NM_001014860.3	HNRNPF	1
77736070	NM_001034562.1	HNRNPK	2
82824496	DV890267.1	HNRPA3	4
45064818	CK834395.1	HOOK1	2
402745087	NM_001034035.2	HPRT1	3
330864807	NM_001012670.2	HSP90AA1	1
118601867	NM_001079637.1	HSP90AB1	1
402691842	NM_174345.4	HSPA8	1
31342251	NM_174346.2	HSPE1	2
86438142	BC112690.1	HTATSF1	2
126116088	EF408738.1	ICAMNP	2
75832089	NM_181012.3	IDH1	1
32480627	NM_181867.1	IFITM3	2
74353859	BC102189.1	IGL@	2
139948631	NM_001083800.1	IGLL1	2
62751469	NM_001015535.1	ILVBL	1
31342215	NM_174364.2	INPP1	1
402765752	NM_001034470.2	ISCA1	1
94966802	NM_001040498.1	JSP.1	3
112235180	EE374787.1	KBTBD7	1
119277720	EE941146.1	KCTD2	1
151553685	BC148057.1	KIAA0157	2
119315954	EE979356.1	KIR2DS1	5
148227981	NM_001098089.1	KIR3DL2	4
115497399	NM_001075256.1	KLK7	1
134085705	NM_001083510.1	KRT6A	2
402743351	NM_001034605.2	KXD1	1
1027078357	NM_203435.4	LAP	6
45430020	NM_205799.1	LAPTM4A	1
31342847	NM_174099.2	LDHA	1
938326184	NM_174100.2	LDHB	2
82978480	DV922189.1	LEG7	1
402692388	NM_001034768.2	LGALS4	1
157428135	NM_001105509.1	LOC100125946	3
162287160	NM_001111069.1	LOC100126815	1
148878478	BC146181.1	LOC100296618	1
148878142	BC146272.1	LOC100297192	2
1542854	Y07898.1	LOC100848815	1
151554401	BC149777.1	LOC104975673	2
156138946	BC151618.1	LOC107131209	1
1276614	U32257.1	BTU32257LOC112441499	6
28189568	AB098909.1	LOC404051	3
53986564	AY628649.1	LOC493778	2
124249267	NM_001080904.1	LOC509513	1
77735744	NM_001034395.1	LOC510852	2
2555150	AF023842.1	LOC511354	1
122692532	NM_001080260.1	LOC511617	1
74354049	BC102387.1	LOC512486	1
115497067	NM_001075657.1	LOC514257	2
347300234	NM_001105370.2	LOC515042	1
89994136	BC114196.1	LOC527645	8
157279884	NM_001104988.1	LOC534155	1
77736178	NM_001034616.1	LOC534797	1
139948958	NM_001083726.1	LOC534913	2
139949209	NM_001083772.1	LOC615514	1
118151381	NM_001078050.1	LOC615521	1
148745528	BC142004.1	LOC615809	2
2832917	AB009360.1	LOC616942	3
77736573	NM_001034798.1	LOC616948	1
402743364	NM_001098469.2	LOC617079	2
119331223	NM_001079796.1	LOC780876	1
122692322	NM_001080336.1	LOC781146	3
117306307	BC126765.1	LOC783399	1
89994074	BC114200.1	LOC786430	22
10763255	BF046200.1	LPHN2	3
402691763	NM_001034688.2	LYPLA1	2
7389760	AW632680.1	MAP1A	1
47564105	NM_001001169.1	MAP1LC3B	2
402745246	NM_001102486.2	MATR3	1
45462138	CK947758.1	MCFD2	2
998491596	NM_001034628.3	MDH1	2
402745074	NM_173935.3	MDK	2
31341443	NM_174648.2	MEA1	2
84370100	NM_001038538.1	MED28	1
60980623	DN532822.1	METT10D	4
402743996	NM_001080367.2	METTL9	1
402692743	NM_001034267.2	MFF	5
134085921	NM_001083526.1	MOBKL3	1
78369381	NM_001035448.1	MORF4L1	2
82636211	DV783335.1	MOXD1	1
60988139	DN536370.1	MRPL10	3
402745982	NM_001034274.2	MRPL17	1
164518973	NM_001113308.1	MRPL33	3
134085672	NM_001083400.1	MRPL37	1
51491832	NM_001003902.1	MRPS14	1
75948266	BC105219.1	MSL3L1	1
157074125	NM_001103305.1	MTCH1	1
149642870	NM_001098875.1	MUTED	1
402692336	NM_001014916.3	NACA	1
402743822	NM_001099215.2	NAP1L1	9
133777799	BC114772.1	NAT5	1
115497273	NM_001075868.1	NCOA4	1
31343589	NM_175815.2	NDUFA2	2
73853764	NM_175820.3	NDUFA4	1
291463260	NM_174565.3	NDUFV2	3
75832073	NM_174764.3	NEDD8	1
62460609	NM_001014956.1	NFYA	1
402743837	NM_001079786.2	NFYB	1
77736142	NM_001034598.1	NFYC	1
115494985	NM_001075393.1	NHEJ1	1
402691667	NM_001034354.2	NIFK	1
114053302	NM_001046554.1	NONO	4
402692025	NM_001035441.2	NPM1	2
402745482	NM_001034546.2	NSA2	1
402692670	NM_001040553.2	NUDCD2	1
82639738	DV786862.1	NUFIP2	1
115497095	NM_001075285.1	NUP54	1
83035118	NM_001037624.1	NUTF2	1
31342492	NM_178108.2	OAS1X	1
32129301	NM_174130.2	ODC1	2
75809700	DT860409.1	OSBPL1A	2
402745823	NM_001075505.2	OSBPL9	2
82989083	DV931894.1	OTUD6B	1
157279852	NM_001104971.1	PAIP1	2
31341315	NM_176647.2	PAPOLA	1
61731964	CR852135.2	PARS2	1
166159169	NM_001114080.1	PCDHGC3	1
402746695	NM_001035435.3	PDHB	1
402692802	NM_001101934.2	PDK3	1
402745218	NM_001033623.2	PEBP1	3
402693270	NM_001034350.2	PERP	1
402692203	NM_001080221.2	PFDN2	1
62751592	NM_001015592.1	PFN1	1
77404216	NM_001034054.1	PGAM1	2
62751975	NM_001015560.1	PGGT1B	1
402743371	NM_001034572.2	PHB	1
114051410	NM_001046144.1	PHF11	1
119331235	NM_001079798.1	PHYHIPL	1
77735720	NM_001034383.1	PIGC	1
402693439	NM_001098890.2	PITHD1	2
139948911	NM_001083729.1	PKP2	2
115497717	NM_001075593.1	PLEKHA1	2
134085935	NM_001083529.1	PLEKHB2	2
42733603	NM_203363.1	PLP2	1
402693306	NM_001035095.2	PMM2	1
402746638	NM_001046583.2	PNKD	1
56119113	NM_001007818.1	PNP	2
116004136	NM_001076957.1	PNRC2	1
77735726	NM_001034390.1	POLE3	1
1199701028	NM_001076144.2	POLR1D	1
75832112	NM_001024485.2	POMGNT1	2
115497019	NM_001075294.1	PPDPF	4
31342068	NM_178320.2	PPIA	11
89191831	NM_174153.3	PPID	1
86410345	DY206245.1	PPM1E	1
88758700	BC113353.1	PPOX	1
115432045	NM_174581.3	PPP1CC	1
31341810	NM_181031.2	PPP2CA	1
82697382	NM_001037477.1	PPP2R1A	1
31342724	NM_174154.2	PPT1	1
27806080	NM_174431.1	PRDX1	2
27807166	NM_174643.1	PRDX6	1
402744940	NM_001038138.2	PRELID1	3
62751531	NM_001015624.1	PRMT1	1
226530003	NM_001046189.2	PRPS1	1
84000088	NM_001038047.1	PRR13	1
22087097	AF474175.1	PSIP1	1
402691686	NM_001034233.2	PSMA7	1
83638696	BC109916.1	PTP4A1	2
402744721	NM_001078069.2	PTPN18	1
165377309	NM_001113537.1	PTS	2
400529123	NM_001038102.2	PYURF	1
118151157	NM_001078034.1	R3HDM2	1
402693269	NM_001038162.2	RAB11A	1
115495022	NM_001075499.1	RAB18	1
62751850	NM_001015646.1	RABGGTB	1
1388876007	NM_001034705.2	RAN	17
402743608	NM_001077013.2	RBBP4	3
89357166	DQ341265.1	RBM12	1
112216806	EE356176.1	RBM35A	1
109939971	BC118230.1	RBMX2	1
126717488	BC133363.1	REPS1	1
115497747	NM_001075596.1	RGS2	1
117306606	BC126788.1	RGS22	1
156121054	NM_001102204.1	RIN2	1
402691751	NM_001014386.4	RNASE1	9
73587126	BC103280.1	RNASEH2B	2
56118251	NM_001007807.1	RNF113A	2
157428039	NM_001105458.1	RNF219	1
402692297	NM_001083417.2	RPF1	1
31340872	NM_174760.2	RPL10	8
62751846	NM_001015647.1	RPL10A	9
45430018	NM_205797.1	RPL12	10
402692502	NM_001015543.2	RPL13	2
402743362	NM_001076998.2	RPL13A	3
118150851	NM_001077866.1	RPL15	6
402746488	NM_001034459.2	RPL17	66
76253789	NM_001015556.2	RPL18	1
402693040	NM_001033619.2	RPL18A	4
1388876004	NM_001040516.2	RPL19	2
28189900	AB099075.1	RPL21	17
148223436	NM_001098131.1	RPL22L1	5
402745945	NM_001035014.2	RPL23	3
402693071	NM_001045958.2	RPL23A	23
402692429	NM_174455.3	RPL24	1
402691688	NM_001015512.3	RPL26	5
402693350	NM_001034051.2	RPL27	1
402692514	NM_001024471.2	RPL27A	10
27807286	NM_174715.1	RPL3	4
402691675	NM_001034434.2	RPL30	4
402692628	NM_001025341.3	RPL31	2
402745160	NM_001034783.2	RPL32	2
74268188	BC103314.1	RPL34	6
402746864	NM_001025321.3	RPL35A	2
402743921	NM_001078139.2	RPL36	1
402693286	NM_001034316.2	RPL36A	7
402744819	NM_001078132.2	RPL37	2
157428033	NM_001105455.1	RPL39	10
62460479	NM_001014894.1	RPL4	6
402691847	NM_001035306.2	RPL5	9
402691833	NM_001031756.2	RPL6	8
62460551	NM_001014928.1	RPL7	12
402743855	NM_001040520.2	RPL7A	2
402746536	NM_001024469.3	RPL9	15
402744627	NM_001025340.2	RPLP1	10
402692423	NM_001082605.2	RPN1	1
402745337	NM_001034716.2	RPS10	3
402693087	NM_001024568.2	RPS11	1
402745407	NM_001014387.2	RPS12	6
75832133	NM_001025342.2	RPS13	5
402693445	NM_001077830.2	RPS14	6
402746475	NM_001024541.2	RPS15	1
402693171	NM_001037443.2	RPS15A	19
402766647	NM_001033624.2	RPS16	1
402744234	NM_001099210.2	RPS17	1
402692948	NM_001037467.2	RPS19	1
402743769	NM_001033613.2	RPS2	4
77735822	NM_001034438.1	RPS20	9
402745534	NM_001034690.2	RPS23	4
402767211	NM_001025339.2	RPS24	8
70778963	NM_001025315.1	RPS25	9
89191842	NM_001015561.2	RPS26	2
218931173	NM_001098135.2	RPS27	13
27807502	NM_174778.1	RPS27A	6
402693284	NM_001040578.2	RPS27L	4
402743940	NM_001025316.2	RPS28	1
75832074	NM_174804.3	RPS29	5
77404289	NM_001034047.1	RPS3	1
77404253	NM_001034038.1	RPS3A	16
402744101	NM_001035445.2	RPS4X	15
402767124	NM_001082422.2	RPS4Y1	7
402744265	NM_001098874.2	RPS7	1
70778955	NM_001025317.1	RPS8	1
31342166	NM_174379.2	RPSA	2
115497869	NM_001076456.1	RRAGC	1
167688053	FE017193.1	RRAGD	1
402743532	NM_001075625.2	RTFDC1	1
82969796	DV914044.1	RYK	5
38566695	NM_181016.3	SAA3	2
61968195	AY943216.1	SAA3.2	1
402692086	NM_001034288.2	SCCPDH	4
74354983	BC102544.1	SCOC	2
402693334	NM_001075483.2	SDCBP	1
713694324	NM_175814.3	SDHC	1
82823458	DV889229.1	SEC24C	1
86448936	DY216959.1	SEMA4D	3
115496753	NM_001075316.1	SEPHS1	1
1407159854	NM_001114732.3	SEPHS2	1
73587346	BC103044.1	SEPW1	1
74267760	BC102682.1	SERF2	1
82966359	DV910665.1	SERINC1	1
27807516	NM_174789.1	SERPINB6	1
78369648	NM_001035287.1	SERPINB8	1
84370162	NM_001038564.1	SET	11
75948206	BC105266.1	SF3B4	3
402691812	NM_001034551.2	SFT2D1	1
402692094	NM_001034781.2	SKP1	5
155371936	NM_001101103.1	SLC11A2	1
49408007	AJ675717.1	SLC25A40	1
115497125	NM_001075284.1	SLC37A3	1
78365239	NM_001035476.1	SLMO2	3
115496867	NM_001075831.1	SNAP23	1
74353863	BC102192.1	SNRPF	1
62751422	NM_001015638.1	SNX17	1
402692362	NM_001080281.2	SNX4	1
402745425	NM_001034464.2	SNX5	1
31341527	NM_174615.2	SOD1	1
75875767	DT895312.1	SOS1	1
60449669	DN281059.1	SPIN1	2
86827544	BC112732.1	SRRM1	1
402693216	NM_001034700.2	SRSF3	3
134085782	NM_001083398.1	SRSF9	1
73587006	BC102912.1	SS18L2	1
82697350	NM_001037466.1	SSBP1	1
78369187	NM_001035478.1	SSBP2	1
62751818	NM_001015533.1	SSR2	1
155371816	NM_001101041.1	SSRP1	1
402693114	NM_001035492.2	STIP1	2
125991875	NM_001081602.1	STK38	1
402693156	NM_001034790.2	STMN1	2
78369565	NM_001035458.1	SUMO1	5
115497781	NM_001076449.1	SUMO3	2
77735442	NM_001034244.1	TADA2A	1
115497737	NM_001075597.1	TAF13	1
61888873	NM_001013599.1	TAGLN2	1
164448722	NM_001046485.2	TARDBP	1
402744074	NM_001075402.2	TATDN1	1
3893076	Y17923.1	TBC1D1	1
62460571	NM_001014939.1	TBCB	1
402744353	NM_001077116.2	TCEAL8	1
77736577	NM_001034800.1	TCEB2	2
84000142	NM_001038086.1	TCP1	1
75517025	BC104525.2	TFG	1
112194726	EE334352.1	THOC2	2
402692113	NM_001034480.2	TIMM8A	1
119224101	BC126807.1	TMA7	4
45064593	CK834276.1	TMED2	2
402745846	NM_001037608.2	TMEM126A	2
77736194	NM_001034624.1	TMEM147	1
78369511	NM_001035437.1	TMEM14C	1
167583517	NM_001114511.1	TMEM167A	1
122692312	NM_001080231.1	TMEM219	1
402745587	NM_001014930.3	TMEM230	3
402692951	NM_001075228.2	TMEM254	1
402744772	NM_001035076.2	TMEM59	1
1212981761	NM_001113231.2	TMSB4	8
156121298	NM_001102327.1	TNFRSF10D	1
149643098	NM_001099183.1	TOMM20	4
402744457	NM_001113718.2	TOMM6	3
155372050	NM_001101162.1	TPM4	1
74268061	BC102574.1	TPRKB	1
62177163	NM_001014388.1	TPT1	7
402745865	NM_001034776.2	TRA2B	1
402743856	NM_001034661.2	TRAF6	1
119331189	NM_001079776.1	TRIAP1	2
87133559	DQ380509.1	TRIM5	1
115496068	NM_001076312.1	TSEN15	1
402745613	NM_001097995.2	TSG101	4
78369355	NM_001035487.1	TSPAN3	2
402746968	NM_001076111.2	TSPYL1	2
119641388	EH170400.1	TSPYL5	1
168804007	NM_001114856.1	TUBA1B	4
77735359	NM_001034204.1	TUBA1C	14
1093729612	NM_001038163.2	TUBA3E	1
402693387	NM_001046549.2	TUBB	3
51491828	NM_001003900.1	TUBB2B	6
402693019	NM_001034663.2	TUBB4B	1
61731955	CR852127.2	TXK	5
31342588	NM_174208.2	TXN2	1
41386799	NM_174627.1	TYROBP	1
163572	M62428.1	BOVPOUBUBC	2
115495504	NM_001075135.1	UBE2D3	6
126723236	NM_001082458.1	UBE2G1	1
31341485	NM_174630.2	UQCRC2	2
31341035	NM_174813.2	UQCRFS1	1
1236768270	NM_001075729.3	URM1	2
149642778	NM_001098924.1	USP10	1
122692452	NM_001080308.1	USP11	1
402745783	NM_001034241.2	UTP14A	2
45059678	CK832502.1	UTP20	2
149642612	NM_001099140.1	UTP6	1
129270104	NM_001082423.1	VAPB	1
41386706	NM_174484.1	VCAM1	12
31340621	NM_174729.2	VDAC3	6
81673640	BC109746.1	VTA1	1
73586826	BC103457.1	WBP11	2
77380151	DQ153072.1	WC	3
402692159	NM_001038097.2	WDR61	1
931716925	NM_001113254.2	WTAP	2
413081857	NM_001034727.3	XBP1	1
88319934	NM_174815.2	YBX1	1
78042539	NM_001035047.1	YKT6	1
402746018	NM_001079793.2	YPEL5	1
73853756	NM_174491.3	YWHAE	3
157744499	NM_174793.2	YWHAG	1
402692481	NM_001078127.2	YWHAQ	1
31341044	NM_174814.2	YWHAZ	3
402745507	NM_001046394.2	ZC3H15	2
402744198	NM_001034652.2	ZCCHC17	3
402693390	NM_001101055.2	ZCCHC9	1
78370154	NM_001035292.1	ZDHHC4	1
75746815	DT814939.1	ZMYND8	1
158519870	NM_001110090.1	ZNF133	1
402745093	NM_001098155.2	ZNF322A	2
402692473	NM_001038157.2	ZNF330	1
115495522	NM_001075810.1	ZNF33B	125
134085913	NM_001083472.1	ZNF512	1
81294265	BC108246.1	ZNF706	1
157074023	NM_001103252.1	ZNF740	1
157279986	NM_001105039.1	ZNF75D	2
402746854	NM_001040529.2	ZWINT	1
#PseudoCount= 3753
