# Supplementary material for: Sequencing and assembly of the Egyptian buffalo genome
Source: PLoS One. 2020 Aug 19;15(8):e0237087. doi: 10.1371/journal.pone.0237087 (PMC7437910; doi:10.1371/journal.pone.0237087)
Supplement: S5 File — (XLSX) [file pone.0237087.s005.xlsx]

## Sheet: Milk_Protein_Set
Supplementary Table: The table GLEAN includes genes as given in the paper of Lemay et al. The other columns includes gene entry in NCBI, Ensemble, chromosomal positions in cattle, and information of the gene in our assembly including IDS and positional information.
GLEAN_ID	Gene Symbol	NCBI accession	Chromosome(Cattle)	Start(Cattle)	End(Cattle)	scaffold	Start	End	Match Percentage
GLEAN_25725	SLC34A2	NM_174661	chr6	42911432	42925492	egybuf.s.004827	5588134	5614527	99.03
GLEAN_18717	RALB	NM_001097985	chr2	65700723	65717838	egybuf.s.001704	3488703	3561819	97.56
GLEAN_00816	CORO1A	NM_174521	chr25	21529214	21532909	egybuf.s.001015	1866170	1871497	94.29
GLEAN_05462	NUCB1	NM_001075199	chr18	54031369	54046223	egybuf.s.002689	1855740	1874516	97.04
GLEAN_08781	GNA14	NM_174323	chr8	50088625	50286248	egybuf.s.000431	561657	851607	95.33
GLEAN_17214	NEB	L14466	chr2	37762232	37972701	egybuf.s.000700	1748925	1749829	94.22
GLEAN_13278	RAB2A	NM_001075354	chr14	25538874	25619907	egybuf.s.002570	411041	459527	94.23
GLEAN_21462	RAB18	NM_001075499	chr13	37228485	37255464	egybuf.s.004347	11622	17648	96.12
GLEAN_05236	LCP1	NM_001034720	chr12	13521990	13561635	egybuf.s.000163	663872	734212	98.44
GLEAN_02143	ACTB	NM_001015592	chr19	25362965	25365537	egybuf.s.052305	5	217	81.78
GLEAN_19342	ATP13A4	NM_174322	chr7	18451589	18466698	egybuf.s.004669	1978576	2003236	82.17
GLEAN_16265	HSPA8	NM_173979	chr25	38947212	38949782	egybuf.s.004110	12247490	12249354	87.17
GLEAN_10152	TTLL6	AW655366	chr1	68259771	68343496	egybuf.s.004375	6536607	6549754	98.91
GLEAN_20200	RAB1A	NM_174345	chr15	27568299	27571706	egybuf.s.002934	620130	625375	96.83
GLEAN_16704	CAPZA1	EE245194	chr19	36457150	36506504	egybuf.s.000603	7779057	7779577	99.42
GLEAN_08607	PLIN2	NM_001033628	chr11	57673934	57701970	egybuf.s.001991	692199	723655	96.66
GLEAN_10624	MUC15	NM_173893	chr10	91476994	91483062	NOMATCH
GLEAN_13106	RAP1B	NM_001083480	chr3	30149928	30192492	egybuf.s.000811	6078421	6127201	91.35
GLEAN_08859	KIAA2026	NM_173980	chr8	33156841	33164106	egybuf.s.004242	1045821	1053661	96.8
GLEAN_04480	AHSG	NM_176631	chr15	48644879	48649784	egybuf.s.000778	2542516	2557576	98.62
GLEAN_10112	CD14	NM_175824	chr5	44824088	44830347	egybuf.s.004389	733226	743065	88.41
GLEAN_08966	SLC5A1	DV882680	chr8	40607342	40714911	egybuf.s.001082	174891	175767	100
GLEAN_07528	ACACA	NM_173984	chr1	74486775	74493314	egybuf.s.000010	925792	933345	94.79
GLEAN_03051	GPD2	NM_001035391	chr7	14622905	14631731	NOMATCH
GLEAN_04279	ENO1	NM_174008	chr7	42743319	42744531	egybuf.s.002228	1099116	1100543	98.94
GLEAN_02018	YKT6	NM_174606	chr17	68506614	68554376	egybuf.s.000870	1229134	1283549	98.8
GLEAN_00157	RPS27	NM_174224	chr19	11170123	11454933	egybuf.s.004264	4879093	5152808	98.82
GLEAN_09384	SERPINA1	EH205464	chr28	34678465	35143033	egybuf.s.003238	3529601	4044694	72.68
GLEAN_18819	RPL7	NM_001101288	chr11	68449946	68555808	egybuf.s.003366	7070569	7138640	83.29
GLEAN_22980	SPP1	NM_001100296	chr2	37021914	37133306	egybuf.s.000700	7076776	7196894	95.84
GLEAN_23829	SAR1B	NM_001076953	chr25	28097701	28100002	NOMATCH
GLEAN_05945	SND1	NM_174049	chr16	42903615	42914593	egybuf.s.002816	156945	177970	98.01
GLEAN_04081	RIT1	NM_001035047	chr4	68798380	68803312	egybuf.s.003058	1991775	2000558	87.06
GLEAN_24367	RAP1A	NM_001098135	chr17	2607066	2614406	egybuf.s.000110	10650341	10651617	97.04
GLEAN_12862	UBL3	BC148900	chr19	44563612	44568907	egybuf.s.000466	5772360	5776444	80.28
GLEAN_23745	ATP13A3	NM_173882	chr21	52595993	52599908	egybuf.s.000599	5785877	5796034	98.55
GLEAN_14815	FABP7	NM_001014928	chr14	35023650	35026251	egybuf.s.004504	3765216	3765410	100
GLEAN_09889	SLC1A1	NM_174187	chr6	33710728	33716106	egybuf.s.000938	1679990	1687664	98.57
GLEAN_08536	LOC515278	NM_001035315	chrUn.003.1353	34295	54448	egybuf.s.004804	911771	944178	92.84
GLEAN_16789	RHOA	NM_205784	chr4	82346200	82782167	egybuf.s.001042	5477753	5931796	94.35
GLEAN_22534	GLYCAM1	NM_001097561	chr25	36236761	36239081	egybuf.s.003578	417650	424965	81.18
GLEAN_16728	SSR1	NM_174565	chr24	39869509	39888030	egybuf.s.004252	3313212	3314250	82.83
GLEAN_00545	CSN3	NM_001098078	chr3	12464525	12470702	egybuf.s.001089	1627335	1636782	98.03
GLEAN_24845	GNB1	NM_174448	chr3	31893339	31908212	egybuf.s.000811	7102942	7125949	95.46
GLEAN_04170	FGA	NM_001038144	chr12	27670437	27715237	egybuf.s.001561	9981135	10034857	94.28
GLEAN_10239	YWHAZ	U77614	chr13	57131805	57132531	egybuf.s.004718	2613308	2630565	76.44
GLEAN_10146	RHEB	CR851771	chr1	67336730	67391245	egybuf.s.004375	5558913	5581142	95.47
GLEAN_07083	CALHM2	NM_001078162	chr9	23498443	23501814	egybuf.s.003139	318068	321902	91.52
GLEAN_19205	LRRC8A	NM_174599	chr8	39446301	39519232	egybuf.s.002629	2297940	2337782	86.61
GLEAN_12705	LPO	NM_001075705	chrUn.003.2840	4059	21059	egybuf.s.001626	3111685	3143756	97.85
GLEAN_20712	PPIA	NM_176645	chr22	48786627	48795963	egybuf.s.001207	23993	73235	84.3
GLEAN_03245	AKAP4	NM_174828	chr5	26049022	26051747	egybuf.s.002302	53767	57369	94.11
GLEAN_25383	CHP1	NM_001102122	chr23	38465655	38481520	egybuf.s.003769	737283	755743	89.19
GLEAN_22128	CSN1S2	NM_174294	chr6	79528410	79536910	egybuf.s.000283	1764870	1779067	88.18
GLEAN_21827	HSP90AA1	NM_175777	chr16	47877548	47897571	egybuf.s.000821	2513772	2538338	91.32
GLEAN_24372	TUBB4B	NM_001033626	chr17	2572956	2579408	egybuf.s.004445	730263	737800	96.55
GLEAN_11922	CATHL1	NM_174814	chr14	65787778	65817331	egybuf.s.001132	359596	360375	96.67
GLEAN_19187	KRT10	NM_001031764	chr10	37646477	37647032	egybuf.s.001518	977717	1000666	87.37
GLEAN_23546	LTF	NM_001098856	chr3	16443167	16453291	egybuf.s.000996	42029	43544	72.68
GLEAN_00951	ALDH2	NM_001046420	chr26	21583393	21585599	egybuf.s.002070	3014387	3021661	91.17
GLEAN_26477	ANXA1	NM_001076807	chr11	94894799	94902109	egybuf.s.000109	37291	69298	86.28
GLEAN_12601	DHRS3	NM_173933	chr19	6511682	6535858	egybuf.s.001937	2810511	2844292	94.98
GLEAN_04084	HSP90B1	NM_178320	chr4	68406004	68409691	egybuf.s.001033	1519405	1519928	95.59
GLEAN_15794	MAL2	NM_174235	chrX	60931790	60948073	egybuf.s.004735	595375	614244	98.34
GLEAN_14558	RAB3B	NM_001075576	chr10	32100712	32130102	egybuf.s.001322	2260636	2266732	98.45
GLEAN_10378	H3F3A	NM_174242	chr15	18920746	18924357	egybuf.s.001724	1195786	1198712	72.84
GLEAN_22126	MFGE8	NM_174528	chr6	79637997	79649945	egybuf.s.003173	641517	662349	92.87
GLEAN_14249	RAB5C	NM_001012670	chr21	60618994	60623064	egybuf.s.001734	1695288	1698309	93.61
GLEAN_21483	LALBA	NM_001103250	chr5	112091038	112102083	NOMATCH
GLEAN_05618	GOLGA7	NM_001083449	chr24	41267765	41278317	NOMATCH
GLEAN_18191	PHB	AF411240	chr21	62979139	62987009	NOMATCH
GLEAN_03617	STX3	NM_001034663	chr11	101629312	101631525	egybuf.s.003636	72347	74794	98.93
GLEAN_22081	FGG	NM_174825	chr22	49766520	49767834	egybuf.s.001207	1039956	1117132	98.27
GLEAN_09631	ALB	NM_174377	chr19	40253768	40257756	egybuf.s.000466	3493536	3498289	89.31
GLEAN_09759	YWHAG	S78981	chr26	39338201	39383014	egybuf.s.001130	2613135	2634490	75.22
GLEAN_01716	EEF1A1	NM_180998	chr22	51376146	51409222	egybuf.s.000020	3291201	3330875	95.03
GLEAN_02671	CSNK1A1	NM_001075367	chr17	62112439	62137494	egybuf.s.001642	495035	526718	90.14
GLEAN_12094	FABP3	NM_175784	chr8	45339364	45356355	egybuf.s.000633	459643	460559	98.22
GLEAN_03662	CSN1S1	NM_174180	chr16	38904956	38953391	egybuf.s.001727	249721	305459	97.06
GLEAN_20794	EHD4	NM_174700	chr5	68206108	68224478	egybuf.s.000505	3471876	3491820	96.19
GLEAN_22509	SAR1A	NM_001081719	chr14	44579366	44610316	egybuf.s.003132	4093540	4113048	90.63
GLEAN_06877	PGLS	NM_174447	chr3	92226121	92280698	egybuf.s.002220	2041789	2100784	92.45
GLEAN_14180	IDH1	NM_001014389	chr16	26003161	26009189	egybuf.s.001770	3398555	3399621	97.58
GLEAN_17418	STAT5B	NM_176610	chr21	20196622	20210991	egybuf.s.003461	110263	124559	93.23
GLEAN_17381	STOM	NM_001034743	chr19	43654733	43658919	egybuf.s.000466	4883582	4887899	88.56
GLEAN_23256	S100A9	NM_173929	chr11	99785685	99789772	NOMATCH
GLEAN_17221	SCCPDH	NM_174378	chr5	39002854	39004581	egybuf.s.004393	2561242	2563300	98.62
GLEAN_10672	PPARGC1B	CB459064	chr18	49033302	49036522	egybuf.s.002178	6333508	6335593	70.7
GLEAN_07895	GNB2L1	NM_001035484	chr27	33746358	33759182	egybuf.s.004593	3313332	3326464	90.74
GLEAN_16697	VDAC1	NM_001034572	chr19	35943211	35952384	egybuf.s.000603	7166725	7178303	96.64
GLEAN_13921	CSN2	NM_001101971	chrUn.003.86	372214	398175	egybuf.s.003279	2275621	2351953	86.02
GLEAN_24371	EZR	NM_173911	chr17	2553023	2560714	egybuf.s.004445	218277	218661	98.96
GLEAN_11814	RAB5B	NM_180992	chr6	74561960	74577756	egybuf.s.001138	1415274	1435264	96.89
GLEAN_15028	RAB13	NM_001012669	chr19	50207400	50329832	NOMATCH
GLEAN_18189	DDX54	BC114809	chr21	62994624	62999197	egybuf.s.003488	56581	62715	74.67
GLEAN_01227	SAA3	NM_174793	chr25	33207414	33207918	egybuf.s.001252	1045153	1067464	97.85
GLEAN_04351	METTL9	NM_174535	chr9	9446410	9448533	egybuf.s.003415	8593374	8602812	95.64
GLEAN_10240	RAB27B	NM_181021	chr13	57032867	57045990	egybuf.s.004718	2613308	2630565	76.44
GLEAN_19222	RAB35	NM_174711	chr7	56893594	56934969	egybuf.s.002590	6393148	6445242	95.87
GLEAN_22776	RUNDC3B	NM_174313	chr2	110929579	110936906	egybuf.s.003208	5404362	5412069	95.76
GLEAN_22124	PIGR	NM_181029	chr6	79753501	79767759	egybuf.s.003173	507962	525855	95.39
GLEAN_01235	TMBIM1	NM_001025569	chr25	33182465	33183748	NOMATCH
GLEAN_22008	CHI3L1	EE372037	chr10	32684107	32773154	egybuf.s.001322	1640280	1659304	98.85
GLEAN_16602	ENPP3	NM_001034521	chr28	23762805	23770555	egybuf.s.004741	5784907	5792832	84.39
GLEAN_06180	YWHAB	NM_001038580	chr7	5492069	5500353	egybuf.s.004513	3452264	3460618	92.03
GLEAN_24561	CLGN	NM_181012	chr2	88791989	88808089	egybuf.s.000415	165715	189037	97.89
GLEAN_10715	ANKRD22	NM_173991	chr18	49904624	49906352	NOMATCH
GLEAN_17377	ZMPSTE24	NM_174617	chr19	43716458	43740669	egybuf.s.000466	4954148	4994778	97.96
GLEAN_08594	PSEN1	NM_174651	chr3	14854441	14855178	egybuf.s.001089	4204413	4206084	81.74
GLEAN_14094	KRT9	NM_001105473	chr8	102348772	102529040	egybuf.s.002591	1256956	1299392	98.45
GLEAN_19979	TF	NM_174508	chr23	27596969	27602146	NOMATCH
GLEAN_00552	TLR4	NM_174115	chr3	13102432	13106220	egybuf.s.001089	2276203	2280990	81.15
GLEAN_08574	ABCG2	NM_001046328	chr3	14866336	14868542	egybuf.s.001089	4217310	4221179	85.1
GLEAN_00969	LRRC8C	NM_001034288	chr16	27552976	27582308	egybuf.s.001718	4095551	4101020	94.74
GLEAN_19232	HSPA5	BE682816	chr7	57106305	57219188	egybuf.s.001647	2359903	2363065	98.87
GLEAN_01446	RAB3C	NM_001017947	chr7	35948315	35954126	egybuf.s.000010	10524134	10549590	91.52
GLEAN_15824	ATP13A5	BC102286	chr7	37054834	37059484	egybuf.s.002079	156089	161290	91.98
GLEAN_06672	XDH	NM_174485	chr7	42201995	42215396	egybuf.s.004804	379637	394576	91.74
GLEAN_22133	GAPDH	NM_181008	chr6	79724417	79730688	egybuf.s.003173	548035	556748	92.45
GLEAN_25393	KRT6A	DN519972	chrUn.003.511	27786	196753	NOMATCH
GLEAN_26444	RHOF	DV794486	chr2	20470560	20961907	egybuf.s.004493	710245	712723	79.22
GLEAN_04576	RAB11A	NM_174129	chr9	56756104	56827530	egybuf.s.001484	1122953	1135456	74.71
GLEAN_26239	GFAP	NM_174217	chr9	85939936	85984005	egybuf.s.002879	5583399	5636106	85.15
GLEAN_05639	TM4SF18	EW684748	chr5	56386796	56389653	egybuf.s.001125	750099	753139	99.75
GLEAN_25582	TJP1	NM_174333	chr21	49018809	49040600	egybuf.s.000599	1763709	1781243	79.75
GLEAN_00570	ANXA2	NM_001024540	chr3	14130971	14134459	egybuf.s.001089	3453338	3457457	93.12
GLEAN_04410	ARL15	DV884804	chr17	60579028	60596328	egybuf.s.002428	3387641	3393753	89.25
GLEAN_01375	RHOC	NM_181016	chr29	21937000	21940028	egybuf.s.004252	3657347	3661476	95.05
GLEAN_18543	LEG7	NM_001080367	chr25	22485792	22531481	egybuf.s.000996	1727915	1730598	85.86
GLEAN_23782	P4HB	NM_174738	chr24	52225533	52238332	egybuf.s.000707	317134	381793	86.13
GLEAN_02670	RAB7A	NM_001098127	chr17	61949915	61962555	egybuf.s.001642	689589	708166	86.57
GLEAN_03310	ATP2B2	NM_001076874	chrUn.003.913	16769	108891	egybuf.s.001033	2640416	2796408	89.05
GLEAN_25657	HSPA1A	NM_174143	chr16	181844	191157	egybuf.s.002039	5436797	5458475	96.36
GLEAN_03296	ZC3H13	NM_001001173	chr14	478848	487874	NOMATCH
GLEAN_15442	ATP5A1	NM_205798	chr2	95283966	95291328	egybuf.s.000588	9373853	9374243	98.46
GLEAN_07846	SNAP23	NM_001080219	chr16	4034266	4043801	egybuf.s.002763	385460	396550	96.34
GLEAN_15377	PGLYRP1	NM_001075923	chr9	60729047	60817043	egybuf.s.003225	2340646	2424564	95.49
GLEAN_04527	ACTR3	NM_174794	chr13	76704150	76709356	egybuf.s.001419	676481	683592	91.48
GLEAN_18706	EIF4G2	NM_001034205	chrUn.003.937	62047	95204	egybuf.s.001626	3226412	3274681	94.32
GLEAN_07985	ACSL1	NM_001081579	chr26	9465196	9491740	egybuf.s.004078	2865726	2896356	94.47
GLEAN_20174	TLR2	CK971938	chrUn.003.11	590306	632024	egybuf.s.002486	613615	640525	92.8
GLEAN_18140	UMOD	NM_174721	chr10	79026973	79085410	egybuf.s.001690	2268664	2331498	96.78
GLEAN_21315	VAMP8	DY149721	chr19	41474370	41491722	egybuf.s.000466	4320913	4321335	89.91
GLEAN_13377	TRIM68	NM_177484	chr1	125792796	125831370	egybuf.s.000743	2823137	2864865	97.25
GLEAN_05263	GSTM1	NM_174198	chr8	98885531	98895354	egybuf.s.004768	208227	219428	98.05
GLEAN_09899	ANK3	NM_001037478	chr6	33575414	33620244	egybuf.s.000938	1528996	1582506	88.46
GLEAN_08550	GNAI2	NM_001099039	chr3	51634649	51668445	egybuf.s.002748	5136931	5172922	92.6
GLEAN_12731	SCYL2	NM_001075148	chr11	90749315	90752857	egybuf.s.002137	3956962	3961390	88.62
GLEAN_20950	CD36	NM_001046606	chr20	16921570	17267790	egybuf.s.001635	2268689	2582819	98.57
GLEAN_13963	VIM	NM_173900	chr5	102768359	102802585	egybuf.s.000694	876371	891685	81.85
GLEAN_09359	ARF1	BC112502	chr21	32564386	32570255	egybuf.s.003680	3617784	3646299	96.73
GLEAN_10153	MSR1	CB448646	chr1	68367273	68483062	egybuf.s.004375	6674051	6693181	95.66
GLEAN_06431	ARHGDIA	NM_173972	chr11	14860421	14919891	egybuf.s.002207	8108	71324	97.61
GLEAN_13969	APOB	NM_001034034	chr5	102440636	102444381	egybuf.s.004354	1736987	1742637	95.47
GLEAN_12288	RAB3A	NM_001083510	chr5	29046300	29051104	egybuf.s.002302	2222198	2264342	97.04
GLEAN_09920	GPAM	NM_001040602	chr17	50703415	50772233	egybuf.s.004504	4065620	4079131	90.8
GLEAN_20537	CFL1	NM_001038162	chr10	11264402	11283371	egybuf.s.001548	10247000	10268225	92.43
GLEAN_03765	PNPLA2	NM_174065	chr19	43186664	43194386	egybuf.s.000466	7524274	7535496	93.64
GLEAN_21447	_NONE_	NM_001034287	chr1	109332599	109356459	egybuf.s.003953	2893037	2916952	98.8
GLEAN_05994	TJP1	AJ313183	chr21	2444733	2470555	egybuf.s.003415	982859	987353	99.63
GLEAN_07790	ANXA2	NM_174716	chr10	44806749	44839932	egybuf.s.003055	4995289	5030667	94.71
GLEAN_17947	ARFRP2	NM_001014943	chrUn.003.628	6945	78503	egybuf.s.004098	1635376	2131722	97.86
GLEAN_13128	RHOC	NM_001046138	chr3	30112268	30114718	egybuf.s.000811	6040060	6043030	93.31
GLEAN_20078	LEG7	DV922189	chr18	43593574	43595708	egybuf.s.002849	2632540	2634779	96.88
GLEAN_18190	_NONE_	BM446339	chr21	62992488	62993859	NOMATCH
GLEAN_11195	P4HB	NM_174135	chr19	50664370	50673470	egybuf.s.000572	316946	326582	88.88
GLEAN_25742	RAB7A	NM_001035081	chr22	58005963	58016018	egybuf.s.001549	369436	395878	95.42
GLEAN_01698	ATP2B2	DN283701	chr22	52821902	52940299	egybuf.s.000020	1671749	1697074	94.59
GLEAN_00709	HSPA1A	NM_203322	chr23	24390162	24392088	egybuf.s.004096	298507	301724	97.17
GLEAN_05238	ZC3H13	BC120093	chr12	13639590	13734997	egybuf.s.000163	809355	860906	95.34
GLEAN_03119	ATP5A1	NM_174684	chr24	44140549	44149207	egybuf.s.000258	1858662	1866153	93.31
GLEAN_22030	SNAP23	NM_001075831	chr10	33261708	33275599	egybuf.s.001322	1026993	1070050	96.56
GLEAN_12036	PGLYRP1	NM_174573	chr18	52070036	52071985	egybuf.s.002689	4288342	4290449	99.85
GLEAN_25161	ACTR3	NM_174226	chr2	62254766	62300477	egybuf.s.000721	4917191	4970201	93.77
GLEAN_19671	EIF4G2	NM_001099859	chr15	35801176	35866474	egybuf.s.002602	8825097	8836276	97.63
GLEAN_21611	ACSL1	NM_001076085	chr27	13141481	13184039	egybuf.s.000159	4033569	4083257	96.61
GLEAN_24366	TLR2	NM_174197	chr17	3768448	3770803	egybuf.s.001105	561084	575115	97.15
GLEAN_26141	UMOD	NM_174213	chr25	18375405	18392146	egybuf.s.002266	2806255	2825306	94.4
GLEAN_14356	VAMP8	NM_001034290	chr11	47562270	47565089	egybuf.s.001503	1199753	1202971	95.56
GLEAN_03738	TRIM68	BC114155	chr15	45223879	45233108	egybuf.s.001444	211393	226436	97.08
GLEAN_02487	GSTM1	NM_175825	chr3	31056854	31067137	egybuf.s.004194	724633	763060	89
GLEAN_07677	ANK3	NM_001105620	chr28	14408285	14851988	egybuf.s.002487	1265000	1393600	97.63
GLEAN_10234	RAB22A	NM_001099165	chr13	57619009	57665217	egybuf.s.002600	519329	568940	82.72
GLEAN_20679	GNAI2	BC151571	chr22	48121464	48139901	egybuf.s.004482	2150090	2177530	92.58
GLEAN_22803	SCYL2	NM_001102529	chr5	62237980	62280202	egybuf.s.000487	4772317	4832814	95.56
GLEAN_10026	CD36	NM_174010	chrUn.003.2015	11610	40612	egybuf.s.000695	1151728	1215500	95.65
GLEAN_20783	VIM	NM_173969	chr13	31905252	31912734	egybuf.s.001520	1123681	1132322	85.18
GLEAN_00697	ARF1	NM_176653	chr7	3052283	3053147	egybuf.s.004513	414327	417902	89.74
GLEAN_13926	MSR1	NM_001113240	chr27	19511467	19582725	egybuf.s.004202	537848	615838	96.2
GLEAN_11194	ARHGDIA	NM_176650	chr19	50655842	50657102	egybuf.s.000572	304640	307956	84.48
GLEAN_00959	APOB	AJ399505	chrUn.003.1494	1066	21951	egybuf.s.002940	13218	13384	88
GLEAN_23583	HIST2H2AB	_NONE_	chr3	18473581	18473974	NOMATCH
GLEAN_02763	RAB3A	NM_174446	chr7	4989023	4992805	egybuf.s.004513	2768570	2776786	91.79
GLEAN_00393	GPAM	NM_001012282	chr26	30161676	30364511	egybuf.s.003425	3029573	3072594	95.98
GLEAN_18945	CFL1	NM_001015655	chr29	38175846	38178409	egybuf.s.002303	935097	940534	95.06
GLEAN_20387	SLC6A8	NM_174611	chrX	28834768	28840052	NOMATCH
GLEAN_07200	PNPLA2	NM_001046005	chr29	44821929	44826089	egybuf.s.001737	7110	11922	98.66

## Sheet: Virgin_Mammary_Set
Supplementary Table: The table GLEAN includes genes as given in the paper of Lemay et al. The other columns includes gene entry in NCBI, Ensemble, chromosomal positions in cattle, and information of the gene in our assembly including IDS and positional information.
GLEAN_ID	Gene Symbol	NCBI accession	Chromosome(Cattle)	Start(Cattle)	End(Cattle)	scaffold	Start	End	Match Percentage
GLEAN_23194	ABCA3	NM_001113746	chr25	228223	259359	egybuf.s.003536	1299758	1349191	91.71
GLEAN_16430	POLB	NM_001034764	chr27	35655621	35680217	egybuf.s.002588	778209	804969	75.43
GLEAN_00169	_NONE_	BC110158	chr19	12204175	12208564	egybuf.s.004264	6010364	6016040	95.84
GLEAN_21483	CYB5R3	NM_001103250	chr5	112091038	112102083	NOMATCH
GLEAN_06744	_NONE_	AJ235265	chr4	99303292	99303779	egybuf.s.000735	755369	783430	99.63
GLEAN_08110	_NONE_	NM_001077919	chr18	1725148	1761345	egybuf.s.001496	1065966	1111077	96.62
GLEAN_13510	ABLIM1	BC150104	chr26	31967132	32175943	egybuf.s.001351	750981	842140	96.07
GLEAN_04109	DARS2	NM_001102222	chr16	51666969	51693144	egybuf.s.003130	1203384	1234022	96.56
GLEAN_07754	KIF13B	EE951545	chr8	7787490	7992304	egybuf.s.002254	2378222	2385588	100
GLEAN_16656	UBR5	BC103025	chr14	60269047	60405482	egybuf.s.003630	525350	548238	93.23
GLEAN_20276	NOB1	NM_183083	chr18	33999946	34009201	egybuf.s.004007	5078764	5096857	95.61
GLEAN_24971	_NONE_	DT722360	chr10	57536419	57536593	egybuf.s.000700	564880	565475	93.7
GLEAN_07542	EHHADH	BC102238	chr1	75752721	75805409	egybuf.s.000010	2302178	2332904	97.28
GLEAN_23569	LASS2	NM_001034667	chr3	17520959	17523956	egybuf.s.000996	1226444	1230347	94.32
GLEAN_15738	TEP1	DT808044	chr10	22234811	22290069	egybuf.s.001010	4715185	4718512	96.36
GLEAN_01743	SLC39A8	DV921787	chr6	19503102	19584153	egybuf.s.000006	1450122	1498975	97.01
GLEAN_26267	_NONE_	NM_174222	chr23	5059482	5066411	NOMATCH
GLEAN_22438	EIF4A2	NM_001034044	chr1	76774296	76779940	egybuf.s.000010	766583	773671	92.38
GLEAN_10302	TIAM2	DV895224	chr9	83111755	83226034	egybuf.s.000609	1377171	1391238	100
GLEAN_01918	C20orf67	NM_001103099	chr13	75929844	75937366	egybuf.s.001419	2122697	2136716	83.18
GLEAN_15375	AKAP7	NM_001102266	chr9	61107928	61228554	egybuf.s.003225	2713135	2838067	93.17
GLEAN_21947	MOBKL3	NM_001083526	chr2	79467732	79495465	egybuf.s.002985	2803198	2834345	98.15
GLEAN_18856	EIF2B4	NM_001034544	chr11	67435913	67440372	egybuf.s.003366	5886057	5890193	95.07
GLEAN_18650	SLC43A2	NM_001075546	chr19	21287017	21324109	egybuf.s.004264	15202430	15251755	89
GLEAN_13806	GGA1	NM_001035408	chr5	108279963	108298132	egybuf.s.000668	7788837	7806794	82.77
GLEAN_11400	RWDD2B	EE979231	chr1	5270295	5273285	egybuf.s.001739	3041111	3047763	100
GLEAN_09569	DSCR2	NM_001076347	chr1	127062169	127074618	egybuf.s.003926	2534800	2549167	97.41
GLEAN_00305	WDR42A	NM_001101923	chr3	4279969	4305291	egybuf.s.000811	8200694	8202583	99.27
GLEAN_16187	EFEMP1	NM_001081717	chr11	37629528	37697259	egybuf.s.004197	2772100	2772670	95.33
GLEAN_20438	FAM98A	NM_001083455	chr11	16793351	16808013	egybuf.s.003846	594454	610621	95.22
GLEAN_25140	CSRP2BP	EE335347	chr13	39102666	39127694	egybuf.s.002174	556259	567818	99.67
GLEAN_04430	ZBTB16	NM_001037476	chr15	59360358	59361780	egybuf.s.002123	2000970	2217733	82.26
GLEAN_23871	SLC12A7	DT814044	chrUn.003.54	117953	149916	NOMATCH
GLEAN_11866	SLC35A5	NM_001076025	chr1	52002342	52242345	egybuf.s.002720	722748	744267	99.59
GLEAN_14777	GGPS1	NM_001079801	chr28	6500074	6510718	egybuf.s.000077	1542110	1549911	85.37
GLEAN_18597	TXNDC17	AJ344102	chr19	23841039	23843051	egybuf.s.004264	18101576	18103745	97.52
GLEAN_05803	HIF1A	NM_174339	chr10	69283113	69326519	egybuf.s.000342	1150960	1176540	89.96
GLEAN_08828	_NONE_	NM_001104986	chr3	90178450	90342821	egybuf.s.001742	1281390	1468194	86.47
GLEAN_03424	NEK9	DV910509	chr10	80753669	80788203	egybuf.s.001690	4179650	4192359	98.66
GLEAN_23568	FAM63A	NM_001045924	chr3	17492684	17498684	egybuf.s.000996	1191366	1201421	90.96
GLEAN_16838	BTK	NM_001034589	chrX	32981140	33005834	egybuf.s.002643	1649817	1685621	96.39
GLEAN_02379	NR2F1	NM_175804	chr7	83255367	83264298	NOMATCH
GLEAN_18240	CDC42BPG	NM_001102502	chr29	40052183	40069331	NOMATCH
GLEAN_01716	LTF	NM_180998	chr22	51376146	51409222	egybuf.s.000020	3291201	3330875	95.03
GLEAN_05600	CEP76	EE349543	chr24	41548627	41563325	egybuf.s.000258	3599576	3606149	99.89
GLEAN_03474	_NONE_	U01187	chr23	22329120	22399246	egybuf.s.004515	644347	776855	94.59
GLEAN_14373	GGCX	NM_174066	chr11	47583842	47595561	egybuf.s.001503	1162480	1175255	94.26
GLEAN_26712	IL2RB	EH173772	chr6	82553727	82564309	egybuf.s.001140	675553	676364	99.01
GLEAN_01173	THTPA	NM_174470	chr10	20437328	20439094	egybuf.s.001548	885687	889743	98.73
GLEAN_14696	SNURF	NM_001079797	chrUn.003.75	14712	24031	egybuf.s.001166	100042	125364	92.23
GLEAN_26827	RPL19	NM_001040516	chr19	39289631	39292911	egybuf.s.002302	1070071	1070880	87.12
GLEAN_14836	OSBPL1A	DT860409	chr24	33016932	33035804	egybuf.s.000207	1239138	1251481	97.44
GLEAN_17697	COG8	NM_001077067	chr18	33658357	33665056	egybuf.s.004007	4710372	4718370	79.15
GLEAN_17780	PRMT7	NM_001101990	chr18	32869740	32905033	egybuf.s.004007	3844268	3888665	92.98
GLEAN_03133	MTDH	NM_001046038	chr14	65303740	65356243	egybuf.s.003630	5349389	5409798	89.81
GLEAN_10941	CORO1B	NM_001024510	chr29	39781011	39785259	NOMATCH
GLEAN_20132	_NONE_	DT847206	chr18	41880211	41881090	egybuf.s.002849	739902	740666	98.68
GLEAN_22286	_NONE_	NM_001040541	chr12	46479226	46490388	egybuf.s.003636	577822	618586	84.19
GLEAN_21215	TNIP1	NM_001024554	chr7	58374358	58402453	egybuf.s.001670	935282	989234	95.44
GLEAN_26758	_NONE_	NM_001035487	chr21	30580634	30710109	egybuf.s.004756	1434043	1436364	90.78
GLEAN_03845	RPS5	NM_001015531	chr18	59915574	59964099	egybuf.s.000250	313426	318975	86.97
GLEAN_15507	BLVRB	NM_174251	chr18	47043953	47060838	egybuf.s.000293	384614	404591	86.15
GLEAN_06392	TASP1	NM_001034577	chr13	6919300	7167324	egybuf.s.001623	2066162	2337577	97.37
GLEAN_14305	TTC33	DT851725	chr20	37599928	37622499	egybuf.s.000138	3093119	3121471	99.35
GLEAN_05608	TWSG1	NM_001076089	chr24	40034632	40051958	egybuf.s.001644	3401958	3423785	94.7
GLEAN_15907	C9orf125	NM_001102342	chr8	92599672	92600285	egybuf.s.002550	1070724	1114552	94.7
GLEAN_07792	BNIP2	BC148951	chr10	45127357	45622638	egybuf.s.003055	5818385	5843625	89.11
GLEAN_23295	_NONE_	DV788902	chr5	31268557	31272025	NOMATCH
GLEAN_19376	APC	BC114849	chr10	2145430	2218543	egybuf.s.004795	1178519	1222998	97.72
GLEAN_23810	WARS2	NM_001034582	chr3	23525361	23621353	egybuf.s.002748	91852	192538	99.77
GLEAN_15764	SCP2	NM_001033990	chrUn.003.45	78950	199833	egybuf.s.002220	867249	1005516	96.1
GLEAN_04191	_NONE_	DV797280	chr23	34931046	35072202	NOMATCH
GLEAN_07586	REPS1	BC133363	chr9	69237075	69325828	egybuf.s.002438	1572985	1676688	95.35
GLEAN_14141	STYX	BC107547	chrUn.003.296	87225	136927	egybuf.s.001548	11693518	11753468	96.68
GLEAN_00568	_NONE_	NM_001011674	chr3	14002803	14014920	egybuf.s.001089	3303134	3323898	98.37
GLEAN_06842	LIMK2	NM_001038098	chr17	65988779	66041903	egybuf.s.000870	639179	684781	93.4
GLEAN_26471	GLE1L	NM_001034718	chr11	94517223	94542503	egybuf.s.002137	7340733	7370249	97.31
GLEAN_01721	LZTFL1	NM_001034425	chr22	51895813	51913328	egybuf.s.000020	2742781	2754650	80.1
GLEAN_02122	MINK1	NM_001099376	chr19	25406248	25452325	egybuf.s.004264	19473665	19498435	71.14
GLEAN_21462	RAB18	NM_001075499	chr13	37228485	37255464	egybuf.s.004347	11622	17648	96.12
GLEAN_14367	IMMT	NM_001046015	chr11	46817119	46859300	egybuf.s.001503	1953301	1998995	95.8
GLEAN_05655	RBMS2	NM_001034365	chr5	55900851	55953011	egybuf.s.001125	209369	267296	96.71
GLEAN_11726	THAP3	NM_001075347	chr16	44201812	44207006	egybuf.s.002816	2623936	2628090	73.99
GLEAN_01848	_NONE_	NM_001101949	chr2	121461444	121464831	egybuf.s.002690	5550617	5556743	71.21
GLEAN_17382	_NONE_	BI680149	chr19	43649288	43651324	NOMATCH
GLEAN_05691	DCTN2	NM_001034558	chr5	54889864	54902967	egybuf.s.003516	119097	132834	91.59
GLEAN_15471	DES	NM_001081575	chr2	96333133	96339385	egybuf.s.000588	8165820	8173473	80.62
GLEAN_04963	C16orf30	NM_001076377	chr25	2758844	2770500	egybuf.s.003536	415185	454099	76.14
GLEAN_02902	DECR1	NM_001075423	chr14	72607163	72650067	egybuf.s.000484	1693060	1716722	92.93
GLEAN_22367	MGST2	NM_001076382	chr17	18133008	18170129	egybuf.s.001626	4039688	4084211	99
GLEAN_23557	POGZ	NM_001038213	chr3	17060597	17089431	NOMATCH
GLEAN_17541	NOL5A	NM_001033622	chr13	52877316	52882445	egybuf.s.003311	2816373	2822346	95.01
GLEAN_13446	_NONE_	NM_001040543	chr11	63782469	63790920	egybuf.s.003366	1871005	1880218	95.66
GLEAN_22085	CCDC51	NM_001015619	chr22	49581346	49584255	egybuf.s.001207	862679	872238	99.55
GLEAN_17835	DNAJC18	NM_001015649	chr7	47857886	47887732	egybuf.s.002228	2297034	2331910	96.35
GLEAN_17456	COPB2	NM_174281	chr1	111241214	111271426	NOMATCH
GLEAN_25421	SUB1	NM_001105407	chr20	40095683	40112035	egybuf.s.003804	2693151	2718705	97.9
GLEAN_25647	_NONE_	NM_001113760	chr16	577557	613113	egybuf.s.002039	5813738	5869507	83.86
GLEAN_11772	LARP5	DT817735	chr13	47276235	47331677	egybuf.s.000239	1832127	1842189	98.69
GLEAN_07043	PUF60	NM_001046133	chr14	828139	840228	NOMATCH
GLEAN_12056	LRRC14	NM_001102379	chr14	195745	197512	egybuf.s.001570	263805	267663	90.65
GLEAN_21840	MXRA8	NM_001075830	chr16	48140118	48143611	NOMATCH
GLEAN_12458	_NONE_	EE959715	chrUn.003.1935	52948	53509	egybuf.s.003400	1216987	1217652	97.3
GLEAN_00101	RABGGTB	NM_001015646	chr3	63645640	63653611	egybuf.s.000569	4665543	4672536	97.4
GLEAN_22754	PHC2	DV888799	chr2	109201063	109248259	egybuf.s.001779	6197261	6215831	92.25
GLEAN_16727	MAGED2	NM_001075665	chrX	62273727	62280023	egybuf.s.003664	173793	181325	97.62
GLEAN_25789	FAM110A	NM_001014961	chr13	62981193	62982081	egybuf.s.002600	3008193	3023708	71.94
GLEAN_22985	PSCDBP	NM_001102243	chr2	36267218	36295297	egybuf.s.000700	7989547	8021821	98.36
GLEAN_13546	_NONE_	_NONE_	chrUn.003.1112	1858	24521	egybuf.s.035817	1867	2302	99.08
GLEAN_07831	MAML2	NM_001098050	chr15	9135731	9539327	egybuf.s.003323	3386184	3808884	93.08
GLEAN_11998	PIK3R1	NM_174575	chr20	11995506	12075576	egybuf.s.004184	341565	429509	98.48
GLEAN_16157	NIF3L1	NM_001080249	chr2	82645149	82659347	egybuf.s.000700	4133846	4150091	94.36
GLEAN_00434	TRAF6	NM_001034661	chrUn.003.1690	38780	52050	egybuf.s.004332	67034	67530	100
GLEAN_04057	RNF130	NM_001099708	chr7	2285147	2351671	egybuf.s.002921	231963	341095	76.51
GLEAN_23039	ITFG1	NM_001038532	chr18	13630976	13929331	egybuf.s.001717	1000846	1334438	91.68
GLEAN_22378	NEURL	DV895736	chr26	21879746	21951653	egybuf.s.002070	3158590	3162966	79.59
GLEAN_20240	TBP	NM_001075742	chrUn.003.1476	49773	58708	egybuf.s.002847	1395907	1414076	72.63
GLEAN_18692	CTNS	NM_001102264	chr19	22947584	22962463	egybuf.s.004264	17075053	17098316	97.24
GLEAN_06182	GLT25D1	NM_001098955	chr7	5446888	5467960	egybuf.s.004513	3814297	3814803	83.82
GLEAN_04177	CYFIP1	BC148867	chr2	481728	558116	egybuf.s.001787	727810	811791	98.1
GLEAN_10739	TM2D2	NM_001038056	chr27	30998093	31003697	egybuf.s.004593	821551	828330	82.88
GLEAN_22770	_NONE_	CR550415	chr2	110446475	110447825	egybuf.s.004393	1954446	1958968	94.64
GLEAN_22583	PFDN2	NM_001080221	chr3	8192115	8203783	egybuf.s.004409	345977	359626	81.63
GLEAN_22623	IQGAP1	DT815290	chr21	22297280	22362354	egybuf.s.003461	2019232	2026798	99.09
GLEAN_00079	SQLE	NM_001098061	chr14	18277978	18299780	egybuf.s.003165	1412024	1435442	99.16
GLEAN_18357	GCC2	DV795966	chr11	43613533	43646842	egybuf.s.002291	885798	891036	72.5
GLEAN_23795	ANKRD15	DV909716	chr8	40404303	40464088	egybuf.s.004756	1066493	1080353	97.15
GLEAN_10592	_NONE_	EE982939	chrUn.003.653	38904	165427	egybuf.s.000020	564589	574001	98.4
GLEAN_24388	_NONE_	_NONE_	chr11	17822087	17823053	egybuf.s.035817	1867	2302	99.08
GLEAN_00750	DCTN3	NM_001075660	chr8	69852058	69860236	egybuf.s.001720	4622047	4630691	95.01
GLEAN_23772	TFCP2	NM_001083397	chr5	29217637	29241131	egybuf.s.002302	3560769	3620161	97.77
GLEAN_01051	WDR13	NM_001075850	chrX	59863058	59869436	egybuf.s.004735	1957241	1964887	98.16
GLEAN_19845	_NONE_	EE958613	chr23	14036495	14068679	egybuf.s.000110	10650341	10651617	97.04
GLEAN_13263	C14orf126	DY123753	chr21	36189345	36198374	egybuf.s.001125	236878	237404	75.04
GLEAN_06266	ELAC1	NM_001046327	chr24	48312570	48336839	egybuf.s.002344	3709950	3719882	97.15
GLEAN_02878	ARMCX3	BC108114	chrUn.003.294	148645	149785	egybuf.s.002643	1392744	1397607	94.75
GLEAN_05006	_NONE_	EV609916	chr16	70579304	70581804	NOMATCH
GLEAN_21976	C2orf43	NM_001079608	chr11	69805461	69930079	egybuf.s.003629	4901060	4918514	90.56
GLEAN_16372	THBD	BC149343	chr13	42855086	42864032	NOMATCH
GLEAN_03035	PNPLA6	NM_001076547	chr7	13995824	14018188	egybuf.s.004436	491878	524427	90.47
GLEAN_21505	EP300	DV928046	chr5	110895738	110957632	NOMATCH
GLEAN_21754	UBE1	NM_001102477	chrX	58480126	58494076	egybuf.s.002643	2929893	2944956	97.51
GLEAN_13928	TUSC3	NM_001080914	chr27	19087690	19318483	egybuf.s.000736	14068	247653	82.21
GLEAN_19271	CLIP2	EH131292	chr25	32303093	32354126	NOMATCH
GLEAN_22434	MASP1	NM_001076968	chr1	77199364	77250195	egybuf.s.000010	254150	310823	89.02
GLEAN_16361	_NONE_	BC151356	chr18	56656574	56657759	egybuf.s.001991	828317	870431	96.62
GLEAN_11786	GTPBP4	BC102584	chr13	47407898	47421829	egybuf.s.000239	1693188	1703343	96.17
GLEAN_16901	_NONE_	EE233651	chr14	21810008	21811704	egybuf.s.004078	2998583	3016848	97.58
GLEAN_01965	RPS11	NM_001024568	chr18	53613886	53616218	egybuf.s.002689	1334589	1337113	92.04
GLEAN_08983	PNN	NM_174718	chr21	45683274	45689112	NOMATCH
GLEAN_17904	MLH1	BC114810	chr22	8636222	8729570	egybuf.s.002625	2340933	2351197	97.03
GLEAN_03811	DGKZ	BC151801	chrUn.003.2333	16213	42722	egybuf.s.004078	1300415	1330679	86.3
GLEAN_07462	D2HGDH	NM_001075978	chr22	58398540	58421817	egybuf.s.003228	304380	339792	72.35
GLEAN_09793	TACSTD1	NM_001035290	chr11	31145882	31155683	egybuf.s.003227	658676	682906	99.76
GLEAN_17571	UBOX5	NM_001075669	chr13	52438277	52446664	egybuf.s.003311	2288157	2341111	96.96
GLEAN_21565	_NONE_	NM_174349	chr7	10749093	10756174	egybuf.s.003752	651429	658891	99.01
GLEAN_04288	_NONE_	DV815837	chr26	43281318	43533135	egybuf.s.003809	4471095	4501020	96.23
GLEAN_26246	LMOD1	NM_001083715	chr16	72793800	72820389	NOMATCH
GLEAN_24244	_NONE_	BC151751	chr4	12135639	12163796	egybuf.s.001949	1385424	1400966	97.77
GLEAN_22448	UBXD7	NM_001076289	chr1	66486155	66585767	egybuf.s.004375	3302306	3327335	97.42
GLEAN_15037	GALNS	BC149615	chr18	11923799	11938745	egybuf.s.001185	3270031	3286566	91.2
GLEAN_00556	SHC1	NM_001075305	chr3	13297021	13302729	egybuf.s.001089	2516317	2530687	97.03
GLEAN_17945	_NONE_	BE808098	chr22	9621037	9638943	NOMATCH
GLEAN_00367	VPS4B	NM_001076156	chr24	58508638	58525622	egybuf.s.002690	974026	994736	90.24
GLEAN_13654	MAP2K2	NM_001038071	chr7	16526680	16547524	egybuf.s.004669	2979604	3002556	75.32
GLEAN_12199	_NONE_	NM_001001142	chr20	24555453	24566064	egybuf.s.004098	834924	845839	96.31
GLEAN_23737	SERPINA5	NM_176646	chr21	52384059	52388041	egybuf.s.000599	6009401	6015015	95.61
GLEAN_03329	FIGF	NM_001101043	chrX	86728706	86772298	egybuf.s.004793	551869	599058	95.74
GLEAN_26291	MGEA5	EH169596	chr26	19344760	19370746	egybuf.s.002070	1425990	1428035	96.86
GLEAN_22091	COL7A1	DV924115	chr22	49436819	49466803	egybuf.s.001207	722564	726633	92.38
GLEAN_19229	PCYOX1L	NM_001075673	chr7	56784325	56796252	egybuf.s.002590	6278997	6291372	92.93
GLEAN_21672	_NONE_	CF768180	chrUn.003.1184	57741	61567	egybuf.s.004452	650968	655777	91.95
GLEAN_20650	MECR	NM_181669	chr2	113826961	113863046	egybuf.s.003208	3536915	3577544	83.22
GLEAN_01929	ZMYND8	DT814939	chr13	74662368	74775970	egybuf.s.001419	3401094	3440217	95.22
GLEAN_16117	MYOC	NM_174118	chr16	37176572	37190030	egybuf.s.002031	391177	405385	83.68
GLEAN_15599	LANCL1	NM_001076227	chrUn.003.956	63185	108629	egybuf.s.000415	2015290	2070782	95.79
GLEAN_20154	_NONE_	EH124997	chr18	43194834	43224139	NOMATCH
GLEAN_09271	TARSL2	NM_001102089	chr21	3882961	3926651	egybuf.s.003415	576180	622512	86.28
GLEAN_20171	CAP1	NM_001035010	chrUn.003.11	804010	816372	egybuf.s.002486	842875	872896	97.45
GLEAN_20976	LUM	NM_173934	chr5	18980378	18984407	egybuf.s.000048	372070	380008	97.69
GLEAN_00535	C1orf85	NM_001105476	chr3	12116380	12118905	egybuf.s.001089	1218399	1222535	97.85
GLEAN_11230	DR1	NM_001046519	chr3	47548195	47566629	egybuf.s.003132	11272580	11296570	97.67
GLEAN_16153	AOX1	NM_176668	chr2	82212416	82283804	egybuf.s.000700	4538297	4616164	95.48
GLEAN_09111	NET1	NM_001034296	chr13	43669521	43679766	egybuf.s.000862	437767	450336	96.66
GLEAN_10188	CD164	NM_001046041	chr9	34739670	34749662	egybuf.s.003208	9862569	9870917	72.35
GLEAN_17789	SNTB2	NM_001105466	chr18	33568622	33632512	egybuf.s.004007	4613501	4680999	83.56
GLEAN_05472	_NONE_	NM_174792	chr18	54269144	54270635	egybuf.s.004056	1037559	1038051	96.28
GLEAN_14532	SRP14	NM_001100350	chr10	31062912	31065654	egybuf.s.001322	3449590	3452929	92.68
GLEAN_26678	EML3	NM_001101846	chr29	33235438	33244169	egybuf.s.004378	414654	424273	77.79
GLEAN_18699	MED31	NM_001077989	chr19	23834059	23839451	egybuf.s.004264	18094599	18100316	90.18
GLEAN_09854	GPR171	NM_001077002	chr1	108414181	108415141	egybuf.s.002279	1499493	1506240	98.15
GLEAN_14939	TGFBI	BC134483	chr7	45466030	45535839	egybuf.s.004804	2374702	2404129	91.4
GLEAN_07489	C18orf10	NM_001102244	chr24	19391209	19453728	egybuf.s.003841	2858026	2909466	94.51
GLEAN_16044	BRF2	NM_001015582	chr27	32269401	32273111	egybuf.s.003853	279998	285008	98.56
GLEAN_19549	RPS10	NM_001034716	chr23	5594858	5600631	egybuf.s.004131	3042205	3042700	86.45
GLEAN_03805	HEXIM1	NM_001076181	chr19	43388687	43389650	egybuf.s.000466	7762459	7765065	97.94
GLEAN_06179	SLC27A1	NM_001033625	chr7	5507843	5544070	egybuf.s.004513	3472744	3516845	85.56
GLEAN_18424	C16orf5	NM_001014892	chr25	4065617	4067065	egybuf.s.003536	3622747	3627114	75.77
GLEAN_14228	_NONE_	NM_174789	chrUn.003.2701	19607	26261	egybuf.s.000081	614945	629643	92.77
GLEAN_09935	_NONE_	CO875316	chr17	50702816	50703141	egybuf.s.004504	4077811	4078555	97.84
GLEAN_10104	_NONE_	BC118112	chr16	34298555	34318816	egybuf.s.000601	1731532	1775106	96.73
GLEAN_05168	_NONE_	EH124951	chr13	66792275	66846401	egybuf.s.004484	4589586	4603416	94.75
GLEAN_05718	STAT2	BC123387	chr5	56060457	56071199	egybuf.s.001125	374860	390443	94.3
GLEAN_24741	POMT2	BC114103	chr10	83080346	83124575	egybuf.s.000299	2019051	2058769	90.74
GLEAN_13866	DUSP12	BC103262	chr3	10154497	10162291	egybuf.s.001925	1624656	1633416	95.58
GLEAN_21903	FAM115A	NM_001099054	chr4	98191392	98213991	egybuf.s.000735	1925778	1952888	96.48
GLEAN_04040	TRAM1	NM_001040476	chr14	38554146	38586239	egybuf.s.000217	6460125	6485328	84.65
GLEAN_14323	TMEM159	NM_001080361	chr25	19362442	19375010	egybuf.s.002266	3880727	3894543	90.41
GLEAN_14813	TCEB1	NM_001046493	chr14	35597637	35605983	egybuf.s.000217	9554768	9581308	97.59
GLEAN_02044	_NONE_	BC149067	chr19	38268766	38268964	egybuf.s.000603	6456336	6465297	98.46
GLEAN_10365	AMICA1	NM_001080250	chr15	20299194	20325379	egybuf.s.001724	2741998	2772040	94.07
GLEAN_15214	_NONE_	EW682671	chr4	27449069	27547134	egybuf.s.000182	1422843	1473270	93.22
GLEAN_10536	RRAGC	NM_001076456	chr3	103855809	103869303	egybuf.s.001316	903240	916409	81.33
GLEAN_17980	TSPYL1	NM_001076111	chr9	28885688	28886987	egybuf.s.002858	942209	945514	97.74
GLEAN_04959	GNPTG	NM_001017428	chr25	2629338	2639259	egybuf.s.003536	232637	245827	82.26
GLEAN_19907	GUSB	NM_001083436	chrUn.003.1119	24494	36481	egybuf.s.001015	3900356	3913114	80.82
GLEAN_07818	MRPS27	NM_001038108	chr20	9778278	9880990	egybuf.s.002151	2159923	2272742	96.24
GLEAN_05669	MARS	NM_001038091	chr5	54917105	54935753	egybuf.s.003516	150657	170766	93.47
GLEAN_26682	AHNAK	BT025455	chr29	33168819	33196152	NOMATCH
GLEAN_23578	ANP32E	NM_001075306	chr3	18157802	18169263	egybuf.s.000996	1894497	1908627	96.08
GLEAN_08006	HMGN3	NM_001034504	chr9	15221894	15256834	egybuf.s.003575	470516	505647	91.77
GLEAN_11182	ASPSCR1	NM_001104980	chr19	50522822	50550484	NOMATCH
GLEAN_05828	GNB4	NM_001099033	chr1	79042599	79078651	egybuf.s.001411	1796	39812	95.61
GLEAN_21226	GAS6	DT811094	chr12	77289224	77325632	NOMATCH
GLEAN_06752	_NONE_	NM_001080904	chr4	99085854	99093174	egybuf.s.000735	595021	884103	89.89
GLEAN_04034	MAP3K4	DV789056	chr9	87510759	87580028	NOMATCH
GLEAN_21081	_NONE_	EE958651	chrUn.003.4141	188	467	egybuf.s.003227	658676	682906	99.76
GLEAN_18153	ZNF410	NM_001034609	chr10	79701314	79726709	egybuf.s.001690	3010144	3052806	97.11
GLEAN_21894	TSN	NM_001075422	chr2	67079551	67085663	egybuf.s.001704	1920000	1927564	71.29
GLEAN_06464	CFI	NM_001038096	chr6	15198138	15248216	egybuf.s.000283	1206086	1261269	93.63
GLEAN_23540	CGN	EH178632	chr3	16975712	16992995	egybuf.s.000996	624508	630146	96.42
GLEAN_16778	_NONE_	NM_001034291	chr5	74495148	74499015	egybuf.s.001140	788319	803909	98.25
GLEAN_04614	LARP6	NM_001099205	chr10	17599420	17625800	egybuf.s.001548	4788076	4795854	86.98
GLEAN_23214	_NONE_	NM_001017954	chr25	444665	449370	NOMATCH
GLEAN_12948	GBA2	BC102797	chr8	58706688	58717286	egybuf.s.002872	2883280	2894562	98.75
GLEAN_08738	USP54	EE343051	chr28	26891011	26931425	egybuf.s.004741	9218581	9219466	97.44
GLEAN_05815	C18orf22	NM_001113250	chrUn.003.1036	79376	91318	egybuf.s.002167	192285	207742	97.3
GLEAN_16962	_NONE_	NM_001114080	chr7	50836861	50847042	egybuf.s.002228	170658	207478	98.12
GLEAN_20166	NEDD1	NM_001035333	chr5	72471088	72520124	egybuf.s.000487	1394560	1449478	96.06
GLEAN_13312	PRPF4B	NM_001075557	chr23	48555635	48578310	egybuf.s.004030	72487	91356	96.13
GLEAN_02256	RHOQ	CO261272	chr11	24623905	24660803	egybuf.s.003227	115954	154694	72.74
GLEAN_06177	GTPBP3	BC123838	chr7	5693138	5695958	egybuf.s.004513	3687973	3693705	94.44
GLEAN_09859	_NONE_	NM_001025321	chr1	64318979	64321678	egybuf.s.004753	873571	874048	72.81
GLEAN_25527	IRF9	NM_001024506	chr10	20016595	20020667	egybuf.s.001548	1335090	1340237	92.96
GLEAN_07418	MED12	DV928396	chrX	51710775	51732808	egybuf.s.003465	609610	613004	93.14
GLEAN_06078	_NONE_	NM_001098028	chrUn.003.2223	28439	29181	egybuf.s.001081	698210	723493	90.24
GLEAN_25549	DHRS1	NM_001046294	chr10	19901127	19909247	egybuf.s.001548	1468485	1477699	91.94
GLEAN_07250	_NONE_	DV930742	chr17	5778674	5888886	egybuf.s.002973	4922261	5008775	93.5
GLEAN_11379	FGD3	NM_001024527	chr8	77647317	77678379	egybuf.s.002773	1054545	1089450	97.75
GLEAN_03263	ITGB7	NM_001105365	chr5	27475834	27484540	egybuf.s.002302	1544532	1554954	88.09
GLEAN_08583	S100A16	NM_001075218	chr3	14528817	14529414	egybuf.s.001089	3825630	3835405	94.8
GLEAN_20961	PLK2	DV895606	chr20	17378884	17384163	egybuf.s.001635	2706147	2708256	90.04
GLEAN_07661	_NONE_	EE985121	chr1	60470125	60471118	egybuf.s.001362	1192131	1193164	98.11
GLEAN_08498	_NONE_	EE947282	chrUn.003.371	205764	243734	egybuf.s.000928	25673	32010	100
GLEAN_22519	COPS6	NM_001101963	chr25	36672949	36675580	egybuf.s.003578	976423	979188	89.91
GLEAN_10982	TBC1D10C	NM_001102060	chr29	39748477	39753808	egybuf.s.004828	701462	710210	72.9
GLEAN_09255	_NONE_	BC151706	chrX	13149441	13159063	egybuf.s.000072	2206740	2225477	74.3
GLEAN_15470	DNAJB2	NM_001034592	chr2	96209198	96215174	NOMATCH
GLEAN_26599	PKIA	NM_001037620	chr14	41941829	41945822	egybuf.s.000633	200901	309833	94.54
GLEAN_06421	FOXI1	EE952310	chr20	1792286	1795032	NOMATCH
GLEAN_10675	_NONE_	NM_001099056	chr18	48901570	48927658	egybuf.s.002178	6158250	6211189	80.7
GLEAN_22757	AK2	NM_173889	chr2	109508458	109531157	egybuf.s.001779	6540945	6565609	98.82
GLEAN_08731	AP3M1	NM_001075680	chr28	26422919	26433671	egybuf.s.004741	9764451	9777417	93.54
GLEAN_18492	_NONE_	NM_001098029	chr5	114929143	114958143	egybuf.s.002946	2619747	2700402	85.02
GLEAN_08293	_NONE_	NM_001099144	chr15	37848519	37896881	NOMATCH
GLEAN_22715	PDE6D	NM_174420	chr2	108278614	108330490	egybuf.s.001779	5144284	5206665	96.44
GLEAN_01305	COL6A1	DT810887	chr1	134141947	134160212	egybuf.s.000401	424113	428329	82.42
GLEAN_05627	TXNDC10	NM_001102289	chr24	7158782	7214426	egybuf.s.004338	503514	541373	90.81
GLEAN_23140	BCKDHB	NM_174507	chr9	16201996	16535180	egybuf.s.000016	250851	545591	75.12
GLEAN_13442	CLSTN1	EH209321	chr16	43325640	43351920	egybuf.s.000305	195265	199418	98.63
GLEAN_07388	_NONE_	DV882516	chr5	47876610	47959703	egybuf.s.003616	2830963	2840515	98.91
GLEAN_21895	MKI67IP	NM_001034354	chr2	67096273	67106012	egybuf.s.001704	1942189	1953527	94.76
GLEAN_23377	REEP3	NM_001101961	chrUn.003.856	6668	26996	egybuf.s.003672	2001554	2052893	90.97
GLEAN_06404	RGMA	DV934526	chr21	15120386	15147156	NOMATCH
GLEAN_15382	TBC1D14	NM_001099176	chr6	109651522	109691336	egybuf.s.003822	313397	438877	92.46
GLEAN_26318	ADD1	BC149015	chr6	107178541	107220513	egybuf.s.003473	2271938	2317219	93.34
GLEAN_11631	ABCE1	NM_001083685	chr17	13424542	13448706	egybuf.s.002428	156894	191290	98.55
GLEAN_22731	ITM2C	NM_001081538	chr2	107510066	107522705	egybuf.s.001779	4276183	4283688	88.44
GLEAN_23352	FMOD	NM_174058	chr16	3796300	3802117	egybuf.s.002763	564447	572446	96.12
GLEAN_02009	PIH1D1	NM_001075395	chr18	53657772	53663298	egybuf.s.002689	1388194	1394992	88.17
GLEAN_00215	MIB1	DT850410	chr24	33524492	33612918	egybuf.s.000207	3349677	3378855	99.52
GLEAN_14288	FBXO3	NM_001099062	chr15	56293940	56326425	egybuf.s.004358	466190	501544	97.67
GLEAN_19884	GNMT	DN536092	chr23	14770892	14774136	egybuf.s.000110	11458679	11460860	75.13
GLEAN_13783	ATP6V1E1	NM_174810	chr5	107884051	107903879	egybuf.s.000668	7298965	7312236	87.86
GLEAN_18178	_NONE_	EV666797	chr25	18604023	18615170	egybuf.s.002266	3326777	3361937	99.48
GLEAN_17462	NSUN3	NM_001076001	chrUn.003.1244	25767	84429	egybuf.s.002279	2976602	3042674	97.67
GLEAN_22403	P4HA2	NM_001034293	chr7	20014323	20037799	egybuf.s.004669	217891	252016	91.33
GLEAN_16890	TRIM32	NM_001075824	chr8	97794782	97796744	egybuf.s.004305	1461772	1465888	93.53
GLEAN_04894	TMEM112	NM_001075190	chr25	2283313	2335134	NOMATCH
GLEAN_24355	_NONE_	EE947282	chrUn.003.553	4576	30847	egybuf.s.000928	25673	32010	100
GLEAN_10958	YIF1A	NM_001034269	chr29	38713874	38717704	egybuf.s.002303	1355722	1360950	97.23
GLEAN_18016	FBXO9	NM_001034412	chr23	20848206	20868806	egybuf.s.002669	2469741	2489796	80.31
GLEAN_10445	UBE4B	NM_001102504	chrUn.003.429	96191	216849	egybuf.s.001727	2799907	2932306	98.45
GLEAN_10625	_NONE_	AY911322	chr10	91497940	91502606	egybuf.s.001548	12086102	12096296	93.51
GLEAN_17576	SNRPB	NM_001034731	chr13	53024969	53033798	egybuf.s.003311	2983753	2994156	98.36
GLEAN_18817	DYNLT3	NM_001101220	chrUn.003.2363	22190	31074	egybuf.s.002840	1628009	1636941	95.75
GLEAN_21328	EIF1	NM_001014884	chr19	41616041	41617662	egybuf.s.000466	4470935	4474036	92.52
GLEAN_00302	COPA	NM_001105645	chr3	4197501	4240895	egybuf.s.000811	8087559	8134349	97.49
GLEAN_05124	BLCAP	NM_174250	chr13	67954794	67955058	egybuf.s.000106	115811	130076	95.1
GLEAN_15023	GPS1	NM_001102094	chr19	50435451	50439316	egybuf.s.000572	20376	27065	91.87
GLEAN_18583	Mar_07	NM_001100317	chr2	35516146	35546307	egybuf.s.001593	1834359	1883797	98.34
GLEAN_06273	EIF1B	NM_001037598	chr22	14306238	14308088	egybuf.s.002625	5381817	5385198	86.46
GLEAN_25558	_NONE_	NM_001014889	chr10	20033996	20037143	egybuf.s.001548	1317408	1320620	83.57
GLEAN_14892	CLTA	NM_174022	chr8	58063926	58081287	egybuf.s.002872	3488631	3507370	85.68
GLEAN_23749	DDX24	NM_001099045	chr21	52916937	52933864	egybuf.s.000599	5416492	5434821	94.72
GLEAN_23556	_NONE_	DV792158	chr3	16943171	16944161	NOMATCH
GLEAN_21406	ARF6	CK771198	chr10	40186563	40187091	egybuf.s.003867	7221565	7222298	82.5
GLEAN_07343	TMEM125	NM_001046023	chr3	102560099	102560759	NOMATCH
GLEAN_13809	LGALS1	NM_175782	chr5	108335807	108336468	egybuf.s.000668	7858113	7861718	80.43
GLEAN_08701	GNPNAT1	NM_001075559	chr10	10150825	10157356	egybuf.s.001548	11758922	11771442	87.34
GLEAN_04783	PDAP1	CN786560	chr25	37156141	37170947	egybuf.s.003578	1646238	1656964	82.37
GLEAN_23335	TUBA1B	NM_001114856	chr5	31419823	31423038	egybuf.s.004393	2002308	2008069	85.9
GLEAN_13115	OLFML3	NM_001075197	chr3	28805872	28808331	egybuf.s.000811	4689504	4693155	96.91
GLEAN_22107	PTPN23	BC120008	chr22	50451398	50472064	NOMATCH
GLEAN_10294	_NONE_	NM_001046228	chr9	85352221	85354523	egybuf.s.003526	3360536	3406799	90.5
GLEAN_25403	LMNB1	NM_001103295	chr7	24909994	24958882	egybuf.s.001323	1853554	1909383	78.17
GLEAN_14905	HEXA	NM_001075164	chr10	16570001	16601397	egybuf.s.001548	3189251	3225891	92.79
GLEAN_10806	USP2	NM_001046263	chr15	21785268	21791667	egybuf.s.000378	1792601	1820279	94.4
GLEAN_00945	_NONE_	BC122795	chr11	45371626	45372421	egybuf.s.001503	3504795	3624910	96.78
GLEAN_18376	_NONE_	DY099703	chr11	43590577	43590745	NOMATCH
GLEAN_19991	SBNO2	NM_001077911	chr7	35295033	35322265	egybuf.s.003405	875368	916794	74.2
GLEAN_14473	_NONE_	AV610781	chr11	100962743	100963045	NOMATCH
GLEAN_19616	POP4	NM_001113282	chr18	39748450	39757309	egybuf.s.000984	490049	501542	98.6
GLEAN_02999	IQGAP2	DV788960	chr10	7638050	7736905	egybuf.s.000990	3252144	3274685	76.79
GLEAN_04552	SPARCL1	NM_001034302	chr6	95266915	95288993	egybuf.s.000224	701148	755907	98.48
GLEAN_21638	TLR3	NM_001008664	chr27	14138919	14147061	egybuf.s.003497	811257	822521	99.44
GLEAN_14554	SPINT1	NM_001046367	chr10	31760398	31773139	egybuf.s.001322	2664215	2679566	82.73
GLEAN_11276	MAP1LC3B	NM_001001169	chr18	11146301	11158140	egybuf.s.001185	1907060	1912401	93.81
GLEAN_20890	SERPING1	NM_174821	chr15	72736799	72749266	egybuf.s.003867	48349	70233	70.55
GLEAN_21660	_NONE_	NM_001040554	chr23	24902263	24903399	egybuf.s.004096	655203	745554	84.97
GLEAN_12088	ZFAND5	NM_001101045	chr8	44608626	44613422	egybuf.s.004756	6229143	6235612	95.18
GLEAN_22124	CSN1S1	NM_181029	chr6	79753501	79767759	egybuf.s.003173	507962	525855	95.39
GLEAN_12094	ANXA1	NM_175784	chr8	45339364	45356355	egybuf.s.000633	459643	460559	98.22
GLEAN_23348	ADCY6	DV921426	chr5	31712691	31725875	egybuf.s.004393	2357868	2362605	99.57
GLEAN_04546	TOMM34	CX738907	chr13	76652341	76671359	egybuf.s.001419	723488	732781	89.48
GLEAN_09772	BUB3	NM_001076177	chr26	39840985	39851923	egybuf.s.001130	3174493	3186189	92.27
GLEAN_05294	EIF2C3	NM_001001133	chr3	106606527	106724221	egybuf.s.001316	3842135	3943377	97.33
GLEAN_06887	DHTKD1	DV914434	chr13	10566956	10611110	egybuf.s.001288	990464	1000104	98.42
GLEAN_06709	_NONE_	DY047399	chrUn.003.1251	19654	76015	NOMATCH
GLEAN_23081	KIAA0174	NM_001034335	chr18	35807777	35821779	egybuf.s.000984	1560892	1592179	94.55
GLEAN_08839	FGF10	AY183659	chrUn.003.165	72801	170905	NOMATCH
GLEAN_12346	CTSC	NM_001033617	chr29	6496015	6574628	egybuf.s.004015	130847	170779	83.76
GLEAN_22000	_NONE_	NM_001031754	chr10	33280736	33284883	egybuf.s.001322	1018388	1023856	91.37
GLEAN_26241	SERAC1	NM_001038550	chr9	86443065	86481117	egybuf.s.002879	5007957	5051431	98.1
GLEAN_03070	_NONE_	BC142355	chr17	67500621	67501306	egybuf.s.000870	1371329	1770135	93.1
GLEAN_16174	Sep_02	NM_001046092	chr3	116404744	116421740	egybuf.s.000052	113154	140224	85.45
GLEAN_12076	BTAF1	DV885199	chr26	11157340	11229842	egybuf.s.002927	1289325	1298375	98.9
GLEAN_00697	ARF1	NM_176653	chr7	3052283	3053147	egybuf.s.004513	414327	417902	89.74
GLEAN_14162	WDR26	NM_001077059	chr16	24478515	24592731	egybuf.s.001051	2188427	2224975	98.76
GLEAN_02024	_NONE_	U32264	chr17	68634626	68635140	egybuf.s.000870	1491048	1777827	93.21
GLEAN_10932	_NONE_	BT026270	chr29	39947434	39954066	egybuf.s.004828	985192	992640	76.6
GLEAN_22839	EIF4E	NM_174310	chr6	21417135	21454681	egybuf.s.002598	220392	222207	82.81
GLEAN_01515	RPL22	BC102871	chr16	45584317	45591961	egybuf.s.002816	3086410	3094875	97.76
GLEAN_19220	CSF1R	NM_001075403	chr7	57422009	57452592	egybuf.s.001647	2088105	2123623	95.73
GLEAN_02017	YWHAH	NM_174492	chr17	68446424	68447078	egybuf.s.000870	1162244	1163708	76.97
GLEAN_18001	HLA_DRA	NM_001012677	chr23	21480577	21484082	egybuf.s.002669	3081708	3086473	96.85
GLEAN_16910	_NONE_	NM_174267	chr14	21009207	21009801	NOMATCH
GLEAN_19800	CELSR3	NM_001076852	chr22	51234111	51272799	egybuf.s.001207	655101	667441	92.21
GLEAN_01672	LSMD1	BC109573	chr19	26674849	26675582	NOMATCH
GLEAN_16511	JUNB	NM_001075656	chr7	11947414	11948458	NOMATCH
GLEAN_07436	HSD17B4	NM_001007809	chr7	34437651	34483039	egybuf.s.000010	5339255	5456115	98.28
GLEAN_26832	STARD3	CR453537	chr19	39622510	39633685	egybuf.s.000466	2367234	2377193	74.94
GLEAN_06371	C9orf16	BC111659	chr11	91700518	91703558	egybuf.s.002137	7004411	7007857	90.61
GLEAN_11781	C20orf30	NM_001014930	chr13	46311779	46316797	egybuf.s.000239	2883973	2892554	92.29
GLEAN_08619	_NONE_	DV916833	chr8	76590287	76758669	egybuf.s.002988	1766530	1769684	92.98
GLEAN_08643	TCEA2	NM_001075329	chr13	54143013	54150259	egybuf.s.003311	4230044	4235832	76.79
GLEAN_12675	_NONE_	NM_001105370	chr2	124559498	124559930	egybuf.s.002690	8635616	8641070	87.89
GLEAN_13112	_NONE_	DY188910	chr3	28930353	28930584	egybuf.s.002692	3252269	3257003	95.49
GLEAN_02398	_NONE_	NM_174698	chr2	33408989	33438103	egybuf.s.001593	2255789	2358820	98.06
GLEAN_17469	SETD8	NM_001046330	chr17	49310631	49320849	egybuf.s.004504	2562297	2584539	90.75
GLEAN_20567	PODN	EE359830	chr3	91656609	91668844	NOMATCH
GLEAN_08420	_NONE_	NM_001076857	chr19	55129418	55154413	egybuf.s.000572	5515187	5542666	79.03
GLEAN_00573	CRTC2	NM_001076250	chr3	14155284	14164334	egybuf.s.001089	3484726	3494075	84.44
GLEAN_26545	GDI1	NM_174064	chrX	32008780	32013657	egybuf.s.001864	1283816	1288931	94.65
GLEAN_15440	ZNF142	EH182795	chr2	95581836	95597501	NOMATCH
GLEAN_18840	KRTCAP3	NM_001035062	chr11	67375906	67377303	egybuf.s.003366	5818354	5820733	82.58
GLEAN_13505	NNT	NM_173943	chr20	32036870	32123029	egybuf.s.000138	289985	382701	99.27
GLEAN_16575	ACSL3	BC151808	chr2	101986015	102016905	egybuf.s.000588	4023870	4040504	78.74
GLEAN_02420	CNN3	NM_001038179	chr3	45830944	45860359	egybuf.s.003132	13575900	13609052	94.29
GLEAN_01464	RMND5B	NM_001075706	chr7	36190275	36202462	egybuf.s.000010	10794024	10812639	96.73
GLEAN_22957	TOM1	NM_001035015	chr5	71172685	71206848	egybuf.s.003928	3208883	3234905	82.61
GLEAN_19258	_NONE_	NM_181027	chr13	44618285	44627737	egybuf.s.003464	93309	103977	97.22
GLEAN_21742	CCDC126	NM_001082472	chr4	31630093	31650268	egybuf.s.001033	2232394	2280775	94.81
GLEAN_10804	THY1	NM_001034765	chr15	21830613	21832335	egybuf.s.000378	1843670	1848293	95.14
GLEAN_01528	ATIC	NM_001075254	chr16	35684128	35705441	egybuf.s.002720	2740130	2768327	99.08
GLEAN_00822	EIF3C	NM_001034618	chr25	21403176	21423047	egybuf.s.001015	1725052	1746829	97.23
GLEAN_21244	LAMP1	NM_001075124	chr12	77062163	77073315	NOMATCH
GLEAN_11921	_NONE_	BC108246	chr14	65421203	65546001	egybuf.s.003630	1663465	1667270	89.29
GLEAN_02682	C14orf101	NM_001099139	chr10	64280284	64301049	egybuf.s.000719	4832265	4898416	81.45
GLEAN_15153	_NONE_	DV880663	chr13	77137178	77241981	NOMATCH
GLEAN_25808	TBC1D20	NM_001038029	chr13	63295505	63312353	egybuf.s.002600	3373830	3385072	92.17
GLEAN_16694	SLC35B1	NM_181338	chr19	35648802	35655436	egybuf.s.000603	6851319	6857290	78.17
GLEAN_12960	_NONE_	NM_001102287	chr8	59280749	59285933	egybuf.s.002872	2270082	2276097	98.38
GLEAN_18203	ZNF609	BC149581	chr10	39143766	39318198	egybuf.s.003867	4287187	4417366	99.56
GLEAN_13343	NLRC5	CN786574	chr18	24014594	24072074	egybuf.s.000254	8444385	8452886	95.36
GLEAN_19626	L3MBTL3	NM_001076871	chr9	59638512	59719219	egybuf.s.003819	1500219	1609854	93.86
GLEAN_10244	SLMO2	NM_001035476	chr13	56914689	56922563	egybuf.s.003139	8824727	8826133	89.71
GLEAN_03069	_NONE_	BC146272	chr17	67494055	67498958	egybuf.s.000870	1371336	1770141	91.87
GLEAN_16377	FAM44A	BC151731	chr6	110803031	110855112	egybuf.s.001942	5025239	5034192	70.44
GLEAN_26298	MRPL43	NM_174563	chr26	20067803	20068487	egybuf.s.002070	611535	615330	78.9
GLEAN_13242	TIMP3	NM_174473	chr5	69631197	69687342	egybuf.s.003928	876047	937771	81.39
GLEAN_16077	CEBPG	NM_001034801	chr18	40204306	40204756	egybuf.s.000767	1241941	1242796	87.04
GLEAN_25361	DDX19A	NM_001034571	chr18	741175	758752	egybuf.s.003987	109927	131534	97.93
GLEAN_13054	_NONE_	CO000698	chr7	6658964	6660311	egybuf.s.001690	623963	624589	95.37
GLEAN_21129	_NONE_	NM_001025317	chr3	98992875	98995351	egybuf.s.001718	2424764	2426933	96.23
GLEAN_01189	ISCA1	NM_001034470	chr8	74114257	74125873	egybuf.s.002314	853769	868891	87.16
GLEAN_21784	KLF6	NM_001035271	chr13	45345081	45348731	egybuf.s.003671	807813	815968	96.51
GLEAN_02870	ARMCX2	NM_001076960	chrUn.003.294	172954	178445	egybuf.s.002643	1362754	1368677	98.34
GLEAN_15767	ECHDC2	NM_001038536	chrUn.003.45	244832	274644	egybuf.s.002220	1070355	1103987	90.29
GLEAN_07765	PXK	NM_001099132	chr22	39843741	39924179	egybuf.s.001770	3304907	3363226	82.06
GLEAN_16717	COPZ2	DN533919	chr19	37187192	37201505	egybuf.s.000466	563944	573302	82.72
GLEAN_09162	KLC1	NM_001098915	chr21	62181897	62226411	egybuf.s.001618	1227451	1283230	77.56
GLEAN_00703	ERAL1	NM_001099022	chr19	20075463	20079483	egybuf.s.004264	12432587	12437203	98.85
GLEAN_04912	RHBDF1	NM_001105400	chr25	1682089	1688702	egybuf.s.000827	107590	115624	81.49
GLEAN_04083	ZMIZ2	EV616480	chr4	68429304	68438315	NOMATCH
GLEAN_09208	_NONE_	NM_001099067	chr24	12812686	12881136	egybuf.s.001136	252123	428578	96.7
GLEAN_06577	DDX5	BC103318	chr19	48086802	48092756	egybuf.s.004662	229830	236985	95.1
GLEAN_19835	CUL7	BC109830	chr23	14832271	14846003	egybuf.s.004242	2937723	2943371	78.64
GLEAN_14524	DNAJC17	NM_001046276	chr10	31698957	31729526	egybuf.s.001322	2713124	2748327	96.85
GLEAN_02557	SLC31A2	NM_001034556	chr8	85076392	85083801	egybuf.s.000556	4532989	4538083	87.9
GLEAN_26183	_NONE_	CK971986	chr3	52665704	52687007	egybuf.s.001248	564827	571141	95.68
GLEAN_10466	_NONE_	NM_001105445	chr23	24468967	24470842	egybuf.s.002577	554157	557775	86.98
GLEAN_02094	TCF7L2	DV820542	chr26	31144513	31185381	egybuf.s.003425	4071976	4089807	94.19
GLEAN_01595	MYNN	NM_001035424	chr1	95393895	95431068	egybuf.s.003474	7079772	7096863	97.18
GLEAN_13200	CHD4	NM_001034304	chr5	10634371	10674492	NOMATCH
GLEAN_13048	_NONE_	NM_001101162	chr7	6915450	6939190	egybuf.s.002977	154537	181605	94.53
GLEAN_16287	MYLIP	NM_001102253	chr23	36780369	36799421	egybuf.s.002131	10658159	10678572	91.6
GLEAN_03901	_NONE_	AF015803	chrUn.003.1470	28705	29233	NOMATCH
GLEAN_12654	CHMP7	NM_001099119	chrUn.003.97	456530	468376	egybuf.s.003363	66847	79227	86.51
GLEAN_11324	_NONE_	NM_176612	chr12	26134007	26136401	egybuf.s.001561	9443034	9448685	97.09
GLEAN_11976	SPON2	NM_001046157	chr6	105538557	105541491	NOMATCH
GLEAN_03284	SMAD3	EE335226	chr10	12466354	12588713	egybuf.s.001548	8842669	8972892	96.46
GLEAN_20471	SFRS5	NM_001098929	chr10	76093069	76096687	egybuf.s.003766	1251480	1257645	97.54
GLEAN_19680	RAB6IP1	DV910747	chr15	37364045	37457394	egybuf.s.002602	10566871	10586019	98.72
GLEAN_00629	IL16	NM_001075253	chr21	26876253	26996401	egybuf.s.003415	5112231	5131371	98.91
GLEAN_09787	_NONE_	BC114780	chrX	99389493	99405232	egybuf.s.000151	1950534	1963830	77.95
GLEAN_09083	_NONE_	DV909948	chr15	71570256	71589470	egybuf.s.004132	450436	455289	99.1
GLEAN_20939	_NONE_	DY456812	chr7	61417541	61427665	egybuf.s.002055	2766494	2767040	97.23
GLEAN_12172	C20orf151	DV923013	chr13	55378024	55385875	NOMATCH
GLEAN_19341	_NONE_	EH209317	chr7	18615637	18644254	NOMATCH
GLEAN_13174	PEX5	NM_001046183	chr5	10001599	10016156	egybuf.s.004354	909529	928142	96.23
GLEAN_22414	_NONE_	DV790918	chrUn.003.355	205335	205683	egybuf.s.001125	699403	702280	96.53
GLEAN_10615	TDP1	DY126225	chr10	89592081	90117370	egybuf.s.002714	2114878	2115454	92.56
GLEAN_10570	TPX2	NM_001098898	chr13	64039536	64080451	egybuf.s.004484	121445	180000	93.37
GLEAN_19466	MS4A8B	NM_001034056	chr29	29998848	30014221	egybuf.s.001673	3031284	3048503	90.57
GLEAN_16147	CLK1	NM_001102271	chr2	82616739	82622746	egybuf.s.000700	4176386	4181656	92.77
GLEAN_17435	_NONE_	NM_001034508	chr5	118509087	118525045	egybuf.s.002315	31219	53208	90.95
GLEAN_03046	SNAPC2	NM_001034516	chr7	14271843	14274322	egybuf.s.004436	854435	856710	79.47
GLEAN_12423	CXCR4	NM_174301	chr2	57531864	57534967	egybuf.s.000721	493218	498310	96.39
GLEAN_14763	B3GALNT2	NM_001103343	chr28	6621883	6685165	egybuf.s.000077	1675397	1733247	77.97
GLEAN_15409	_NONE_	DV923125	chr25	41981381	42030375	NOMATCH
GLEAN_06924	UBXD5	BC105504	chr2	115984321	116001761	egybuf.s.003208	769439	792471	91.58
GLEAN_01573	BCCIP	NM_001046122	chr26	41199768	41216135	egybuf.s.001957	406973	419535	73.73
GLEAN_25100	PIH1D2	NM_001038189	chr15	16016152	16020927	egybuf.s.001740	1338444	1344662	98.93
GLEAN_24361	TRIM2	NM_001083735	chr17	4136302	4260079	egybuf.s.001105	983697	1047615	97.97
GLEAN_10206	PRMT2	NM_001024495	chr1	135707248	135730215	egybuf.s.000401	1178300	1204939	96.53
GLEAN_09788	_NONE_	CN792406	chrX	99361351	99387887	NOMATCH
GLEAN_17781	ZFP90	BC110221	chr18	33066917	33087372	egybuf.s.004007	4085153	4100979	83.84
GLEAN_03456	PRPF18	NM_001075323	chr13	28460533	28514276	egybuf.s.002625	8049226	8108479	97.54
GLEAN_12710	JMJD1B	DV816005	chr7	47155740	47211853	egybuf.s.002228	3313406	3325071	100
GLEAN_25585	WDR76	DV876004	chr21	48919389	48974910	egybuf.s.000599	1841840	1874357	99.29
GLEAN_10417	SKIV2L2	NM_001099012	chr20	24816640	24908248	egybuf.s.004098	491354	624313	81.95
GLEAN_00988	TJP2	NM_001102482	chr8	43354873	43433964	egybuf.s.004756	2798869	2837442	84.31
GLEAN_03622	NELF	DV911733	chr11	101427356	101434684	NOMATCH
GLEAN_22708	S100PBP	NM_001034687	chr2	109672341	109697081	egybuf.s.001779	6720613	6751098	97.06
GLEAN_02453	ALMS1	DT818106	chr11	11799565	11989282	egybuf.s.002400	336203	339113	98.09
GLEAN_16869	TEK	NM_173964	chr8	15284927	15386673	egybuf.s.003930	4363264	4471513	98.66
GLEAN_20675	RBM5	NM_001046374	chr22	48238884	48261029	egybuf.s.004482	2304409	2329589	98.66
GLEAN_05835	ZC3H7A	NM_001105430	chr25	10975104	11000914	egybuf.s.000577	1942034	1969913	94.28
GLEAN_00693	C1orf142	NM_001102320	chr7	2574002	2629423	egybuf.s.004513	828217	903861	90.73
GLEAN_17695	TERF2	AB434936	chr18	33676927	33698015	egybuf.s.004007	4751889	4752741	99.5
GLEAN_11395	USP16	NM_001076867	chr1	5232148	5254549	egybuf.s.001739	3059360	3089286	98.65
GLEAN_00155	DDX52	NM_001103238	chr19	11653251	11675374	egybuf.s.004264	5388035	5412029	97.72
GLEAN_01470	DEK	NM_001099717	chr23	35765160	35789581	egybuf.s.002131	8892671	8924630	90.39
GLEAN_12681	USP48	DV891495	chr2	124771077	124843165	egybuf.s.002690	8289267	8302639	99.78
GLEAN_13651	STAP2	NM_001034246	chr7	16364309	16375596	egybuf.s.004669	3192476	3210945	72.36
GLEAN_14065	JAK1	BC133420	chr3	82185116	82253084	egybuf.s.000002	2963927	2996122	97.18
GLEAN_19036	DRAP1	NM_001076214	chr29	38230481	38232392	egybuf.s.002303	1010978	1013511	76.61
GLEAN_18522	GLUL	NM_001040474	chr16	57298063	57304371	egybuf.s.002772	95034	143756	95.15
GLEAN_14083	DLG5	BC113275	chr28	28525618	28647391	egybuf.s.004741	13593139	13608714	97.95
GLEAN_10682	RPS19	NM_001037467	chr18	48567280	48574265	egybuf.s.003208	6473695	6474544	76.75
GLEAN_26787	COL15A1	EH174873	chr8	63658194	64281607	egybuf.s.002872	7363223	7385846	96.75
GLEAN_08668	LTBP1	NM_001103091	chr11	15869460	15973557	egybuf.s.003846	66935	367662	96.17
GLEAN_04152	_NONE_	BC151679	chrUn.003.107	16165	28865	egybuf.s.002577	438111	477631	93.92
GLEAN_16504	MAN2B1	NM_174561	chr7	11831400	11846606	egybuf.s.003529	901518	919151	95.93
GLEAN_10952	MRPL11	NM_001014932	chr29	38856035	38859137	egybuf.s.002303	1535243	1539316	98.19
GLEAN_08023	CDK5RAP1	NM_001075646	chr13	61716910	61755809	egybuf.s.004484	1825990	1860223	93.95
GLEAN_07517	EIF4G1	AJ746219	chr1	76731930	76743187	egybuf.s.000010	3401345	3402337	99.81
GLEAN_08197	KLHL22	BT025359	chr17	70003041	70016599	NOMATCH
GLEAN_15953	KIAA0528	NM_001102503	chr5	86898489	86987717	egybuf.s.004114	2581095	2684258	98.11
GLEAN_15395	_NONE_	NM_001077978	chrUn.003.1552	414	37138	egybuf.s.002137	7650489	7682154	94.64
GLEAN_19357	SLC39A3	NM_001015521	chr7	18782434	18787200	egybuf.s.004669	1709062	1716256	91.55
GLEAN_22529	HRBL	EE350359	chr25	36318821	36329806	egybuf.s.003578	532717	541448	100
GLEAN_12676	CDC42	NM_001046332	chr2	124492332	124509108	egybuf.s.002690	8697764	8719924	90.36
GLEAN_03849	TRIM28	BC148899	chr18	59806885	59812630	egybuf.s.000250	445808	453116	74.93
GLEAN_14220	C14orf130	NM_001082601	chr21	52240301	52254992	egybuf.s.000599	4505712	4524070	97.66
GLEAN_10390	SIDT2	NM_001024530	chr15	19290806	19304817	egybuf.s.001724	1595260	1615804	98.17
GLEAN_19707	ABHD4	NM_001034368	chr10	23660789	23671722	egybuf.s.002772	574447	587334	88.66
GLEAN_19052	_NONE_	NM_001101956	chr21	24348945	24349890	egybuf.s.004679	10235	78100	91.63
GLEAN_03081	MIF	NM_001033608	chr17	67803814	67804383	NOMATCH
GLEAN_01179	TDRD3	NM_001046426	chrUn.003.2	1580268	1698761	egybuf.s.000578	688506	936910	95.1
GLEAN_26764	TEX10	BC112672	chr8	65560138	65602671	egybuf.s.002872	8732329	8756587	89.53
GLEAN_14300	PDHX	NM_001075751	chr15	57350892	57425318	egybuf.s.001156	306299	387989	97.19
GLEAN_16755	EIF3D	NM_001034484	chr5	73944852	73956455	egybuf.s.001140	1359362	1374346	98.11
GLEAN_19000	GPR137	NM_001113295	chr29	36690090	36692713	egybuf.s.004115	824854	829599	94.51
GLEAN_05686	METTL1	NM_001046077	chr5	54624882	54628029	egybuf.s.004144	1446921	1451335	98.62
GLEAN_15104	SENP6	DV781174	chr9	12048113	12178729	egybuf.s.003482	948730	974211	76.91
GLEAN_24393	PDK3	NM_001101934	chrX	80260636	80342257	egybuf.s.001747	1685784	1747996	85.1
GLEAN_09299	_NONE_	AV617896	chrX	9057229	9057571	egybuf.s.004056	2144989	2146257	88.74
GLEAN_14348	TMSB10	NM_174623	chr11	48228904	48229316	egybuf.s.001503	460918	462550	87.39
GLEAN_13427	MPZL1	NM_001076158	chr3	1254568	1333872	egybuf.s.003693	799412	828046	88.26
GLEAN_01619	ZFHX4	BT026257	chr14	40031511	40210737	egybuf.s.000344	1319463	1324453	97.93
GLEAN_18174	AATF	CK975860	chr19	13088714	13196430	egybuf.s.004264	4738660	4810392	98.46
GLEAN_13629	CCDC94	NM_001075691	chr7	16413534	16427001	egybuf.s.004669	3130733	3147182	96.71
GLEAN_04088	TBRG4	NM_001076967	chr4	68221288	68228478	egybuf.s.003058	1306605	1315579	84.5
GLEAN_03770	ITGA2B	NM_001014929	chr19	42727227	42740013	egybuf.s.000466	7021917	7037342	95.25
GLEAN_01509	KCNAB2	NM_001014384	chr16	45671760	45705441	egybuf.s.002816	3195601	3259105	97.96
GLEAN_19239	SYNPO	DV921456	chr7	58031151	58067393	NOMATCH
GLEAN_17724	FHOD1	EE332707	chr18	32037260	32053248	egybuf.s.004007	2911235	2914380	99.89
GLEAN_12974	BRD4	BC148883	chr7	8015759	8131728	egybuf.s.002977	1230890	1251063	85.39
GLEAN_25977	_NONE_	NM_001001855	chr19	53162314	53168808	egybuf.s.000572	3783759	3791906	97.91
GLEAN_21960	_NONE_	NM_001102003	chr7	85287937	85317897	egybuf.s.002193	921242	952125	95.75
GLEAN_18093	SFRS7	NM_001034277	chr11	21760978	21766091	egybuf.s.003054	483823	490356	94.66
GLEAN_15481	CIC	EE340262	chr18	48348283	48359118	egybuf.s.002178	5333128	5335814	76.28
GLEAN_08508	_NONE_	NM_001080293	chrUn.003.2187	3332	46754	egybuf.s.003127	886217	1002254	92.39
GLEAN_09879	RRBP1	BC126828	chr13	37872612	37897877	NOMATCH
GLEAN_11913	IER5	CK975362	chrUn.003.1070	75430	76405	NOMATCH
GLEAN_17755	HSF4	BC149044	chr18	31982368	31986904	egybuf.s.004007	2832675	2837172	80.88
GLEAN_10559	BCL2L1	NM_001077486	chr13	63960856	64010067	egybuf.s.004484	50670	104702	89.11
GLEAN_17841	PAIP2	NM_001034636	chr7	47815078	47819000	egybuf.s.002228	2371226	2376132	88.54
GLEAN_11087	_NONE_	EH374146	chr19	18414333	18422773	NOMATCH
GLEAN_01530	XRCC5	NM_001102141	chr16	34877921	34901747	egybuf.s.002720	1789066	1885099	91.35
GLEAN_21552	PIN1	NM_001034632	chr7	11182830	11194553	egybuf.s.003752	148478	161108	84.28
GLEAN_07426	EEF1B2	NM_001014936	chr2	93161573	93164447	egybuf.s.004594	3903434	3907422	98.05
GLEAN_19316	CREB3L2	NM_001102533	chr4	94033350	94157538	egybuf.s.002035	4882388	5024413	94.79
GLEAN_06236	LYPLA1	NM_001034688	chr14	20501762	20518026	egybuf.s.002010	223644	226844	96.8
GLEAN_00831	XPO6	CK954797	chr25	21003141	21074746	egybuf.s.001015	1294735	1316311	95.2
GLEAN_16444	SLC25A3	NM_174657	chr5	59563583	59569301	egybuf.s.000487	3153013	3159971	94.52
GLEAN_12949	TLN1	BC122766	chr8	58728299	58753083	egybuf.s.002872	2866926	2871562	89.2
GLEAN_15137	FMR1	BC122829	chrX	20183132	20220869	egybuf.s.004656	2169070	2181633	70.93
GLEAN_18480	_NONE_	NM_001101310	chr1	59650742	59765966	egybuf.s.004110	8408024	8647853	74.85
GLEAN_06107	_NONE_	CO884764	chrUn.003.6682	2478	7840	egybuf.s.001351	5522151	5523476	93.42
GLEAN_11933	PON3	NM_001075479	chr4	13564389	13600753	egybuf.s.001691	1788398	1827322	98.53
GLEAN_10826	NT5C2	NM_174405	chr26	19078426	19150498	egybuf.s.002070	2691266	2771314	98.54
GLEAN_13776	SOX10	AF278703	chr5	108633012	108646329	NOMATCH
GLEAN_11319	_NONE_	BC120192	chr12	24317308	24332078	egybuf.s.001561	7479384	7481493	94.52
GLEAN_23887	C2orf30	DV776598	chr11	35508524	35532344	egybuf.s.004197	643552	661389	79.74
GLEAN_01536	PRRX1	NM_001081739	chr16	36156634	36230629	NOMATCH
GLEAN_09390	_NONE_	NM_001114513	chr28	35636329	35638422	egybuf.s.003238	4606741	4609018	95.75
GLEAN_24736	SPTLC2	NM_001099081	chr10	83291131	83386176	egybuf.s.000299	2264504	2341148	83.68
GLEAN_13093	RSAD2	NM_001045941	chr11	85626480	85642308	egybuf.s.001126	1101364	1119846	98.07
GLEAN_10028	SIGIRR	NM_001082443	chrUn.003.1615	44506	50158	egybuf.s.001665	95074	106531	80.28
GLEAN_01828	PQLC2	NM_001080269	chr2	121442489	121452691	egybuf.s.002690	5561756	5588013	78.36
GLEAN_06973	PFKFB3	NM_001077837	chr13	16726546	16746810	egybuf.s.000757	2862030	2890498	84.82
GLEAN_16015	BCAS3	BC149850	chr19	8059137	8653914	egybuf.s.004264	2903647	3539283	94.5
GLEAN_04762	EIF3F	DT832383	chrUn.003.449	180028	188172	egybuf.s.002602	11773209	11782998	77.3
GLEAN_01745	_NONE_	EE369862	chrUn.003.983	10612	11482	egybuf.s.001010	4589037	4614905	93.05
GLEAN_01726	ZDHHC3	NM_001075278	chr22	52677872	52702056	egybuf.s.000020	1878176	1908419	87.55
GLEAN_20383	BGN	NM_178318	chrX	29029208	29034290	egybuf.s.001864	316947	323587	93.89
GLEAN_18286	SOX4	NM_001078128	chr23	31688830	31690512	NOMATCH
GLEAN_07984	ACAT2	NM_001034502	chr26	9358778	9372553	egybuf.s.004078	2998583	3016848	97.58
GLEAN_22200	FBN1	NM_174053	chr10	51799740	52063301	egybuf.s.001282	1821134	2106477	97.97
GLEAN_00826	CD19	EE342780	chr25	21300216	21306485	egybuf.s.001015	1595897	1601639	91.24
GLEAN_04617	UACA	NM_174209	chr10	17423556	17465593	egybuf.s.001548	4909552	4955867	99.09
GLEAN_12961	FANCG	NM_001034294	chr8	59287696	59301607	egybuf.s.002872	2251819	2268801	91.99
GLEAN_10908	TMEM24	NM_001105358	chr15	22960962	22969658	egybuf.s.000378	1504980	1514606	83.09
GLEAN_02605	FKBP4	NM_001034322	chr5	105612873	105619973	egybuf.s.000668	4966393	4973682	90.84
GLEAN_17118	_NONE_	DV882210	chrUn.003.1446	846	44201	egybuf.s.001683	1612994	1639627	97.26
GLEAN_05584	ASCC3L1	DV789630	chr11	678784	703686	egybuf.s.003358	360704	364620	80.47
GLEAN_19610	AADAT	NM_001015551	chr8	363469	387114	egybuf.s.000687	1440283	1467940	98.27
GLEAN_05289	ZMYM4	CO889036	chr3	107179542	107340669	egybuf.s.001316	4467988	4480527	98.73
GLEAN_06832	_NONE_	NM_001075863	chr17	65418864	65421825	egybuf.s.001642	8559624	8563593	84.8
GLEAN_17688	KIAA0841	NM_001101931	chr18	46103473	46112005	egybuf.s.002849	124320	135152	94.29
GLEAN_19596	TXNRD2	NM_174626	chr17	69661878	69687724	NOMATCH
GLEAN_13636	MGC137753	NM_001046226	chr7	15937720	15939682	egybuf.s.004669	3678305	3684040	75.31
GLEAN_10309	MAGEE2	NM_001076876	chrUn.003.1240	72860	74432	egybuf.s.000011	7391786	7394049	97.22
GLEAN_08440	KIAA0195	EE335212	chr19	54471981	54494019	egybuf.s.000572	6393199	6395821	96.94
GLEAN_09887	HSD17B7	NM_001083375	chr3	8418381	8445960	egybuf.s.001925	285862	317555	97.53
GLEAN_13956	SC5DL	NM_001035356	chr15	24221393	24232566	egybuf.s.003675	1550167	1563411	92.85
GLEAN_09591	IGFBP4	NM_174557	chr19	40584122	40594402	egybuf.s.000466	3119772	3132211	71.19
GLEAN_10584	DCTN1	NM_001098934	chr11	10607949	10626433	egybuf.s.000781	928830	947911	96.65
GLEAN_16846	HNRPH2	NM_001076008	chrX	33042197	33043547	egybuf.s.002643	1607666	1614268	96.75
GLEAN_12368	IMPDH1	NM_001077841	chr4	85689604	85706852	NOMATCH
GLEAN_02857	PRKCDBP	NM_001083401	chr15	38312722	38314085	egybuf.s.004813	617399	619029	92.65
GLEAN_19148	RASSF4	NM_001075454	chr28	38738554	38760535	egybuf.s.000933	354318	380151	82.64
GLEAN_22637	PLIN	NM_001083699	chr21	21281177	21292780	egybuf.s.003461	813914	829923	81.13
GLEAN_25762	PTP4A1	BC109916	chrUn.003.1264	37050	40619	egybuf.s.003340	233856	238277	84.23
GLEAN_04890	_NONE_	BC149342	chr25	2547541	2548776	NOMATCH
GLEAN_13535	_NONE_	NM_001034299	chrX	57640372	57662206	egybuf.s.001022	4242751	4266941	96.98
GLEAN_07689	COL4A3BP	NM_174765	chr10	5806736	5932252	egybuf.s.003967	426841	564572	74.63
GLEAN_20521	PARP16	NM_001083379	chr10	10722532	10745943	egybuf.s.001548	10846322	10873452	73.35
GLEAN_17667	GRAMD1A	BT025427	chr18	45505459	45532170	egybuf.s.002689	227909	246098	97.51
GLEAN_19223	_NONE_	NM_174711	chr7	56888424	56891796	egybuf.s.002590	6393148	6445242	95.87
GLEAN_25972	Sep_09	DV925375	chr19	53781391	53959136	egybuf.s.000572	4458970	4559363	74.71
GLEAN_05096	ALDH5A1	CN793354	chr23	28986958	29011462	NOMATCH
GLEAN_06009	CST3	NM_174029	chr13	42513729	42517375	egybuf.s.003351	200648	204634	98.1
GLEAN_23133	_NONE_	NM_001101300	chr3	15793268	15803255	egybuf.s.001089	540676	563878	90.98
GLEAN_21488	_NONE_	NM_174529	chr5	111705757	111709901	egybuf.s.003060	1605031	1629823	87.18
GLEAN_02781	C3orf10	NM_001114510	chr22	13308596	13315256	egybuf.s.004131	401682	409357	92.56
GLEAN_06599	MRC2	DV920688	chr19	46455431	46513030	egybuf.s.000466	10112809	10121162	92.4
GLEAN_20893	_NONE_	NM_001015558	chr15	72823625	72831767	egybuf.s.001634	109232	119310	95.83
GLEAN_04776	BUD31	NM_001046364	chr25	37147993	37156888	egybuf.s.003578	1632050	1642044	80.56
GLEAN_10084	ESPNL	EE959501	chr3	115578783	115600855	NOMATCH
GLEAN_05649	_NONE_	NM_175780	chr5	56224549	56227476	egybuf.s.001125	569980	573135	99.57
GLEAN_06751	_NONE_	NM_174690	chr4	99099332	99103045	egybuf.s.000735	863145	866953	98.84
GLEAN_16250	_NONE_	NM_001075813	chr25	38137142	38145051	egybuf.s.001739	323143	332958	90.02
GLEAN_14558	CHP	NM_001075576	chr10	32100712	32130102	egybuf.s.001322	2260636	2266732	98.45
GLEAN_07738	CLDN5	NM_001076460	chr17	69026653	69027310	egybuf.s.075114	249	1469	86.72
GLEAN_07680	C1orf19	NM_001076312	chr16	59099247	59127817	egybuf.s.004131	4149858	4151562	86.66
GLEAN_02926	GPR108	NM_001075333	chr7	14866654	14873482	NOMATCH
GLEAN_07072	CSRP2	NM_001038183	chr5	6659474	6667614	egybuf.s.001592	235662	259413	95.01
GLEAN_02049	EME1	NM_001103332	chr19	38001620	38005946	egybuf.s.000603	6147526	6154586	97.5
GLEAN_03402	_NONE_	DV844884	chr2	17031927	17035661	egybuf.s.004144	1514411	1546966	99.68
GLEAN_16660	ZAP70	BC142505	chr11	3661189	3678827	egybuf.s.003358	1160509	1210517	87.32
GLEAN_14249	HSPCA	NM_001012670	chr21	60618994	60623064	egybuf.s.001734	1695288	1698309	93.61
GLEAN_04383	TGFB1I1	NM_001035313	chr25	27459656	27463994	egybuf.s.001015	3450855	3456842	89.46
GLEAN_01724	_NONE_	DV889389	chr22	52516612	52516951	egybuf.s.000020	2087176	2088098	95.78
GLEAN_18838	SNX17	NM_001015638	chr11	67430255	67435538	egybuf.s.003536	2574247	2576874	94.18
GLEAN_02109	PHF23	NM_001024570	chr19	25869107	25872212	egybuf.s.004264	20016250	20018610	86.62
GLEAN_09994	KLHL9	NM_001076956	chr8	19887993	19889847	egybuf.s.004242	3511532	3514779	97.68
GLEAN_02530	NFKBIE	BC120269	chr23	20318731	20325290	egybuf.s.004193	720059	730026	73.04
GLEAN_12404	ART4	AJ291442	chr5	92295131	92308479	egybuf.s.000269	440825	441454	97.8
GLEAN_11463	CLDN4	NM_001014391	chr25	34761662	34762292	egybuf.s.001015	10119956	10122250	75.27
GLEAN_07384	SOCS2	NM_177523	chr5	24402938	24405131	egybuf.s.001469	1685088	1689603	80.8
GLEAN_22192	SEMA6D	DV882849	chr10	52788806	52801551	egybuf.s.001282	2874998	2875875	97.93
GLEAN_25454	HTRA2	NM_001077956	chr11	10458073	10460965	egybuf.s.000781	759504	763179	76.54
GLEAN_17547	PTPRA	BC105405	chr13	52499510	52587274	egybuf.s.003311	2401486	2474794	89.84
GLEAN_20001	GPX4	NM_174770	chr7	35290708	35292828	egybuf.s.003405	918120	921529	73.48
GLEAN_23672	MYADM	NM_001075252	chr18	58903410	58925670	egybuf.s.003752	2180915	2188225	97.06
GLEAN_05269	_NONE_	NM_001034406	chr10	88711090	88749264	egybuf.s.002714	512445	559523	90.45
GLEAN_10547	MCM5	NM_001075290	chr5	71995804	72013805	egybuf.s.003928	3291755	3315718	94.64
GLEAN_24604	TIAL1	BC126842	chr26	36516770	36535754	egybuf.s.001351	6033970	6046659	97.96
GLEAN_22728	_NONE_	BC149053	chr2	107185442	107276700	egybuf.s.001779	3894471	3971422	97.28
GLEAN_02825	UAP1	NM_001046404	chr3	10541363	10567864	egybuf.s.001925	578224	607013	96.12
GLEAN_10306	ARID1B	DV924919	chr9	84612826	85253871	egybuf.s.003526	2827899	3170715	98.9
GLEAN_06841	RNF185	NM_001083703	chr17	65969868	65982687	egybuf.s.000870	586976	619176	96.6
GLEAN_20136	ZNF260	BC149403	chr18	42046964	42048191	egybuf.s.002849	903741	917834	98.02
GLEAN_24472	JAZF1	DV817051	chr4	62784157	63114556	egybuf.s.001676	1070914	1423084	98.55
GLEAN_19474	CD5	NM_173899	chr29	30366178	30386408	egybuf.s.001673	3450952	3474683	97.44
GLEAN_02106	CLDN7	NM_001040519	chr19	25889306	25890951	egybuf.s.004264	20040557	20042939	90.73
GLEAN_21014	GRAP	NM_001102173	chr19	33692461	33712316	egybuf.s.000603	3614852	3643232	83.02
GLEAN_26282	SFXN3	NM_001101946	chr26	20023196	20027681	egybuf.s.002070	667350	673187	94.94
GLEAN_16854	GUF1	NM_001102067	chr6	58358452	58383040	egybuf.s.004038	1185701	1212312	96.39
GLEAN_15932	ENTPD4	NM_001077985	chr8	68369712	68395160	egybuf.s.003363	274236	294159	90.55
GLEAN_05180	_NONE_	CB172194	chr13	67963738	67964035	egybuf.s.000106	128395	130228	91.33
GLEAN_01425	_NONE_	NM_001013590	chr10	41985654	42007128	NOMATCH
GLEAN_21868	EFHD1	NM_001075832	chr3	109280767	109323669	egybuf.s.004094	2027290	2048159	78.97
GLEAN_04529	STK4	NM_001015602	chr13	76561237	76647594	egybuf.s.001419	742746	835630	96.7
GLEAN_09757	PLEKHA1	NM_001075593	chr26	39160701	39193490	egybuf.s.001130	2413806	2452912	90.08
GLEAN_24850	_NONE_	NM_001046279	chr1	125675790	125737836	egybuf.s.000743	2891072	2936526	98.27
GLEAN_03766	EFTUD2	NM_001083396	chr19	43141221	43174339	egybuf.s.000466	7475895	7512000	97.49
GLEAN_18864	PREB	NM_001076875	chr11	67647837	67651054	egybuf.s.003366	6121042	6124003	82.13
GLEAN_11115	CCNL1	BC148898	chrUn.003.235	24867	36904	egybuf.s.002734	3984814	3999053	79.43
GLEAN_14622	CRLS1	NM_001098951	chr13	48440937	48462975	egybuf.s.000239	3731958	3756914	80.77
GLEAN_13667	ETFA	NM_001075822	chrUn.003.477	34306	103712	egybuf.s.003680	1114696	1188993	87.74
GLEAN_00958	_NONE_	AM026245	chr18	55337457	55347946	egybuf.s.001477	279231	577246	98.94
GLEAN_03410	HOXD10	NM_001099105	chr2	18994766	18997145	egybuf.s.004311	842444	846718	97.58
GLEAN_06518	SLC38A2	NM_001082424	chr5	33985007	33995057	egybuf.s.002716	143893	159661	97.74
GLEAN_17381	RAB5C	NM_001034743	chr19	43654733	43658919	egybuf.s.000466	4883582	4887899	88.56
GLEAN_02051	RSAD1	NM_001098136	chr19	37932188	37938362	egybuf.s.000603	6074398	6083722	86.23
GLEAN_18322	HOOK1	CK834395	chr3	83299928	83387894	egybuf.s.002766	744964	980983	91.23
GLEAN_17025	BNIP3	NM_001076366	chr26	47192659	47196345	egybuf.s.002394	80118	86677	78.29
GLEAN_19508	KIAA0515	DN545232	chr11	97111457	97159891	egybuf.s.000109	2726834	2741017	77.79
GLEAN_04313	RHPN2	NM_001083470	chr18	41153017	41222529	egybuf.s.000767	772924	851103	96.48
GLEAN_19021	DPF2	NM_001100356	chr29	37657486	37668875	egybuf.s.002303	365242	381627	98.9
GLEAN_11047	ARRB1	NM_174243	chr15	47451888	47524675	egybuf.s.000001	1828754	1853466	92.64
GLEAN_21571	EIF3G	NM_001079623	chr7	10940177	10944646	egybuf.s.003752	419231	425467	98.15
GLEAN_02419	ALG14	NM_001077863	chr3	45651855	45750658	egybuf.s.003132	13680523	13789617	97.69
GLEAN_05311	PSMB2	NM_001015615	chr3	106985971	107022875	egybuf.s.001316	4254407	4293280	98.39
GLEAN_18643	SMG6	DV892025	chr19	21676834	21875450	egybuf.s.004264	15677514	15830416	100
GLEAN_14090	RPS7	NM_001098874	chr8	102608399	102613308	egybuf.s.002591	1557680	1564839	75.97
GLEAN_05677	_NONE_	NM_001034225	chr5	54676772	54710121	egybuf.s.004144	1514411	1546966	99.68
GLEAN_26494	IARS	NM_001101069	chr8	79384933	79458021	egybuf.s.002773	457709	540650	97.9
GLEAN_09380	GLUD1	NM_182652	chr28	35665690	35704357	egybuf.s.003238	4640105	4684870	87.27
GLEAN_06713	DIS3	BC104534	chr12	42676934	42701444	egybuf.s.003224	1605269	1623432	88.24
GLEAN_02654	_NONE_	NM_001077831	chr17	61691885	61693505	egybuf.s.000487	5939828	5940391	91.14
GLEAN_25024	VPS26A	NM_001075455	chr28	22941981	22965516	egybuf.s.004741	4835254	4856833	94.05
GLEAN_02657	RNF10	NM_001076869	chr17	61588192	61620514	egybuf.s.001642	1099236	1134737	84.21
GLEAN_24540	ARPC3	NM_001034271	chr17	51792925	51803449	egybuf.s.002689	4098686	4099520	92.98
GLEAN_09645	ORMDL3	NM_001076367	chr19	41006995	41008565	egybuf.s.000466	2637512	2640928	76.99
GLEAN_13189	_NONE_	NM_001034407	chr5	10199221	10209857	egybuf.s.004354	1118453	1150235	96
GLEAN_06951	LNX2	NM_001075884	chr12	28540505	28581201	egybuf.s.001561	11716403	11763899	90.9
GLEAN_18207	NID2	NM_001102065	chr10	38579510	38677501	egybuf.s.003867	4962221	5059642	93.23
GLEAN_25172	SMC3	NM_174295	chr26	28323392	28361043	egybuf.s.003425	1320755	1360367	97.76
GLEAN_12401	ARHGDIB	NM_175797	chr5	92412240	92419911	egybuf.s.000269	304747	324655	99.19
GLEAN_02596	C10orf104	NM_001014960	chr28	25583514	25590181	egybuf.s.004741	7892648	7901901	96.89
GLEAN_03194	CDK5RAP2	DV813819	chr8	101412927	101596029	egybuf.s.002591	167719	179698	95.54
GLEAN_17151	HNRPD	NM_001098064	chr6	89639314	89654664	egybuf.s.004636	1221517	1238919	99.93
GLEAN_06846	PPM1B	NM_174430	chr11	29029925	29054810	egybuf.s.000011	11677954	11708463	94.69
GLEAN_06420	DOCK2	DV889454	chr20	1308771	1781641	egybuf.s.000099	518490	548283	99.5
GLEAN_15993	TIMP4	NM_001045871	chr22	54944732	54951065	egybuf.s.003085	425269	430709	82.67
GLEAN_12261	SYTL1	DY122971	chr2	114595911	114601615	egybuf.s.003208	1785519	1788857	71.03
GLEAN_03087	SDC2	NM_001034788	chr14	67288745	67305910	egybuf.s.003630	6453218	6581615	72.75
GLEAN_19919	_NONE_	EB726239	chr8	42090083	42105467	NOMATCH
GLEAN_04946	STUB1	NM_001075166	chr25	2142561	2144350	egybuf.s.001868	48298	50588	76.7
GLEAN_13002	C1QC	BC114893	chr2	118149275	118154442	egybuf.s.002690	9383000	9387875	78.99
GLEAN_00765	AQP7	NM_001076378	chr8	68907672	68937040	egybuf.s.001720	3673947	3692660	96.22
GLEAN_23840	HTR7	_NONE_	chr26	10614786	10709212	egybuf.s.035817	1867	2302	99.08
GLEAN_11761	PSMD2	BT030686	chr1	80070366	80079506	egybuf.s.000010	3417835	3427160	93.71
GLEAN_26431	_NONE_	NM_001034704	chr23	24065862	24068103	egybuf.s.004096	381128	386876	89.93
GLEAN_25865	RNF135	NM_001098936	chr19	16059517	16071254	egybuf.s.004264	9928225	9937331	81.21
GLEAN_18673	SERPINF1	NM_174140	chr19	21447072	21454725	egybuf.s.004264	15395195	15410478	98.51
GLEAN_05554	CKAP2	NM_001098032	chrUn.003.12	161259	186050	egybuf.s.002836	2058195	2086340	97.34
GLEAN_11604	TRAF2	DV932007	chr11	100513263	100522794	NOMATCH
GLEAN_21158	_NONE_	NM_001011676	chr3	25794960	25808949	egybuf.s.002748	2776597	2791372	95.36
GLEAN_14272	_NONE_	DN548178	chr2	84732743	84733358	egybuf.s.000011	3421935	3422905	87.07
GLEAN_17018	BARX2	NM_001101266	chr26	47319886	47402528	egybuf.s.000513	4909108	4926521	72.17
GLEAN_00061	CCPG1	BC111294	chr10	50210434	50229499	egybuf.s.000990	3606870	3635763	98.1
GLEAN_00039	_NONE_	DV892802	chr26	42517146	42550504	egybuf.s.001130	4029103	4061001	98.42
GLEAN_03496	_NONE_	DQ140374	chr23	21666904	21694395	egybuf.s.004096	608407	745432	95.55
GLEAN_21921	GSTK1	NM_001079616	chr4	97726023	97730861	egybuf.s.000735	1503304	1508545	96.29
GLEAN_04635	ATP1B3	NM_001035393	chr1	118574427	118608897	egybuf.s.002213	7897	9312	89.29
GLEAN_18740	SUPT5H	NM_001083439	chr18	46789846	46815319	egybuf.s.002849	3375121	3404433	93.98
GLEAN_02853	ARFIP2	NM_001034477	chr15	38171201	38174779	egybuf.s.004813	453140	460295	96.85
GLEAN_18438	ZNF174	NM_001035106	chr25	3216695	3222469	egybuf.s.003536	2642656	2649942	97.78
GLEAN_26489	ECM2	NM_001034597	chr8	79655857	79684813	egybuf.s.002773	751465	794055	96.82
GLEAN_17318	_NONE_	NM_001034054	chr26	15972972	15978542	egybuf.s.041317	25	1771	96.61
GLEAN_23127	APOA1BP	NM_205796	chr3	15468594	15470907	egybuf.s.001089	894084	900448	90.75
GLEAN_15027	CSNK1D	NM_001102080	chr19	50134311	50166028	egybuf.s.004586	911371	940099	88.17
GLEAN_12168	_NONE_	NM_001040581	chr13	55400678	55401592	NOMATCH
GLEAN_06136	EMP1	EE353089	chrUn.003.1414	45267	63623	egybuf.s.003172	2519657	2539626	98.82
GLEAN_01928	SULF2	DT816801	chr13	74230602	74326535	egybuf.s.001419	3785645	3791888	95.91
GLEAN_09686	EPC2	EH125884	chr2	41655830	41781679	egybuf.s.002178	2596731	2610824	98.18
GLEAN_20622	HSPA4	NM_001114192	chr7	40909295	40960950	egybuf.s.003076	807272	864488	95.41
GLEAN_20770	APOLD1	NM_001101180	chr5	97238384	97239125	egybuf.s.003172	2078471	2082985	90.1
GLEAN_26501	UNG	NM_001075513	chr17	58523634	58533360	egybuf.s.001642	2434912	2448107	83.24
GLEAN_11292	TOR3A	NM_001080376	chr16	55056536	55083893	egybuf.s.000112	220924	252568	71.82
GLEAN_14679	ABCA5	DV882997	chr19	61541409	61588056	egybuf.s.000107	3954806	3960946	99.23
GLEAN_09302	_NONE_	EE895450	chrX	9152204	9152441	NOMATCH
GLEAN_25138	SNX5	NM_001034464	chr13	38984331	39008338	egybuf.s.004264	600848	601388	96.99
GLEAN_01704	CLEC3B	NM_001046212	chr22	52613109	52618893	egybuf.s.000020	1972831	1983774	80.98
GLEAN_16984	C1orf63	NM_001103298	chr2	118678755	118682045	egybuf.s.002690	12190166	12195028	79.06
GLEAN_17044	_NONE_	AV663586	chr23	47377575	47381726	NOMATCH
GLEAN_02874	_NONE_	EE383082	chrUn.003.294	91425	93872	egybuf.s.002643	1458176	1460788	99.76
GLEAN_01709	CXCR6	NM_001014859	chr22	51797260	51801876	egybuf.s.000020	2871056	2876475	99.8
GLEAN_26564	_NONE_	DT832348	chr18	22961900	22980783	NOMATCH
GLEAN_24861	ROCK2	NM_174452	chr11	82350305	82557812	egybuf.s.004518	3514372	3602871	94.1
GLEAN_26025	_NONE_	DV905910	chrUn.003.275	98333	98675	egybuf.s.002879	5459857	5464796	91.88
GLEAN_20562	FGD2	NM_001075570	chr23	9058099	9083858	egybuf.s.000110	5179688	5212325	90
GLEAN_12677	WNT4	DV911197	chr2	124455079	124466469	NOMATCH
GLEAN_22038	POMP	NM_001034376	chr12	26955393	26965711	egybuf.s.001561	10706052	10714134	92.9
GLEAN_19671	EIF4G2	NM_001099859	chr15	35801176	35866474	egybuf.s.002602	8825097	8836276	97.63
GLEAN_00865	NUBP1	NM_001075295	chr25	9806487	9822490	egybuf.s.000577	780884	805880	90.94
GLEAN_12013	KEAP1	BC151545	chr7	13206895	13212790	egybuf.s.003752	831971	840867	92.02
GLEAN_09867	ITGB5	NM_174679	chr1	63316091	63475846	egybuf.s.004375	1285680	1391200	92.42
GLEAN_05489	_NONE_	NM_001077034	chrX	37501759	37502146	egybuf.s.000093	144368	145366	93.52
GLEAN_04677	ITPR3	NM_174370	chr23	8177521	8244640	egybuf.s.000110	1487968	1580731	83.34
GLEAN_02815	CIDEC	NM_001076031	chr22	13448817	13456115	egybuf.s.004131	559785	569218	86.17
GLEAN_26330	_NONE_	NM_001102137	chrUn.003.613	58049	179951	egybuf.s.001374	2956963	3147242	88.47
GLEAN_08089	ARHGEF17	BT025408	chr15	46476709	46523565	egybuf.s.000001	91439	97492	79.2
GLEAN_14005	ENY2	NM_001034747	chr14	57766084	57775211	egybuf.s.003098	1191492	1201924	85.08
GLEAN_05494	C2orf33	NM_001034267	chr2	105977084	106000004	egybuf.s.000590	1040531	1041545	92.42
GLEAN_26651	CRISPLD2	NM_001100299	chr18	9131236	9178248	egybuf.s.003496	3862161	3916744	92.43
GLEAN_07243	_NONE_	BC142277	chr11	66159869	66172536	egybuf.s.003366	4371696	4385719	83.68
GLEAN_01093	TMEM49	NM_001075368	chr19	10143172	10254662	egybuf.s.004264	1758112	1897409	96.71
GLEAN_21431	C11orf60	NM_001075209	chr15	22399482	22414046	egybuf.s.000378	921464	936505	96.96
GLEAN_00081	TRIB1	NM_001101105	chr14	17914258	17920049	egybuf.s.003165	1022478	1031075	80.5
GLEAN_19927	MORF4L2	NM_001099084	chrUn.003.448	40771	41635	egybuf.s.000386	380163	393707	97.41
GLEAN_23827	VKORC1	NM_001003903	chr25	28072539	28074504	egybuf.s.001015	3098818	3101674	85.22
GLEAN_10666	LYPD5	NM_001105024	chr18	49212781	49229258	egybuf.s.002178	6542397	6544934	75.37
GLEAN_08061	RALY	NM_001014847	chr13	62332693	62339151	egybuf.s.004484	2460306	2512524	96
GLEAN_18180	ACSM3	DV789487	chr25	18645878	18704025	NOMATCH
GLEAN_15236	KIAA0368	DV879438	chr8	83909707	84016377	egybuf.s.000556	2780831	2794685	96.52
GLEAN_06809	PES1	BC118072	chr17	65537215	65550319	egybuf.s.000870	53339	75085	77.23
GLEAN_25221	MADD	DV909684	chr15	70563113	70599002	egybuf.s.004078	365450	380985	76
GLEAN_06860	DKC1	NM_001105395	chrX	29567704	29578733	egybuf.s.000927	1317372	1330435	96.43
GLEAN_05623	TNFSF5IP1	NM_001046365	chr24	41563730	41573496	egybuf.s.000258	3611296	3619437	76.82
GLEAN_03209	QPCT	NM_177506	chr11	19570018	19602886	egybuf.s.000484	4396096	4420342	89.27
GLEAN_10451	_NONE_	M26110	chr16	4395626	4397289	egybuf.s.001561	9443034	9448685	97.09
GLEAN_19652	WEE1	NM_001101205	chr15	37066699	37079495	egybuf.s.002602	10164953	10177301	97.31
GLEAN_19219	PDGFRB	BC120407	chr7	57516680	57536258	egybuf.s.001670	67429	89191	86.79
GLEAN_09526	_NONE_	NM_174133	chr19	32513103	32514765	egybuf.s.000603	2529219	2531797	95.98
GLEAN_11122	TPD52	NM_001076922	chr14	44011628	44060389	egybuf.s.003132	2153603	2205367	97.5
GLEAN_01873	PIK3AP1	AM026065	chr26	15401612	15510318	egybuf.s.003168	1342046	1350982	99.74
GLEAN_16585	HK1	NM_001012668	chr28	24397551	24448818	egybuf.s.004741	5035879	5091938	93.49
GLEAN_24363	_NONE_	NM_001038223	chr17	4092012	4120866	egybuf.s.001105	869884	966359	85.76
GLEAN_18828	MAPRE3	NM_001075917	chr11	67753536	67757479	egybuf.s.003366	6238137	6245956	89.94
GLEAN_02430	_NONE_	NM_001037443	chr25	16633664	16638383	egybuf.s.000984	1505704	1507503	89.02
GLEAN_04713	HSPA2	NM_174344	chr10	71344428	71346339	egybuf.s.000023	685727	688964	99.16
GLEAN_19419	RANBP9	BC118293	chr23	40452473	40517095	egybuf.s.002131	12870594	12896492	96.04
GLEAN_21403	MGAT2	DV784162	chr10	39987720	39989061	NOMATCH
GLEAN_17553	HSPA12B	NM_001102027	chr13	51815580	51827366	egybuf.s.003311	1626586	1645480	80.71
GLEAN_04558	AFF1	BC151641	chr6	94805806	94941673	egybuf.s.000224	177649	333992	88.73
GLEAN_01416	DTNB	BC150093	chr11	70125513	70330639	egybuf.s.003629	228535	453657	92.06
GLEAN_26530	CORO1C	NM_001081590	chr17	58792615	58839490	egybuf.s.001642	2753503	2806945	94.31
GLEAN_00030	SPATA2L	NM_001076502	chr18	12667480	12670409	NOMATCH
GLEAN_21624	CDKN2AIP	NM_001046143	chr27	12216452	12219068	egybuf.s.000159	3011300	3014544	83.16
GLEAN_15788	PDCL3	NM_001075645	chr11	5909618	5919998	egybuf.s.004376	245525	254996	92.75
GLEAN_18123	ALDH6A1	NM_175811	chr10	79837114	79854756	egybuf.s.001690	3162242	3181760	97.93
GLEAN_08754	MARCKS	NM_001076276	chr9	30503359	30506160	NOMATCH
GLEAN_22850	C4orf14	NM_001038188	chr6	67037679	67047716	egybuf.s.001877	1233499	1245011	71.58
GLEAN_05923	DUSP6	NM_001046195	chr5	19561679	19564451	egybuf.s.003414	669838	674086	73.67
GLEAN_24582	DNM2	NM_001099369	chr7	12122875	12210366	egybuf.s.003752	1102649	1173180	89.84
GLEAN_22396	PDLIM4	NM_001034491	chr7	19968399	19982649	egybuf.s.004669	279332	295994	87.78
GLEAN_15226	ATP6V1A	NM_174504	chr1	61524420	61542834	egybuf.s.004320	550682	615025	97.92
GLEAN_26272	_NONE_	NM_001045866	chr23	5275982	5283148	egybuf.s.000110	893891	899567	97.35
GLEAN_08064	_NONE_	BC114131	chrUn.003.337	149386	186042	egybuf.s.003321	6029468	6046943	96.28
GLEAN_22994	_NONE_	EE971469	chrUn.003.1361	78913	81452	NOMATCH
GLEAN_17713	RANBP10	NM_001098125	chr18	32454654	32511982	egybuf.s.004007	3375945	3448282	95.84
GLEAN_26010	_NONE_	DT840478	chr16	22977940	23004903	egybuf.s.001051	480617	492808	98.73
GLEAN_23552	LINGO4	NM_001083451	chr3	16698169	16704420	egybuf.s.000996	286882	314858	83.62
GLEAN_23745	PI	NM_173882	chr21	52595993	52599908	egybuf.s.000599	5785877	5796034	98.55
GLEAN_15567	C8orf41	NM_001099069	chr27	27315761	27326518	egybuf.s.000453	732415	743942	96.71
GLEAN_00544	KIAA0907	NM_001083456	chr3	12445547	12461711	egybuf.s.001089	1606778	1625561	98.07
GLEAN_24718	PPP1R2	NM_001035392	chr1	65361817	65379341	egybuf.s.004375	4470646	4490348	93.3
GLEAN_01510	C1orf188	NM_001078057	chr16	45560950	45576221	NOMATCH
GLEAN_24555	KLF7	EE957575	chr2	87598694	87697157	egybuf.s.004594	4925832	4969134	100
GLEAN_21807	PRKCZ	NM_001077833	chr16	47564989	47664187	egybuf.s.000821	2114086	2232874	86.74
GLEAN_18964	_NONE_	NM_001015578	chr29	37223181	37236784	egybuf.s.004115	1448595	1454933	70.89
GLEAN_26162	VILL	BE808098	chr22	9857786	9875868	NOMATCH
GLEAN_05295	TEKT2	NM_001038103	chr3	106580508	106583305	egybuf.s.001316	3815806	3821219	83.1
GLEAN_06484	IRAK4	NM_001075998	chr5	36825755	36847015	egybuf.s.000590	2899783	2928733	98.11
GLEAN_05136	NFS1	NM_001099001	chr13	66379157	66395429	egybuf.s.004484	4104449	4122965	94.12
GLEAN_23356	BTG2	BF040934	chr16	3759993	3761858	egybuf.s.002763	521597	524431	97.81
GLEAN_16682	ATP5G1	NM_176649	chr19	36367055	36369036	egybuf.s.000603	7632380	7634544	98.74
GLEAN_02292	CHCHD7	BC118483	chr14	22790691	22799383	egybuf.s.002787	1096020	1098864	79.57
GLEAN_11175	CCDC137	NM_001075501	chr19	50783734	50788219	egybuf.s.000572	455181	460332	88.21
GLEAN_06869	BTF3L4	NM_001098106	chr3	92135862	92154343	egybuf.s.002220	1938823	1960400	85.46
GLEAN_01651	STX8	NM_001078037	chr19	27837157	28058121	egybuf.s.003062	1697277	1917817	91.3
GLEAN_26541	FLNA	AF260122	chrX	31923262	31944786	egybuf.s.001864	1162887	1171332	98.3
GLEAN_02589	SLC29A3	NM_001080223	chr28	24771070	24789075	NOMATCH
GLEAN_14187	ASNSD1	NM_001034680	chrUn.003.410	95494	108273	egybuf.s.000334	277521	296036	95.21
GLEAN_09139	ZFP2	NM_001098146	chr7	1350366	1433492	egybuf.s.002921	1588200	1603536	95.13
GLEAN_00010	SPIRE2	DV914571	chr18	12569208	12594223	egybuf.s.001185	4119925	4123051	75.65
GLEAN_02751	FKBP8	BC122594	chr7	4598674	4607015	egybuf.s.004513	2330809	2336116	82.98
GLEAN_02621	DDX11	EE343843	chr5	105638558	105747114	egybuf.s.000668	5023566	5028612	98.77
GLEAN_00529	SLC25A44	NM_001077857	chr3	12188253	12197508	egybuf.s.001089	1299942	1318343	92.14
GLEAN_18159	ISCA2	NM_001038683	chr10	80197160	80198439	egybuf.s.001690	3562285	3564195	97.58
GLEAN_23694	SAPS1	NM_001114507	chr18	59610214	59620338	NOMATCH
GLEAN_25240	ZNF289	NM_001080227	chr15	70669356	70678504	egybuf.s.004078	491330	502712	94.49
GLEAN_15522	EGLN2	NM_001102193	chr18	47311236	47318356	egybuf.s.000293	706896	710227	96.7
GLEAN_25911	PRDM2	DN283684	chr16	50431209	50630120	egybuf.s.002846	727608	728434	99.26
GLEAN_03469	_NONE_	NM_001038518	chr23	22479286	22482752	egybuf.s.004096	608407	745432	95.55
GLEAN_07010	AFTPH	BC149124	chr11	59777183	59816208	egybuf.s.001991	165751	179073	98.02
GLEAN_10731	VASP	NM_001038110	chr18	50375079	50379845	egybuf.s.002689	4779492	4796345	79.42
GLEAN_05738	_NONE_	NM_001098469	chrUn.003.124	125274	345791	egybuf.s.000354	5854	19223	84.86
GLEAN_13170	PTPN6	NM_001098017	chr5	10331410	10340624	egybuf.s.004354	1277765	1288631	95.86
GLEAN_17302	HPS1	NM_001075716	chr26	16825857	16865463	egybuf.s.001597	1549571	1578661	93.29
GLEAN_25166	SMNDC1	NM_001035337	chr26	28061813	28074995	egybuf.s.003425	1045847	1057693	97.26
GLEAN_16512	_NONE_	NM_001038534	chr7	11954885	11956419	egybuf.s.003529	750971	759224	95.11
GLEAN_25378	FARS2	NM_001076805	chr23	39628383	39885221	NOMATCH
GLEAN_19631	ARHGAP18	NM_001110772	chr9	60053352	60184793	egybuf.s.003819	997541	1146241	98.07
GLEAN_07333	IL1RAP	NM_001076155	chr1	74161724	74241564	egybuf.s.004216	1270772	1401906	97.2
GLEAN_22588	_NONE_	EV660430	chr3	7822944	7859666	egybuf.s.002048	3729266	3757666	96.77
GLEAN_03659	VPS13D	DV790421	chr16	39001786	39277771	egybuf.s.001727	416117	476746	80.88
GLEAN_14025	_NONE_	BC102912	chr22	15019753	15020142	egybuf.s.002048	475788	476577	96.92
GLEAN_11687	KIF5B	BC105177	chr13	33001982	33043463	egybuf.s.001520	2959893	2982667	71.01
GLEAN_01361	TMEM33	BC114131	chr6	56795064	56808312	egybuf.s.003321	6029468	6046943	96.28
GLEAN_11456	OAT	NM_001034240	chr26	41665568	41677051	egybuf.s.001130	4397342	4411374	88.83
GLEAN_02470	_NONE_	DT891519	chr3	38539381	38616099	egybuf.s.003242	224398	247619	98.47
GLEAN_22328	_NONE_	NM_001033623	chr17	55345193	55348885	egybuf.s.004504	7950948	7955589	90.91
GLEAN_16178	FBXO8	NM_001015667	chr8	5494828	5567445	egybuf.s.001042	709604	754427	97.23
GLEAN_04120	MBD5	EE361965	chr2	42969506	43026652	egybuf.s.002178	2924210	2925058	97.41
GLEAN_15128	A2M	NM_001109795	chr5	100261464	100309597	egybuf.s.002045	860534	913482	93.09
GLEAN_20867	UBE2L6	NM_001098917	chr15	72702675	72715406	egybuf.s.003867	108223	116946	85.83
GLEAN_03761	_NONE_	NM_001077881	chr19	43302999	43319365	egybuf.s.000466	7650478	7657189	95.94
GLEAN_24566	_NONE_	NM_001105508	chr7	12812360	12817749	egybuf.s.003752	1907895	1914843	95.65
GLEAN_08715	ZFP36L1	NM_001101234	chr10	75251912	75255394	egybuf.s.003766	2257343	2264482	79.22
GLEAN_05459	FUT2	NM_177500	chr18	53879066	53880101	egybuf.s.002689	2050774	2051815	98.84
GLEAN_21003	SMCR7	NM_001077925	chr19	33879568	33881413	NOMATCH
GLEAN_06919	GPATCH3	NM_001098972	chr2	115444210	115450438	egybuf.s.003208	1346990	1353923	97.91
GLEAN_01666	PER1	DV885205	chr19	26949123	26958122	NOMATCH
GLEAN_04283	HBEGF	DV794699	chr7	42963913	42973709	NOMATCH
GLEAN_26581	CCDC102A	NM_001077915	chr18	23407912	23421219	NOMATCH
GLEAN_24594	PRKCSH	NM_176662	chr7	12727731	12739903	egybuf.s.003752	1799981	1818069	87.99
GLEAN_01170	UBE2J1	EE972937	chr9	62804872	62828625	egybuf.s.000445	54224	67708	96.98
GLEAN_02616	TSPAN11	NM_001080325	chr5	104979417	105213451	egybuf.s.000668	4383590	4457344	89.47
GLEAN_04991	BCR	DV895578	chr17	69489367	69578362	NOMATCH
GLEAN_21699	DPH3	NM_001113299	chr1	141410319	141413772	egybuf.s.000409	1347491	1354932	94.38
GLEAN_11903	CHD1L	NM_001037820	chr3	19737370	19801613	egybuf.s.004704	43457	118858	95.36
GLEAN_02217	DDX39	NM_001034752	chr7	9663632	9668005	egybuf.s.001081	338407	347771	98.68
GLEAN_22629	UNC45A	NM_001099072	chr21	21902704	21916996	egybuf.s.003461	1551827	1571671	91.83
GLEAN_25648	RASSF5	NM_001113760	chr16	542213	570459	egybuf.s.002039	5813738	5869507	83.86
GLEAN_03153	_NONE_	NM_001034434	chr14	64968516	64971613	egybuf.s.000174	2937692	2938180	91.55
GLEAN_24405	CCT4	NM_001038194	chr11	53552005	53564301	egybuf.s.000997	7935103	7948443	85.2
GLEAN_26663	WDR74	NM_001014854	chr29	33428524	33434736	egybuf.s.004378	641757	650985	94.21
GLEAN_02528	AARS2	DV876675	chr23	20276873	20287027	egybuf.s.004193	398370	401665	80.85
GLEAN_24987	HIVEP2	EE335975	chr9	71634509	71663326	egybuf.s.002879	3852503	3868713	99.01
GLEAN_13820	MAFF	NM_001103300	chr5	108845758	108850557	egybuf.s.000668	8432990	8435875	71.17
GLEAN_10391	TAGLN	NM_001046149	chr15	19311783	19313121	egybuf.s.001724	1619097	1626125	87.57
GLEAN_26425	_NONE_	CB452779	chr23	24005204	24005696	egybuf.s.001925	1823987	1824814	99.75
GLEAN_11369	FEM1C	NM_001101219	chr10	4327156	4353719	egybuf.s.003184	776542	807418	96.34
GLEAN_25998	USP36	EH168995	chr19	52718868	52742812	egybuf.s.000572	3281108	3289046	96.67
GLEAN_08480	_NONE_	EV636186	chr20	35860136	35965365	egybuf.s.000589	6897815	6920189	98.08
GLEAN_12858	_NONE_	EE352105	chr10	57051761	57185440	egybuf.s.001282	364848	397989	96.84
GLEAN_16319	SETD3	BT026180	chr21	58234366	58295185	egybuf.s.000599	11603698	11672455	94.5
GLEAN_07042	_NONE_	NM_001077848	chr14	815741	820989	egybuf.s.004259	132199	143172	76.94
GLEAN_01852	UBR4	EH181380	chr2	121550680	121687364	egybuf.s.002690	5299334	5304535	78.26
GLEAN_10460	APGAT1	NM_177518	chr23	24460061	24462182	egybuf.s.002577	561231	570498	86.81
GLEAN_08553	_NONE_	EV690353	chr3	51946659	51967819	egybuf.s.002748	4832784	4841526	97.13
GLEAN_07203	AP2A2	NM_001075702	chr29	44690744	44758314	egybuf.s.004243	9683	75066	77.15
GLEAN_00975	TTC3	NM_001109767	chrUn.003.159	114558	220145	egybuf.s.002734	6359499	6475309	97.79
GLEAN_06816	SF3A1	NM_001081510	chr17	65341251	65360048	egybuf.s.001642	8455219	8476063	84.78
GLEAN_22803	SCYL2	NM_001102529	chr5	62237980	62280202	egybuf.s.000487	4772317	4832814	95.56
GLEAN_17035	SERPINB1	BT025443	chr23	47057965	47079104	NOMATCH
GLEAN_19532	SUMO2	NM_174769	chrUn.003.2758	24150	24438	NOMATCH
GLEAN_13149	_NONE_	EH136439	chr1	20469725	20514881	egybuf.s.004056	1037559	1038051	96.28
GLEAN_03576	_NONE_	NM_001078087	chr19	49746233	49749944	egybuf.s.004586	547406	552540	92.94
GLEAN_02989	EVL	BC107554	chr21	58733921	58796099	NOMATCH
GLEAN_21510	XRCC6	BC103218	chr5	111318547	111340829	egybuf.s.003060	1287029	1288525	94.64
GLEAN_01333	KLF9	DY150499	chrUn.003.132	192103	215916	NOMATCH
GLEAN_01814	NECAP2	NM_001015562	chr2	123810455	123823251	egybuf.s.002690	2377029	2391772	93.22
GLEAN_01010	PCM1	DV916104	chr27	17324905	17433912	egybuf.s.003052	250345	254647	99.19
GLEAN_25987	SLC26A11	NM_001014866	chr19	51562607	51578343	egybuf.s.000572	1937579	1955408	97.96
GLEAN_01586	_NONE_	NM_174759	chrUn.003.605	142878	147713	egybuf.s.002137	1587127	1595500	98.18
GLEAN_09556	VSIG4	NM_001046529	chrX	64092275	64134712	egybuf.s.004135	787271	831695	98.96
GLEAN_24192	MFN1	BC123688	chrUn.003.2014	1561	51646	egybuf.s.001411	43908	148969	97.13
GLEAN_03649	_NONE_	BC118112	chr16	33586188	33614335	egybuf.s.000601	1731532	1775106	96.73
GLEAN_17710	PSMB10	NM_001034040	chr18	32603247	32605644	egybuf.s.004007	3550168	3555153	91.94
GLEAN_11036	POLD3	BC151727	chr15	48036326	48078524	egybuf.s.000001	1209090	1236047	87.97
GLEAN_13441	_NONE_	EH155443	chr16	43354954	43368034	egybuf.s.000305	208345	212829	98.74
GLEAN_04077	BLVRA	NM_001097571	chr4	68964004	69014828	egybuf.s.003058	2178941	2237595	96.97
GLEAN_10400	BIVM	EE907980	chr12	61602309	61649812	egybuf.s.000542	2561898	2585687	99.44
GLEAN_19084	FAM63B	NM_001046275	chr10	46590082	46660508	egybuf.s.001406	649334	725640	85.51
GLEAN_02194	GNB5	NM_001099070	chr10	55442266	55474022	egybuf.s.003790	8088503	8112980	89.74
GLEAN_01999	NUP62	CO885015	chr18	53316906	53318469	egybuf.s.002689	939392	941012	91.69
GLEAN_20169	_NONE_	EE958098	chrUn.003.2157	7818	17981	egybuf.s.002070	2365283	2367463	96.8
GLEAN_26824	PSMB3	NM_001034596	chr19	38922389	38931730	egybuf.s.000466	1597274	1606935	91.6
GLEAN_11882	DPY19L1	DV894345	chr4	56897499	56985068	egybuf.s.002080	493123	521868	92.4
GLEAN_19192	MAP4K5	DN281225	chr10	38102415	38227204	egybuf.s.003867	6703625	6727000	99.88
GLEAN_20993	_NONE_	NM_001105627	chr19	34449777	34457364	egybuf.s.000603	4620147	4709242	72.79
GLEAN_26534	G6pd	AY862878	chrX	32081873	32098500	egybuf.s.004590	1148122	1154786	99.53
GLEAN_23014	TRIM35	EE962552	chr8	67061974	67077825	egybuf.s.001720	2860929	2861466	86.04
GLEAN_17820	_NONE_	BC103173	chr11	88816200	88869092	egybuf.s.002137	1707703	1777864	97.91
GLEAN_03174	C10orf58	NM_001034599	chr28	30212284	30219758	egybuf.s.002902	185667	205024	91.78
GLEAN_05003	KLHL12	NM_001077125	chr16	70609181	70629389	egybuf.s.003530	61433	72933	85.52
GLEAN_00760	WDR40A	BC150062	chr8	69365489	69399968	egybuf.s.001720	4065966	4110289	83.25
GLEAN_16944	PCDHGA2	NM_001099368	chr7	50986578	50989059	egybuf.s.002228	363051	366284	96.38
GLEAN_09792	SUCLG2	NM_001034639	chr22	32367857	32691333	egybuf.s.000108	4364967	4585432	93.27
GLEAN_03196	_NONE_	EE387753	chr8	101849312	101866958	egybuf.s.002591	631155	695016	92.87
GLEAN_21204	LGR4	EE362037	chr15	51454250	51507391	egybuf.s.001740	4078767	4085658	95.68
GLEAN_03812	BRD3	NM_001076873	chr11	98857823	98876377	NOMATCH
GLEAN_00665	_NONE_	NM_001099067	chrUn.003.114	394652	458837	egybuf.s.001136	252123	428578	96.7
GLEAN_03842	_NONE_	NM_001076816	chr18	60075263	60083763	egybuf.s.000250	104220	114196	96.93
GLEAN_19785	YRDC	NM_001075550	chr3	104975293	104978372	egybuf.s.001316	1983321	1988060	76.23
GLEAN_00817	_NONE_	NM_001037456	chr25	21522702	21525691	egybuf.s.001015	1858375	1862955	70.95
GLEAN_04207	_NONE_	DV817046	chrUn.003.1484	55905	56250	egybuf.s.001770	3740710	3794944	97.57
GLEAN_06804	PIK3IP1	NM_001075552	chr17	66045704	66054932	egybuf.s.000870	688903	701339	90.98
GLEAN_20395	IDH3G	NM_001076313	chrX	28744892	28753284	egybuf.s.001864	669625	675369	88.31
GLEAN_13248	AZI2	NM_001077005	chr22	963327	1282616	egybuf.s.003078	1493170	1539048	87.13
GLEAN_21822	PANK4	NM_001083429	chr16	47309818	47325028	egybuf.s.000821	1752392	1775921	77.12
GLEAN_17512	PID1	NM_001079584	chr2	106332439	106335854	egybuf.s.001779	2476780	2764595	90.08
GLEAN_02339	_NONE_	NM_001100315	chr13	80407452	80431981	egybuf.s.001419	6056987	6077355	89.79
GLEAN_07899	AGPAT6	NM_001083669	chr27	33849878	33865706	egybuf.s.004593	3428757	3448028	91.16
GLEAN_10849	PPRC1	DV818261	chr26	21411970	21425719	egybuf.s.002070	1736158	1737067	99.89
GLEAN_21438	PHLDB1	BC151767	chr15	22461486	22503085	NOMATCH
GLEAN_19758	CHSY1	AF440749	chr21	5942329	6030638	egybuf.s.002935	2057678	2137322	99.46
GLEAN_25727	CTTNBP2	EW680750	chr4	47405352	47573630	egybuf.s.000663	474174	506613	95.01
GLEAN_04839	RBBP6	DV915578	chr25	23586393	23620420	egybuf.s.002266	7435094	7436470	99.19
GLEAN_06407	DDX3X	DV910093	chrUn.003.178	69950	82463	egybuf.s.002840	5297274	5301163	98.07
GLEAN_10741	PLEKHA2	NM_001035383	chr27	30947551	30975918	egybuf.s.004593	726333	796504	84.23
GLEAN_03226	_NONE_	NM_001038047	chr5	27244412	27246507	egybuf.s.002302	1282792	1286080	87.39
GLEAN_05399	EIF3B	NM_001102356	chr25	39669568	39699439	NOMATCH
GLEAN_01703	EXOSC7	DV784531	chr22	52630802	52657634	NOMATCH
GLEAN_14329	_NONE_	NM_001034052	chr28	34096932	34107904	egybuf.s.003238	1853094	1868070	96.67
GLEAN_00836	_NONE_	NM_174207	chr25	21362384	21366083	egybuf.s.001015	1674361	1679819	91.2
GLEAN_12862	VAT1	BC148900	chr19	44563612	44568907	egybuf.s.000466	5772360	5776444	80.28
GLEAN_26542	_NONE_	NM_174760	chrX	31962697	31964987	egybuf.s.003005	4886849	4887569	93.41
GLEAN_08714	ACTN1	NM_001035351	chr10	75309544	75406787	egybuf.s.003766	2084093	2193859	92.57
GLEAN_24322	KDELR1	NM_001076495	chr18	52736847	52744198	egybuf.s.002689	2365750	2380717	77.95
GLEAN_21679	MPST	NM_001034291	chrUn.003.1616	26044	29912	egybuf.s.001140	788319	803909	98.25
GLEAN_13096	_NONE_	NM_001098028	chrUn.003.4122	9522	14127	egybuf.s.001081	698210	723493	90.24
GLEAN_26259	_NONE_	NM_001083640	chr23	5369654	5375166	egybuf.s.000110	1014016	1022277	84.18
GLEAN_20695	HYAL1	NM_001017941	chr22	48049742	48052163	egybuf.s.004482	2060963	2069900	86.76
GLEAN_15913	ZNF189	NM_001099113	chr8	92523241	92533478	egybuf.s.002550	987420	998978	94.07
GLEAN_02161	EIF5A	NM_001003658	chr19	25936494	25938449	egybuf.s.004264	20098112	20102294	86.57
GLEAN_07199	RPLP2	NM_174788	chr29	44829875	44831720	NOMATCH
GLEAN_06941	_NONE_	NM_001113572	chr12	28494895	28701955	egybuf.s.001561	11846110	11855391	74.67
GLEAN_05621	SLMO1	BM257403	chr24	41338434	41366053	egybuf.s.000258	3384102	3390313	88.89
GLEAN_25227	FNBP4	DV925720	chr15	70233334	70263053	egybuf.s.004132	55131	60204	74.21
GLEAN_20568	CPT2	NM_001045889	chr3	91526604	91550441	egybuf.s.002220	590373	616085	87.1
GLEAN_00350	IL18BP	CB439922	chr15	44498653	44500467	egybuf.s.003256	1089445	1091347	99.12
GLEAN_10389	PAFAH1B2	NM_174664	chr15	19260418	19275673	egybuf.s.001724	1549498	1579325	91.52
GLEAN_05160	PROCR	NM_174437	chr13	65934325	65938296	egybuf.s.004484	3607281	3612412	98.65
GLEAN_09949	_NONE_	NM_001075985	chr5	98626869	98642182	egybuf.s.003172	2233254	2274683	99.11
GLEAN_03961	_NONE_	EE374214	chr23	25602646	25605106	egybuf.s.004293	1014530	1016843	97.82
GLEAN_26650	USP10	NM_001098924	chr18	9003728	9065964	egybuf.s.003496	3751760	3788289	84.96
GLEAN_15152	STAU1	BC149061	chr13	76804217	76845653	egybuf.s.001419	5001153	5041487	90.9
GLEAN_21112	LRRC17	NM_001078150	chr4	39236321	39252500	egybuf.s.002002	1339819	1377670	98.68
GLEAN_21224	RASA3	NM_174676	chr12	77393551	77484128	egybuf.s.001558	391875	462228	85.26
GLEAN_06513	RAPGEF3	NM_001080302	chr5	32635665	32656653	egybuf.s.004393	4008222	4035980	88.67
GLEAN_08014	_NONE_	CB171881	chr13	62146926	62196239	egybuf.s.004484	2292838	2293376	96.64
GLEAN_09446	RIN2	NM_001102204	chr13	38316192	38422198	egybuf.s.002174	1645858	1646703	97.96
GLEAN_23572	CTSS	NM_001033615	chr3	17730276	17751574	egybuf.s.000996	1424840	1450332	97.18
GLEAN_06984	CUL2	NM_001076909	chr13	18200902	18253254	egybuf.s.002561	567047	642303	93.79
GLEAN_06511	VDR	DQ659276	chr5	32513704	32544057	egybuf.s.004393	3891352	3892345	95.56
GLEAN_18050	_NONE_	NM_001075636	chr10	23371245	23376620	egybuf.s.001548	257857	270466	96.62
GLEAN_22198	SHC4	DV910476	chr10	51427997	51562719	egybuf.s.001282	1410218	1546404	98.32
GLEAN_26359	CCNG1	NM_001013364	chr7	67130820	67134452	egybuf.s.000174	2672690	2680604	97.88
GLEAN_18681	PAFAH1B1	NM_174663	chr19	22113964	22145003	egybuf.s.004264	16162483	16214018	89.79
GLEAN_17790	VPS4A	NM_001046615	chr18	33642452	33652293	egybuf.s.004007	4695824	4704116	90.78
GLEAN_26569	NDRG4	NM_001075695	chr18	22624613	22635733	egybuf.s.000265	1001954	1017517	89.54
GLEAN_07097	ZNF330	NM_001038157	chr17	17875922	17895152	egybuf.s.001626	2405849	2427359	96.8
GLEAN_02159	C17orf81	BC111129	chr19	25883280	25888689	egybuf.s.004264	20034333	20040434	84.92
GLEAN_12790	HBP1	NM_001046196	chr4	41519569	41540475	egybuf.s.001834	405642	440881	98.23
GLEAN_18004	_NONE_	D50047	chr23	21229634	21235250	egybuf.s.002669	2800748	2867762	91.4
GLEAN_13125	SLC16A1	NM_001037319	chr3	29824133	29834536	egybuf.s.000811	5787808	5801885	92.77
GLEAN_03804	ACBD4	NM_001046214	chr19	43378245	43383739	egybuf.s.000466	7750871	7758149	91.13
GLEAN_26750	_NONE_	NM_174532	chr4	108782063	108788742	egybuf.s.004291	805985	832102	85.36
GLEAN_17162	PPIB	NM_174152	chr10	41167065	41172748	egybuf.s.003867	3989665	3996955	96.96
GLEAN_03084	GSTT1	NM_001046232	chr17	67830015	67837361	egybuf.s.000870	1997760	2015957	89.16
GLEAN_01964	RPL13A	NM_001076998	chr18	53622485	53625960	egybuf.s.001747	1274713	1275367	88.2
GLEAN_13973	TNFRSF1A	NM_174674	chr5	102593817	102605675	egybuf.s.004354	1924269	1940707	72.34
GLEAN_08005	_NONE_	NM_001035270	chr13	43224428	43307859	egybuf.s.000862	21	27160	77.28
GLEAN_08504	PELO	NM_001034566	chr20	26022241	26023701	egybuf.s.004098	3224355	3226289	99.57
GLEAN_20244	IGFBP5	NM_001105327	chr2	93896291	93933768	egybuf.s.002720	1278740	1302361	97.4
GLEAN_17032	TUBB2A	NM_001003900	chr23	47315355	47319032	egybuf.s.004515	367829	368758	97.8
GLEAN_02236	MME	BC151642	chr1	105616310	105726662	egybuf.s.004479	1718624	1843575	91.77
GLEAN_04484	WNT11	NM_001082456	chr15	50378368	50395083	NOMATCH
GLEAN_13560	LTA4H	NM_001034280	chr5	58742649	58772969	egybuf.s.000487	523097	555842	97.31
GLEAN_13751	NISCH	DV883660	chr22	42048157	42063468	egybuf.s.004482	85191	89457	98.97
GLEAN_24176	DPY19L3	EE967196	chr18	40589671	40658615	egybuf.s.000767	283451	296549	95.43
GLEAN_10430	_NONE_	NM_001014879	chr7	53720153	53819019	egybuf.s.002590	3076670	3415422	85.08
GLEAN_21846	SDF4	NM_001035375	chr16	48240780	48248059	NOMATCH
GLEAN_22883	MGAT4B	NM_001103261	chr7	282012	286765	egybuf.s.002921	558026	566533	78.33
GLEAN_15616	_NONE_	NM_001076449	chr1	131791961	131800206	egybuf.s.002602	10782918	10784565	93.13
GLEAN_13017	RCAN3	NM_001045945	chr2	116288853	116310716	egybuf.s.002690	11390462	11428575	90.54
GLEAN_11468	CLDN3	NM_205801	chr25	34791187	34791847	NOMATCH
GLEAN_18335	RRP1	NM_001075589	chr1	134874538	134888374	egybuf.s.004110	14978728	14998297	94.37
GLEAN_22349	SMPD4	BC142450	chr17	69111231	69126057	NOMATCH
GLEAN_18446	HMOX2	NM_001035087	chr25	4059706	4062977	egybuf.s.003536	3616215	3621936	70.01
GLEAN_24755	DDB1	NM_001080262	chr29	35034562	35061684	egybuf.s.000877	478475	508871	97.41
GLEAN_18720	SMAD4	NM_001076209	chrUn.003.487	168697	199489	egybuf.s.002344	3611988	3647948	98.76
GLEAN_02740	CRTC1	BC126489	chr7	4400177	4480183	NOMATCH
GLEAN_03355	PRPSAP1	NM_001076857	chr19	56125254	56150690	egybuf.s.000572	5515187	5542666	79.03
GLEAN_02683	_NONE_	NM_001099139	chr10	64340688	64379528	egybuf.s.000719	4832265	4898416	81.45
GLEAN_23496	_NONE_	NM_001033611	chr15	46915884	47041906	egybuf.s.000001	670578	677586	89.38
GLEAN_11380	SUSD3	CK953031	chr8	77703357	77722536	egybuf.s.002773	1128695	1136185	89.26
GLEAN_22878	YTHDF3	BC123629	chr14	27782183	27812278	egybuf.s.002570	2526247	2561514	92.25
GLEAN_15091	_NONE_	BT021511	chrUn.003.9281	606	2150	egybuf.s.000572	304640	307956	84.48
GLEAN_07815	TNPO1	NM_001076540	chr20	9137254	9183311	egybuf.s.002151	1547290	1597142	89.94
GLEAN_23538	PSMB4	NM_001034266	chr3	17092999	17095222	egybuf.s.000996	752904	756418	86.39
GLEAN_02290	TGS1	BC118468	chr14	23108591	23133926	egybuf.s.002787	756749	765108	86.49
GLEAN_26724	_NONE_	CB467069	chrUn.003.9631	2135	2750	egybuf.s.000011	3421928	3423043	89.39
GLEAN_23002	RAFTK	NM_001102252	chr8	66909067	66972809	egybuf.s.001720	2897285	3045276	90.7
GLEAN_11169	BAIAP2	NM_001017937	chr19	51212436	51275204	egybuf.s.000572	1035660	1132202	90.18
GLEAN_03349	LRPPRC	DV888404	chr11	29382503	29480910	egybuf.s.003366	273952	291752	91.88
GLEAN_10189	CAMSAP1L1	DV912050	chrUn.003.1249	2715	63746	egybuf.s.001212	38498	46559	90.02
GLEAN_15557	LEPROTL1	NM_001037462	chr27	24270790	24280324	egybuf.s.000453	3936132	3939965	81.25
GLEAN_02264	CRNKL1	DN533389	chr13	41791023	41808882	egybuf.s.002174	1927590	1937452	98.81
GLEAN_08430	MRPL38	NM_001035489	chr19	54815246	54819560	egybuf.s.000572	5942487	5949306	87.61
GLEAN_03419	HNRPA3	DV890267	chr2	20209286	20214439	egybuf.s.004247	1081049	1081922	95.46
GLEAN_10098	EFNB1	NM_001080299	chrX	26626495	26637183	egybuf.s.000925	333656	348617	74.51
GLEAN_26440	SMARCA2	NM_001099115	chrUn.003.452	74661	233896	egybuf.s.000556	5455990	5639137	93.82
GLEAN_16156	_NONE_	BC102135	chr2	82583415	82593091	egybuf.s.000700	4209860	4219404	97.35
GLEAN_25532	C14orf21	NM_001103265	chr10	19894550	19900291	egybuf.s.001548	1477864	1485059	89
GLEAN_01279	_NONE_	NM_001099947	chr16	1526463	1554349	egybuf.s.002039	9078562	9128596	96.28
GLEAN_15906	_NONE_	NM_001102141	chrUn.003.1909	7840	53506	egybuf.s.002720	1789066	1885099	91.35
GLEAN_03473	_NONE_	NM_001040498	chr23	22422393	22425709	egybuf.s.004515	773532	815271	94.62
GLEAN_07308	MCM2	DV918871	chr22	59861391	59876834	NOMATCH
GLEAN_01760	SAT1	NM_001034333	chrX	81375321	81377835	egybuf.s.001747	2362079	2367183	87
GLEAN_02875	ARMCX1	NM_001075167	chrUn.003.294	94026	95388	egybuf.s.002643	1456633	1458499	97.8
GLEAN_05323	ZNF622	NM_001034451	chr20	51766238	51779773	egybuf.s.002319	775391	789399	92.45
GLEAN_00201	C14orf24	NM_001103329	chr21	42050379	42064634	egybuf.s.003728	137621	149146	91.11
GLEAN_19087	RNF111	NM_001102239	chr10	46415049	46450663	egybuf.s.001406	409664	514439	98.75
GLEAN_19234	_NONE_	DV889901	chr7	57360454	57420264	egybuf.s.001647	2169780	2185752	99.43
GLEAN_03134	LAPTM4B	NM_205802	chr14	65171807	65232993	egybuf.s.003630	5192048	5238613	88.96
GLEAN_12017	RAB33A	CO884174	chrX	7817904	7827526	NOMATCH
GLEAN_22008	EHD4	EE372037	chr10	32684107	32773154	egybuf.s.001322	1640280	1659304	98.85
GLEAN_05799	_NONE_	NM_001033610	chr10	68789855	68791130	egybuf.s.002302	1833561	1842368	77.03
GLEAN_12400	RERG	NM_001076198	chr5	92578462	92616267	egybuf.s.001555	1236724	1381460	93.56
GLEAN_24376	_NONE_	EE949312	chr17	3076788	3119180	egybuf.s.004445	218277	218661	98.96
GLEAN_04663	RGL2	NM_001075154	chr23	7871409	7877744	egybuf.s.000110	1119443	1126080	88.15
GLEAN_20792	SLITRK6	EE974656	chr12	58196722	58199251	egybuf.s.000400	64213	64893	99.26
GLEAN_12424	DARS	NM_001035085	chr2	57671285	57735904	egybuf.s.000721	647307	718624	91.78
GLEAN_04405	_NONE_	NM_178108	chr17	60787237	60793516	egybuf.s.002428	3141900	3167568	88.02
GLEAN_22777	WDR57	NM_001046382	chr2	110989471	111014797	egybuf.s.003208	5320325	5348758	95
GLEAN_26266	_NONE_	NM_001046622	chr23	5082284	5089110	NOMATCH
GLEAN_20113	HSPB6	NM_001076027	chr18	41473861	41475476	egybuf.s.002849	270881	272737	71.8
GLEAN_10954	B3GNT1	NM_001034808	chr29	38771934	38773414	egybuf.s.002303	1438874	1441446	74.2
GLEAN_20917	Clu	NM_173902	chr8	9718724	9731703	egybuf.s.002254	4312884	4327790	96.11
GLEAN_19726	KIAA1600	NM_001077948	chrUn.003.498	22008	55979	egybuf.s.001351	1182748	1212800	90.66
GLEAN_01777	_NONE_	NM_001040568	chr25	4323430	4335003	egybuf.s.003536	3923946	3955912	96.93
GLEAN_22751	CHRND	NM_174271	chr2	108998604	109005579	egybuf.s.001779	5984467	5993901	99.13
GLEAN_13139	GTF2H2	NM_001038530	chr20	10476212	10494706	egybuf.s.002339	96525	116998	97.3
GLEAN_05690	B4GALNT1	NM_001017943	chr5	54801888	54807330	egybuf.s.003516	23396	30380	74.78
GLEAN_20482	_NONE_	_NONE_	chr1	137989074	137989608	egybuf.s.035817	1867	2302	99.08
GLEAN_20298	_NONE_	AM020356	chr2	30160424	30170549	egybuf.s.001482	1250458	1251351	98.4
GLEAN_01280	_NONE_	NM_001099947	chr16	1525341	1525497	egybuf.s.002039	9078562	9128596	96.28
GLEAN_18257	DOCK11	BC118127	chrX	2474581	2692326	egybuf.s.000785	1827054	1853776	85.25
GLEAN_24991	VTA1	BC109746	chr9	71066372	71136034	egybuf.s.002879	4421964	4499475	96.31
GLEAN_01917	CTSA	NM_001035326	chr13	75971521	75977696	egybuf.s.001419	2080671	2087447	92.41
GLEAN_11738	_NONE_	DN536331	chr12	9995837	10389774	egybuf.s.000163	5421374	5481111	98.43
GLEAN_23888	LPL	NM_001075120	chr8	62598092	62620589	egybuf.s.003472	2260384	2296504	96.08
GLEAN_08435	_NONE_	BT025472	chr19	54716008	54716634	egybuf.s.000733	569936	570825	98.16
GLEAN_24389	SAPS2	DV910897	chr5	118955622	118985414	NOMATCH
GLEAN_04909	NDUFB11	NM_001033620	chr25	1827432	1827579	egybuf.s.002643	2879035	2881328	95.98
GLEAN_04498	CDC42EP4	NM_001046471	chr19	58207158	58208202	egybuf.s.000107	273234	277901	75.09
GLEAN_24580	YIPF2	NM_001101094	chr7	12277769	12282072	egybuf.s.003752	1256116	1263203	92.95
GLEAN_23835	_NONE_	DN536421	chr26	9628652	9691193	egybuf.s.002927	1289325	1298375	98.9
GLEAN_09644	MED24	NM_001045892	chr19	40908565	40931537	egybuf.s.000466	2735863	2751247	98.02
GLEAN_15532	_NONE_	DY459330	chr18	47892915	47981593	NOMATCH
GLEAN_18049	PRMT5	NM_001105374	chr10	23358770	23366066	egybuf.s.001548	271720	279590	96.71
GLEAN_26485	TOR1B	DN642270	chr11	95686286	95702972	egybuf.s.000109	1022354	1027301	96.2
GLEAN_25721	SOD3	NM_001082610	chr6	42145491	42147732	NOMATCH
GLEAN_25175	SHOC2	NM_001101943	chr26	28711240	28774590	egybuf.s.003425	1751469	1809002	97.27
GLEAN_15591	DNAJC16	NM_001101091	chr16	49466218	49500548	egybuf.s.002846	2547315	2591721	96.93
GLEAN_14456	_NONE_	CK945373	chr15	43823559	43824090	egybuf.s.004813	225916	226629	93.41
GLEAN_09268	_NONE_	DT846473	chr21	4300549	4399874	egybuf.s.003415	170419	177398	91.89
GLEAN_19181	NDFIP2	BC105183	chr12	50419228	50485460	egybuf.s.003486	609037	644002	88.2
GLEAN_03302	MAF1	NM_001034424	chr14	521726	523191	egybuf.s.001570	722963	726320	70.02
GLEAN_18372	C2orf3	DY147262	chr11	42660036	42732548	egybuf.s.001003	696459	716932	99.69
GLEAN_06781	Slc25a1	NM_174656	chrUn.003.910	71469	74042	NOMATCH
GLEAN_00159	TADA2L	NM_001034244	chr19	11458895	11501400	egybuf.s.004264	5205257	5250428	95.12
GLEAN_12315	TSPAN13	NM_001035362	chr4	26254219	26291129	egybuf.s.004053	896837	936629	88.39
GLEAN_20131	CAPNS1	NM_174261	chr18	41805927	41811480	egybuf.s.002849	660258	667666	93.69
GLEAN_02583	ASCC1	NM_001076041	chr28	25472920	25578871	egybuf.s.004741	7774450	7891351	97.3
GLEAN_01921	CD40	BC134765	chr13	75774243	75784494	egybuf.s.001419	2312292	2324776	95.34
GLEAN_18910	OSGIN1	NM_001077129	chr18	7602265	7625515	NOMATCH
GLEAN_07854	SORBS3	NM_001045985	chr8	67254329	67280222	egybuf.s.001643	1839355	1866793	75.31
GLEAN_14096	ADI1	NM_001035468	chr8	102700720	102706549	egybuf.s.002591	1621542	1628417	79.34
GLEAN_12606	_NONE_	NM_001077001	chr6	43379467	43490152	egybuf.s.002275	1524984	1646134	99.42
GLEAN_20371	TMEM85	NM_001034547	chr10	25459191	25462278	egybuf.s.003790	977314	980883	98.49
GLEAN_01235	HSPB1	NM_001025569	chr25	33182465	33183748	NOMATCH
GLEAN_09706	_NONE_	NM_174354	chrX	32440192	32452951	egybuf.s.004590	1114740	1138638	91.38
GLEAN_25737	RUVBL1	NM_001101076	chr22	57626677	57657759	NOMATCH
GLEAN_10788	_NONE_	NM_001103241	chr10	18968084	18969293	egybuf.s.001548	3307379	3332206	92.26
GLEAN_16936	_NONE_	DV880545	chr7	51113073	51115440	egybuf.s.002228	363051	366284	96.38
GLEAN_14545	IVD	NM_001034382	chr10	31408356	31418541	egybuf.s.001322	3061300	3073946	96.85
GLEAN_04145	LAMC1	DV933673	chr16	57936147	57979776	egybuf.s.003898	4498549	4506246	98.13
GLEAN_05253	STK25	NM_183407	chr3	116368738	116377398	NOMATCH
GLEAN_05404	CARD11	NM_001109796	chr25	39229419	39260319	NOMATCH
GLEAN_03430	_NONE_	AW656065	chr10	80504728	80504875	egybuf.s.001690	3888930	3894508	99.09
GLEAN_25938	_NONE_	BE488080	chr18	61761414	61766969	egybuf.s.000899	2744660	2745190	96.67
GLEAN_06537	EZH1	NM_001102151	chr19	44174207	44194246	egybuf.s.000466	5447528	5473657	98.38
GLEAN_13447	TIA1	NM_001076109	chr11	63703392	63734197	egybuf.s.003366	1783991	1818986	98.15
GLEAN_23071	MOSC1	EE947417	chr16	21313699	21334574	egybuf.s.000301	255706	274032	88.8
GLEAN_20683	HEMK1	NM_001035308	chr22	47798743	47806726	egybuf.s.004482	1740907	1753297	95.62
GLEAN_18612	ITGAE	BC151636	chr19	22997029	23057076	egybuf.s.004264	17134611	17203547	96.99
GLEAN_09924	ANAPC5	BC123402	chr17	50363073	50397739	egybuf.s.004504	4416388	4452918	98.78
GLEAN_11699	_NONE_	NM_001101916	chr18	58196659	58203042	egybuf.s.001036	682278	692254	95.44
GLEAN_07568	BCL10	NM_001078028	chrUn.003.445	141892	151894	egybuf.s.002002	6236607	6246747	88.65
GLEAN_13547	CCDC59	BC142178	chrUn.003.1112	24711	30401	egybuf.s.001374	1743026	1750246	96.58
GLEAN_05143	UQCC	NM_001076508	chr13	66064698	66158934	egybuf.s.004484	3756120	3859002	94.25
GLEAN_21463	WAC	DV796196	chr13	36287515	36582024	NOMATCH
GLEAN_05502	RELL1	NM_001078098	chr6	52305695	52313573	NOMATCH
GLEAN_21841	DVL1	BC154382	chr16	48147315	48158094	NOMATCH
GLEAN_05654	SPRYD4	NM_001076173	chr5	55987634	55988594	egybuf.s.001125	305936	307955	91.96
GLEAN_21985	RHOB	NM_001077922	chr11	69593636	69594227	NOMATCH
GLEAN_02703	SFRS12	EE363487	chr20	14221584	14264089	egybuf.s.003721	28261	40874	96.43
GLEAN_16509	ASNA1	NM_001098864	chr7	11905853	11913721	egybuf.s.003529	818148	826964	88.28
GLEAN_04836	_NONE_	CK945561	chr25	22783067	22785645	egybuf.s.002266	6527546	6530319	80.28
GLEAN_17174	PRSS23	NM_001080306	chrUn.003.778	144091	145219	egybuf.s.001712	849180	850709	91.53
GLEAN_05765	GTPBP1	NM_001017938	chr5	109120470	109142312	egybuf.s.000668	8857825	8882640	90.76
GLEAN_16648	ATP6V1C1	NM_176676	chr14	59689352	59713812	egybuf.s.001273	4057928	4101315	94.18
GLEAN_12432	MRE11A	DV779885	chrUn.003.69	343806	413079	egybuf.s.003631	75697	118015	77.42
GLEAN_20679	GNAI2	BC151571	chr22	48121464	48139901	egybuf.s.004482	2150090	2177530	92.58
GLEAN_04697	ADRB2	NM_174231	chr7	56142491	56143748	egybuf.s.002590	5715857	5717725	89.37
GLEAN_06497	PFKM	NM_001075268	chr5	32251827	32294903	egybuf.s.004393	3571076	3595994	95.12
GLEAN_16214	IBTK	EE355294	chr9	17641843	17722401	egybuf.s.003105	1469133	1488883	98.96
GLEAN_26265	_NONE_	NM_001040480	chr23	5093655	5096778	egybuf.s.000110	759345	763779	85.19
GLEAN_17385	ATP6V0A1	NM_174754	chr19	43961278	44008358	egybuf.s.000466	5252104	5258853	99.22
GLEAN_11233	ABCD3	NM_001105396	chr3	48640598	48727417	egybuf.s.003132	10075100	10132863	91.67
GLEAN_24474	HIBADH	NM_001046106	chr4	63317578	63373234	egybuf.s.001676	1583969	1700427	96.22
GLEAN_06370	LCN2	DY146374	chr11	91707905	91711617	egybuf.s.002137	6992712	6998845	98.82
GLEAN_04874	SEPX1	NM_001034810	chr25	3094811	3097109	egybuf.s.003536	845278	851345	97.36
GLEAN_12986	PARK7	NM_001015572	chr16	41160234	41175779	egybuf.s.002816	1091065	1107937	95.64
GLEAN_22560	MCM7	NM_001025345	chr25	36665238	36672376	egybuf.s.003578	967494	976136	98.51
GLEAN_17570	FASTKD5	EE379721	chr13	52407059	52409348	egybuf.s.003311	2298391	2299225	99.52
GLEAN_21379	TRNT1	NM_001045876	chr22	21513693	21535703	egybuf.s.003961	2091611	2115644	91.37
GLEAN_21781	_NONE_	DY088856	chr11	1327742	1330011	egybuf.s.003358	2840782	2844613	98.57
GLEAN_16517	RAD23A	NM_001082614	chr7	12072473	12077777	egybuf.s.003529	616483	622388	86.82
GLEAN_06230	OSR1	NM_001076916	chr11	76340111	76341618	egybuf.s.001503	5895561	5907715	84.79
GLEAN_23603	CMPK	NM_001046044	chr3	96785914	96820975	egybuf.s.001617	3958167	3999556	96.78
GLEAN_09210	_NONE_	EV641848	chr24	11657266	11658130	egybuf.s.003323	4073366	4074313	96.35
GLEAN_23340	MLL2	DN534777	chr5	31484862	31517026	egybuf.s.004393	2106300	2106851	72.3
GLEAN_19402	HNRPF	NM_001014860	chr28	12462832	12464077	egybuf.s.004172	554788	572651	93.04
GLEAN_05146	_NONE_	CN793937	chr13	66036473	66036671	NOMATCH
GLEAN_11215	_NONE_	NM_174379	chr22	10921033	10932873	egybuf.s.002625	4864612	4878548	93.79
GLEAN_21334	NKIRAS2	NM_001075387	chr19	41880588	41882550	egybuf.s.000466	4778410	4782695	94.88
GLEAN_15204	RNASET2	BC122619	chrUn.003.465	176931	193446	egybuf.s.000714	919176	937552	75.2
GLEAN_14764	ARID4B	BC151790	chr28	6359209	6494053	egybuf.s.000077	1394988	1475108	93.78
GLEAN_25162	SLC35F5	NM_001101242	chr2	62446294	62482582	egybuf.s.000721	4709607	4754429	92.43
GLEAN_15547	RBM13	NM_001075170	chr27	27327041	27335989	egybuf.s.000453	743276	755507	97.29
GLEAN_04071	_NONE_	DT828378	chr5	99615442	99619561	egybuf.s.003190	2599857	2613286	93.16
GLEAN_07024	_NONE_	BC123779	chr2	2401979	2463222	egybuf.s.001528	354503	424453	97.83
GLEAN_22794	GNPTAB	EE376369	chr5	63576405	63671501	egybuf.s.000487	6251205	6254152	99.65
GLEAN_02940	PRKD1	DV925310	chr21	38038244	38193926	egybuf.s.000365	1032116	1058359	99.23
GLEAN_14178	SRP9	NM_001115083	chr16	25722083	25731242	egybuf.s.001051	3543851	3553560	91.83
GLEAN_05753	ZFAND1	BC149203	chr14	81775275	81799128	egybuf.s.003127	753385	778883	93.49
GLEAN_15527	HNRPUL1	NM_001083466	chr18	47737179	47769582	egybuf.s.003538	250825	283001	88.23
GLEAN_15588	EFHD2	NM_001103245	chr16	49387369	49403714	NOMATCH
GLEAN_03897	_NONE_	CO882159	chrUn.003.3445	54	2064	egybuf.s.004669	1894922	1903074	98.71
GLEAN_03012	ZNF414	NM_001038175	chr7	14716943	14720394	NOMATCH
GLEAN_21753	RBM10	DV919163	chrX	58455052	58464665	egybuf.s.002643	2909631	2912240	96.63
GLEAN_02674	_NONE_	FE008207	chr10	65910392	65915865	NOMATCH
GLEAN_04299	_NONE_	CN439077	chr3	15383427	15384400	NOMATCH
GLEAN_01489	ZDHHC8	DV921072	chr17	69905000	69916090	NOMATCH
GLEAN_19613	NEK1	EE970351	chr8	779339	876703	egybuf.s.000687	928275	962484	96.2
GLEAN_14490	CCDC117	NM_001105634	chr17	67022751	67030974	egybuf.s.001642	7043836	7055509	90.6
GLEAN_00857	_NONE_	BC120480	chr25	22279184	22280791	egybuf.s.001015	2692774	2695889	95.75
GLEAN_20241	SMARCAL1	NM_176666	chr2	94119022	94231669	egybuf.s.002720	1507452	1562890	97.45
GLEAN_17718	ATP6V0D1	NM_174505	chr18	32230509	32269346	egybuf.s.004007	3121389	3168045	97.33
GLEAN_06691	STT3A	NM_001045980	chr29	24455284	24474086	egybuf.s.000947	1796943	1816589	93.81
GLEAN_26400	NAPA	NM_001098151	chr18	51086750	51111886	NOMATCH
GLEAN_22472	_NONE_	BC112690	chrX	10433450	10449626	egybuf.s.001062	2044625	2059986	85.52
GLEAN_16135	PHF10	NM_001038052	chr9	94208225	94222908	egybuf.s.002847	577418	597375	93.62
GLEAN_19934	FAM3B	EE899157	chr1	130332508	130398897	egybuf.s.004110	12312960	12378716	95.54
GLEAN_05023	GOSR2	NM_001098885	chr19	45235164	45253062	egybuf.s.000466	8302284	8324345	97.69
GLEAN_07869	_NONE_	DV788803	chr18	14266951	14267812	egybuf.s.003415	4297756	4315980	89.28
GLEAN_19625	_NONE_	DV928959	chr9	60232993	60257646	egybuf.s.003819	920831	938910	100
GLEAN_08858	_NONE_	NM_001015548	chr8	32955747	32959837	egybuf.s.004242	821975	827321	82.43
GLEAN_26126	C9orf21	NM_001076436	chr8	78146571	78162282	egybuf.s.002863	334779	352604	79.37
GLEAN_05933	CTNB1	NM_001076141	chr22	13846892	13859278	egybuf.s.002625	6108863	6123194	93.49
GLEAN_09484	DIMT1L	NM_001046036	chr20	18940357	18950259	egybuf.s.003453	1878506	1888697	88.38
GLEAN_06436	FIGLA	EU581635	chr11	14285232	14309327	NOMATCH
GLEAN_25875	MYO1D	NM_001075838	chr19	15371451	15743772	egybuf.s.004264	9304600	9587872	74.68
GLEAN_21362	AKAP8L	BC102061	chr7	7852284	7884393	egybuf.s.002977	1101577	1116205	87.14
GLEAN_18652	_NONE_	NM_001101986	chr19	21218917	21236455	egybuf.s.004264	15124620	15147167	92.37
GLEAN_08624	C20orf20	CK965903	chr13	54927853	54931374	egybuf.s.003311	5255449	5260900	70.3
GLEAN_25523	WDR23	NM_001014954	chr10	20051548	20057751	egybuf.s.001548	1291986	1301085	98.22
GLEAN_06391	ESF1	BC126815	chr13	7250645	7315564	egybuf.s.001623	2494070	2495416	95.89
GLEAN_02025	_NONE_	CX737971	chr17	68642422	68644661	egybuf.s.000870	1490987	1769853	85.12
GLEAN_01448	DBN1	NM_001045917	chr7	35914082	35927353	egybuf.s.000010	10498795	10510231	76.97
GLEAN_00800	SPN	NM_001103102	chr25	21918280	21919339	egybuf.s.001015	2297632	2301781	93.17
GLEAN_07851	BIN3	NM_001075299	chr8	67326359	67376201	egybuf.s.001643	1919780	1977416	97.62
GLEAN_17156	CCNDBP1	NM_001046604	chr10	33936432	33945499	egybuf.s.001322	435191	447557	86.43
GLEAN_07964	PUS1	BC116104	chr17	42334681	42344351	egybuf.s.003655	1771157	1780870	90.79
GLEAN_10246	CTSZ	NM_001077835	chr13	56948449	56957448	egybuf.s.004718	2518176	2530385	80.61
GLEAN_26434	BAT5	NM_001075605	chr23	24088942	24100951	egybuf.s.004096	411979	425782	97.64
GLEAN_02871	_NONE_	NM_001078125	chrUn.003.294	139509	140415	egybuf.s.002643	1408286	1410222	98.5
GLEAN_17207	THSD7A	DV882210	chr4	2602426	3074299	egybuf.s.001683	1612994	1639627	97.26
GLEAN_19938	ZRANB2	NM_001105346	chr3	70080381	70096596	egybuf.s.003820	1266295	1286014	97.55
GLEAN_01939	ZNF335	DT810857	chr13	75910468	75928584	egybuf.s.001419	2151904	2157676	96.27
GLEAN_06915	_NONE_	CB468501	chr2	115491747	115538950	egybuf.s.003208	1307851	1315646	96.28
GLEAN_18781	_NONE_	NM_001101198	chr4	78544290	78544656	egybuf.s.001949	3157266	3159176	92.21
GLEAN_25219	DDB2	NM_001075788	chr15	70625102	70644959	egybuf.s.004078	438915	460715	94.31
GLEAN_01881	PDLIM1	NM_001035455	chr26	14144116	14184149	egybuf.s.003168	12012	36343	84.56
GLEAN_11513	_NONE_	NM_001045987	chr22	46838643	46841309	egybuf.s.004482	371890	377579	83.09
GLEAN_07913	_NONE_	AY488119	chr1	1202095	1232568	egybuf.s.000232	1335771	1357997	98.91
GLEAN_21599	SASS6	BC148901	chrUn.003.990	44606	83854	egybuf.s.000674	2542147	2577532	97.78
GLEAN_16843	CENPI	NM_001102494	chrX	32780620	32845044	egybuf.s.002643	1828706	1904783	96.23
GLEAN_22500	PTGIS	NM_174444	chr13	77823559	77872524	egybuf.s.001419	5394893	5434468	92.48
GLEAN_09333	_NONE_	BC146111	chr21	32647432	32652785	egybuf.s.003680	3747455	3754259	96.53
GLEAN_25836	ZNF317	BC119995	chrUn.003.35	236552	242510	egybuf.s.000702	579926	593659	99.19
GLEAN_07925	C21orf66	BC120358	chr1	1889322	1920290	egybuf.s.000232	2130841	2153172	98.07
GLEAN_12720	CDC23	NM_001080266	chr7	47319769	47339037	egybuf.s.002228	3472260	3494064	98.64
GLEAN_23618	MKNK1	NM_001035358	chr3	97433487	97458700	egybuf.s.001718	575503	616220	96.79
GLEAN_26694	ROM1	NM_174174	chr29	33245016	33246528	egybuf.s.004378	221665	222746	100
GLEAN_09297	_NONE_	_NONE_	chrX	9128596	9152140	egybuf.s.035817	1867	2302	99.08
GLEAN_04554	HSD17B11	NM_001046286	chr6	95124123	95172838	egybuf.s.000224	538411	596382	96.84
GLEAN_11970	WHSC2	NM_001102353	chr6	106258345	106275746	NOMATCH
GLEAN_23324	LIMA1	EE382189	chr5	30361351	30419369	egybuf.s.004393	871236	903137	99.36
GLEAN_11693	_NONE_	EH154819	chrUn.003.1268	4560	64881	NOMATCH
GLEAN_19119	CDC27	NM_001105428	chr19	45588424	45643151	egybuf.s.000466	9339374	9399628	96.63
GLEAN_23218	KCTD5	NM_001103341	chr25	579333	598465	NOMATCH
GLEAN_05422	COX19	NM_001109966	chr25	40581186	40584409	egybuf.s.004473	2511311	2518667	88.41
GLEAN_26468	URM1	AV607229	chr11	94421963	94436711	egybuf.s.002025	2582685	2583263	93.84
GLEAN_06923	AIM1L	NM_001109791	chr2	115924216	115967820	egybuf.s.003208	810659	833397	88.09
GLEAN_21480	ARFGAP3	NM_001075974	chr5	112246340	112281542	egybuf.s.003060	2269587	2325299	88.67
GLEAN_25417	ALDH7A1	NM_001045969	chr7	25016427	25051510	egybuf.s.001323	1680024	1725593	95.65
GLEAN_24873	_NONE_	_NONE_	chrUn.003.1782	11572	44994	egybuf.s.035817	1867	2302	99.08
GLEAN_05362	SERPINE2	NM_174669	chr2	101243029	101272848	egybuf.s.000588	2902155	2936432	81.25
GLEAN_04997	_NONE_	BT029852	chrUn.003.836	38483	47710	egybuf.s.002341	107182	112314	96.84
GLEAN_18299	_NONE_	DY203965	chr4	30267443	30346191	egybuf.s.001033	213844	222575	100
GLEAN_05749	_NONE_	NM_001080293	chr14	81894847	81932063	egybuf.s.003127	886217	1002254	92.39
GLEAN_21925	ZYX	NM_001078101	chr4	97828692	97860991	egybuf.s.000735	1658646	1669768	77.34
GLEAN_15295	_NONE_	NM_001076047	chr14	8779665	8840100	egybuf.s.001197	961796	1006967	88.95
GLEAN_20824	ERLIN2	NM_001046576	chr27	32394608	32419914	egybuf.s.003853	169161	187274	95.1
GLEAN_08760	TRAF3IP2	NM_001035483	chr9	32770261	32801705	egybuf.s.002621	3477151	3511100	90.81
GLEAN_21559	MRPL4	NM_001037450	chr7	10835867	10844296	egybuf.s.003752	536934	548836	93.47
GLEAN_22576	PSMA4	NM_001034381	chr21	29571274	29576788	egybuf.s.003680	509728	518342	92.18
GLEAN_03493	_NONE_	DQ140373	chr23	21594430	21597493	egybuf.s.004096	608407	745432	95.55
GLEAN_02303	CHD1	DV887533	chr7	88409458	88480059	egybuf.s.002120	803527	811014	96.43
GLEAN_22722	TRIP12	BC119851	chr2	106631228	106738004	egybuf.s.001779	3330725	3371914	98.44
GLEAN_20724	DALRD3	EV635714	chr22	49018067	49020900	NOMATCH
GLEAN_18064	CHN2	NM_001045963	chr4	61398116	61545466	egybuf.s.002582	3795853	3838778	91.61
GLEAN_14353	RBED1	NM_001015661	chr11	47744196	47770655	egybuf.s.001503	963044	996954	94.44
GLEAN_04412	_NONE_	NM_001046170	chr17	60444429	60466014	egybuf.s.002428	3525564	3554577	86.48
GLEAN_21266	CLMN	CK833687	chr21	54937362	54977600	egybuf.s.000599	6826046	6826714	99.55
GLEAN_03485	_NONE_	NM_001076012	chr23	21905520	21929825	egybuf.s.004515	224414	239750	83.55
GLEAN_06578	POLG2	NM_001075191	chr19	48068075	48084066	egybuf.s.004662	210299	227415	97.87
GLEAN_12920	MRPL39	NM_001080730	chr1	9602209	9617893	egybuf.s.004033	194770	209969	82.91
GLEAN_23444	_NONE_	BC151725	chrUn.003.63	519952	543176	egybuf.s.000700	2747267	2772096	94.55
GLEAN_06988	ITGB1	NM_174368	chr13	19865275	19890493	egybuf.s.002561	2377724	2398252	94.08
GLEAN_26553	POLR2C	NM_001034212	chr18	23685458	23692877	egybuf.s.000265	34968	43424	98.21
GLEAN_21694	CAB39L	BC149304	chr12	17466092	17515374	egybuf.s.002909	631887	727936	95.76
GLEAN_12287	KRT5	NM_001008663	chr5	29062801	29068612	egybuf.s.002302	2202540	2209717	92.74
GLEAN_02115	SLC16A11	CK774398	chr19	25738872	25740790	egybuf.s.004264	19876409	19877681	79.68
GLEAN_25848	TMTC3	EE959388	chr5	20403082	20439538	egybuf.s.000486	284514	297483	97.85
GLEAN_21178	FBXL5	NM_001082440	chr6	103033959	103117322	egybuf.s.001083	652347	693586	94
GLEAN_12073	CPSF1	NM_174720	chr14	396497	404619	NOMATCH
GLEAN_20548	RARS2	NM_001075878	chr9	53388452	53443535	egybuf.s.003005	4459786	4538028	92.58
GLEAN_07174	_NONE_	NM_001035441	chr20	3187630	3200154	egybuf.s.000545	1052968	1054321	91.67
GLEAN_19815	COL6A2	NM_001075126	chr1	134506196	134520650	egybuf.s.000401	581302	601453	80.76
GLEAN_01211	_NONE_	NM_001114511	chr7	75604148	75690851	egybuf.s.004538	300029	314334	91.61
GLEAN_14009	FXR1	NM_001038562	chr1	80316600	80390292	egybuf.s.004216	3778121	3862015	97.02
GLEAN_01859	SDHB	NM_001040483	chr2	123684117	123712954	egybuf.s.002690	2557788	2581791	83.73
GLEAN_25070	_NONE_	DV791840	chrUn.003.2970	4342	17426	NOMATCH
GLEAN_00194	MBIP	NM_001077518	chr21	43233111	43251588	egybuf.s.003728	1388841	1408841	95.18
GLEAN_07715	_NONE_	NM_001080360	chr24	29131734	29210902	egybuf.s.000764	961883	1074869	96.52
GLEAN_19992	POLR2E	NM_001038093	chr7	35281647	35285435	egybuf.s.003405	927275	934595	89.3
GLEAN_06847	SLC3A1	NM_001034633	chr11	28963629	28996899	egybuf.s.000011	11606775	11643443	93.51
GLEAN_00598	RPS9	NM_001101152	chr18	60697075	60704010	egybuf.s.001221	67282	76458	72.54
GLEAN_00709	HSPA1A	NM_203322	chr23	24390162	24392088	egybuf.s.004096	298507	301724	97.17
GLEAN_01177	AP1G2	NM_001109808	chr10	20428717	20436461	egybuf.s.001548	888668	897381	96.11
GLEAN_14476	SEC16A	DV893766	chr11	101206986	101232038	NOMATCH
GLEAN_14574	ATF4	NM_001034342	chr5	2483057	2484200	egybuf.s.000668	9600048	9602790	94.62
GLEAN_02783	IRAK2	NM_001075696	chr22	13233834	13288523	egybuf.s.004131	318054	377648	98.19
GLEAN_25891	TNFAIP1	EH140329	chr19	17981991	17986371	egybuf.s.004264	11974614	11977850	94.65
GLEAN_02663	TRIAP1	NM_001079776	chr17	61688218	61689579	egybuf.s.001642	1020430	1022826	93.18
GLEAN_05642	_NONE_	NM_001015561	chr5	56343254	56345391	egybuf.s.001125	699403	702280	96.53
GLEAN_07153	PPM1H	DY131000	chr5	50650683	50956246	egybuf.s.002415	457433	564079	96.16
GLEAN_18976	TRPT1	BC103210	chr29	36632359	36634865	egybuf.s.004115	751515	754164	97.62
GLEAN_18516	_NONE_	EV641848	chr15	3572693	3573557	egybuf.s.003323	4073366	4074313	96.35
GLEAN_03786	DHX8	BC149385	chr19	41962847	41992744	egybuf.s.000466	6138367	6170522	95.42
GLEAN_26473	SET	NM_001038564	chr11	94654417	94658160	egybuf.s.002266	3326777	3361937	99.48
GLEAN_03185	_NONE_	DQ425110	chrUn.003.10998	2	2062	egybuf.s.004096	608407	745432	95.55
GLEAN_22142	MRPL47	NM_001076901	chr1	84148071	84164976	egybuf.s.001362	4764666	4782521	90.4
GLEAN_14614	_NONE_	DV821634	chrUn.003.895	81946	124701	egybuf.s.000505	2242512	2257467	96.9
GLEAN_16965	KIAA0141	NM_001024535	chr7	50363286	50376560	egybuf.s.002960	161434	177038	97.13
GLEAN_05896	_NONE_	NM_001083416	chr12	33160231	33199665	egybuf.s.004241	218882	253958	86.16
GLEAN_14585	TIMD4	NM_001075320	chr7	65545776	65573324	egybuf.s.000087	1894425	1926221	98.75
GLEAN_14778	TBCE	NM_001038032	chr28	6522307	6620553	egybuf.s.000077	1572509	1676309	98.27
GLEAN_22761	YARS	NM_174220	chr2	109703819	109735097	egybuf.s.001779	6754663	6790547	95.82
GLEAN_26598	_NONE_	DV918425	chr14	41716641	41717424	egybuf.s.000633	459643	460559	98.22
GLEAN_02150	_NONE_	NM_001083532	chr19	25636613	25645104	egybuf.s.004264	19761654	19771946	98.41
GLEAN_12480	C4orf34	NM_001046543	chr6	54580108	54609585	egybuf.s.003321	3630149	3663858	84.59
GLEAN_05816	KRR1	NM_001037819	chr5	858575	871645	egybuf.s.004469	962051	977579	97.34
GLEAN_19749	DDEF2	DV913534	chr11	72115017	72222887	egybuf.s.000011	8944993	8962084	74.2
GLEAN_09256	AIFM1	EH139239	chrX	13164757	13195159	egybuf.s.000072	2180260	2190437	97.85
GLEAN_18177	_NONE_	NM_001038154	chr25	18549713	18654394	egybuf.s.002266	3413764	3478155	99.11
GLEAN_23302	TEGT	NM_001076414	chr5	30826568	30833965	egybuf.s.004393	1351884	1369535	99.35
GLEAN_15947	_NONE_	NM_001038567	chr26	21462574	21468681	egybuf.s.002070	2230800	2257312	93.75
GLEAN_22651	VPS33B	NM_001046284	chr21	21835774	21860319	egybuf.s.003461	1475865	1504500	96.94
GLEAN_24231	IGBP1	BC149113	chrX	50775848	50820430	egybuf.s.003465	1462223	1514907	89.15
GLEAN_24784	_NONE_	NM_001037817	chr12	69429326	69461259	egybuf.s.002265	90773	96075	99.53
GLEAN_05267	EML5	DN641733	chr10	88753419	88944013	egybuf.s.002714	564015	568404	99.02
GLEAN_13552	CEP192	DV922335	chr24	42003322	42052551	egybuf.s.000258	3812349	3821701	100
GLEAN_10624	B2M	NM_173893	chr10	91476994	91483062	NOMATCH
GLEAN_04350	SLC17A5	DV913123	chr9	9301699	9376087	egybuf.s.003415	8678901	8740151	99.77
GLEAN_05158	ACSS2	NM_001105339	chr13	65675794	65722265	egybuf.s.004484	3309317	3358399	91.49
GLEAN_10171	UBQLN1	NM_174628	chr8	71643710	71693213	egybuf.s.001720	5578174	5641192	94.74
GLEAN_05236	LCP1	NM_001034720	chr12	13521990	13561635	egybuf.s.000163	663872	734212	98.44
GLEAN_23858	SPARC	NM_174464	chr7	59009770	59020332	egybuf.s.001670	1573856	1597828	97.8
GLEAN_08060	CHMP4B	NM_001128506	chr13	62141618	62146120	egybuf.s.004484	2262248	2293374	85.12
GLEAN_12390	_NONE_	NM_001075227	chr4	86978504	87041319	egybuf.s.001042	7690958	7756979	83.75
GLEAN_21862	RBL2	NM_001098073	chr18	26449291	26494022	egybuf.s.000254	4839297	4888419	91.09
GLEAN_10921	EIF3M	NM_001035312	chr15	41342348	41359627	egybuf.s.002123	5326198	5345401	96.69
GLEAN_17745	CMTM3	NM_001099399	chr18	31532012	31537964	egybuf.s.004007	2330247	2337887	91.35
GLEAN_13905	_NONE_	BC149281	chrUn.003.86	224907	251313	egybuf.s.003279	2092643	2119860	87.47
GLEAN_25005	PHLDB2	EE376001	chr1	51464115	51566389	egybuf.s.003953	1617901	1634433	97.35
GLEAN_00587	SPTLC1	NM_001034749	chr8	79216108	79280356	egybuf.s.002773	2602600	2671202	97.35
GLEAN_16595	PCBD1	BC103434	chr28	23055959	23060415	egybuf.s.004741	6554839	6557161	74.77
GLEAN_09590	_NONE_	BT021634	chr19	40672828	40694480	egybuf.s.000466	2999569	3028142	89.66
GLEAN_11051	XRRA1	NM_203324	chr15	47775936	47834014	egybuf.s.000001	1473594	1514427	99.71
GLEAN_01480	_NONE_	NM_001079584	chr3	69565802	69595639	egybuf.s.001779	2476780	2764595	90.08
GLEAN_25077	PML	BC149786	chr21	33296292	33349816	egybuf.s.004137	290497	339336	88.18
GLEAN_00009	ZNF276	DV890524	chr18	12639323	12653423	egybuf.s.001185	4039564	4048009	81.49
GLEAN_07345	TIE1	NM_173965	chr3	102500056	102519368	egybuf.s.001718	4044564	4067826	74.3
GLEAN_03507	_NONE_	NM_001075202	chr23	22030788	22031359	egybuf.s.004515	352707	354601	91.64
GLEAN_10647	_NONE_	NM_001079605	chr18	50380525	50394999	egybuf.s.002689	4705817	4779094	82.38
GLEAN_15455	RQCD1	NM_001101167	chr2	95515473	95546404	egybuf.s.000588	9061895	9083812	93.34
GLEAN_25264	SNX3	NM_001079778	chr9	35379031	35425439	egybuf.s.003208	6250326	6300507	85.1
GLEAN_01183	_NONE_	NM_001046426	chrUn.003.2	1719637	1825501	egybuf.s.000578	688506	936910	95.1
GLEAN_18127	C14orf43	DT807950	chr10	79535641	79553678	NOMATCH
GLEAN_07246	_NONE_	EH169197	chr17	5290686	5497418	egybuf.s.002973	5511681	5531285	98.41
GLEAN_23492	_NONE_	NM_001075343	chrUn.003.2029	14734	43194	egybuf.s.002025	2657447	2687456	98.11
GLEAN_12872	RPL27	NM_001034051	chr19	44544435	44546423	egybuf.s.000466	5753738	5756090	83.12
GLEAN_08340	MCAM	NM_001110062	chr15	25150525	25157244	egybuf.s.000378	1730430	1737779	95.73
GLEAN_16636	ST5	NM_001098093	chr15	41760870	41897988	egybuf.s.002602	10891914	11034521	98.51
GLEAN_00534	CCT3	NM_001017934	chr3	12096665	12110922	egybuf.s.001089	1198141	1213040	98.06
GLEAN_08955	_NONE_	CN788236	chrUn.003.51	35818	37954	NOMATCH
GLEAN_12801	SFRP4	NM_001075764	chr4	40077319	40086894	egybuf.s.001800	2353229	2365184	88.23
GLEAN_22029	LRRC57	NM_001031754	chr10	33199346	33203493	egybuf.s.001322	1018388	1023856	91.37
GLEAN_20918	SCARA3	DV893557	chr8	9785826	9803524	egybuf.s.002254	4260255	4262884	97.88
GLEAN_05789	IRX4	NM_001098466	chr20	67784799	67788237	NOMATCH
GLEAN_26721	CHUK	NM_174021	chr26	20698859	20739935	egybuf.s.001597	3328062	3375245	96.19
GLEAN_23943	GAB1	NM_001101201	chr17	14722227	14848231	egybuf.s.001626	18818	56698	88.82
GLEAN_20528	SPG21	NM_205772	chr10	10405672	10421250	egybuf.s.001548	11188075	11204627	89.89
GLEAN_24962	IFT52	NM_001038101	chr13	72057525	72093012	egybuf.s.003774	551664	590526	89.46
GLEAN_26247	_NONE_	NM_001083771	chr16	72502179	72508587	NOMATCH
GLEAN_08682	NUP205	DT811087	chr4	91758781	91838491	egybuf.s.002035	7405681	7417771	95.89
GLEAN_13861	_NONE_	DV819267	chr3	9953426	9955358	egybuf.s.001925	1823987	1824814	99.75
GLEAN_12362	ZC3HC1	NM_001034591	chr4	86936060	86951661	egybuf.s.001042	7813333	7824496	100
GLEAN_25590	MFAP1	NM_001034397	chr21	48976552	48987314	egybuf.s.000599	1814009	1825636	98.86
GLEAN_01474	NUP153	CK951057	chr23	35323815	35393426	egybuf.s.002131	9392472	9406741	97.62
GLEAN_02155	C17orf49	NM_001038092	chr19	25717858	25720315	egybuf.s.004264	19849596	19851391	76.05
GLEAN_16103	_NONE_	BF604678	chr11	73468320	73481069	egybuf.s.003629	1629442	1632876	80.04
GLEAN_05358	NUP50	NM_001038048	chr5	114527784	114542472	egybuf.s.002946	2237850	2259030	88.89
GLEAN_00742	RASEF	NM_001105362	chr8	70047132	70138574	egybuf.s.001720	4836186	4932376	86.37
GLEAN_04214	GALNT1	NM_177519	chr24	20516814	20578106	egybuf.s.003841	4054762	4131620	96.59
GLEAN_26479	NUP188	NM_001101838	chr11	94927972	94970738	egybuf.s.000109	105616	146885	95.69
GLEAN_03384	SPRY1	NM_001099366	chr17	32790726	32791686	egybuf.s.001072	1483490	1485741	98.83
GLEAN_12730	GAPVD1	NM_001102520	chr11	90654866	90694484	egybuf.s.002137	4017100	4061158	96.04
GLEAN_06176	C19orf58	NM_001015583	chr7	5712739	5723061	NOMATCH
GLEAN_06748	_NONE_	D90126	chr4	99120198	99129650	egybuf.s.000735	835003	900174	96.18
GLEAN_21827	GBB1	NM_175777	chr16	47877548	47897571	egybuf.s.000821	2513772	2538338	91.32
GLEAN_04418	SDS	NM_001075662	chr17	60436564	60440747	egybuf.s.002428	3557605	3567245	95.6
GLEAN_01831	HTR6	_NONE_	chr2	121119124	121131556	egybuf.s.035817	1867	2302	99.08
GLEAN_06215	ATP5O	NM_174244	chr1	725728	732989	egybuf.s.000232	833750	842482	92.17
GLEAN_25315	TCP1	NM_001038086	chr9	91324062	91334811	egybuf.s.003929	216961	226335	87.32
GLEAN_03215	EIF4B	NM_001035028	chr5	27609507	27633246	egybuf.s.002302	1700014	1725627	97.06
GLEAN_22997	PSCD4	BT021743	chrUn.003.1518	27138	56062	egybuf.s.001140	471937	506840	98.82
GLEAN_23551	RORC	NM_001083451	chr3	16672945	16698061	egybuf.s.000996	286882	314858	83.62
GLEAN_23334	TUBA1C	DV915714	chr5	31368645	31380580	egybuf.s.004393	1954446	1958968	94.64
GLEAN_13267	_NONE_	BC110160	chr21	35455387	35620351	egybuf.s.000365	2201611	2223893	92.92
GLEAN_21564	TYK2	NM_001113764	chr7	10712284	10738253	egybuf.s.003752	668089	707170	85.5
GLEAN_21251	_NONE_	BC112788	chr12	77559854	77577872	egybuf.s.001558	591995	611520	84.35
GLEAN_09751	FGFR2	BC151652	chr26	38386032	38487496	egybuf.s.001130	1561379	1669587	96.28
GLEAN_07354	DPH2	NM_001078099	chr3	101849525	101852079	egybuf.s.001718	3395248	3398854	98.21
GLEAN_18880	USP7	DV891382	chr25	6757612	6789364	egybuf.s.003536	7978409	7988699	99.78
GLEAN_00199	SRP54	NM_001038201	chr21	42008519	42034553	egybuf.s.003728	81400	114492	90.87
GLEAN_14057	ENAM	EE957978	chr6	82622680	82642709	egybuf.s.003307	1790655	1791421	94.74
GLEAN_25447	_NONE_	CF767871	chrX	82130912	82131707	egybuf.s.004354	1544069	1544503	100
GLEAN_11964	_NONE_	CO889725	chrX	50017208	50019847	NOMATCH
GLEAN_16201	RPS27A	NM_174778	chr11	37113678	37115834	egybuf.s.004197	2208590	2210868	95.75
GLEAN_12494	_NONE_	NM_174757	chr14	25991533	26030896	egybuf.s.002570	1285934	1452679	88.06
GLEAN_07795	COL17A1	NM_001101980	chr26	22305829	22346932	egybuf.s.002070	3658197	3712927	95.21
GLEAN_01441	_NONE_	DV775620	chr7	36069675	36071061	NOMATCH
GLEAN_01569	KIAA0157	BC148057	chr26	40224927	40252037	egybuf.s.002178	6048991	6052128	91.94
GLEAN_24133	_NONE_	NM_001105003	chr2	47921562	48064624	egybuf.s.002471	4514972	5278465	88.66
GLEAN_05586	STARD7	NM_001102086	chr11	741605	758785	egybuf.s.003358	297456	317172	95.78
GLEAN_24269	TRP53	NM_174201	chr19	24269654	24273210	egybuf.s.003062	176806	190715	97.75
GLEAN_17015	FAM54B	NM_001034332	chr2	119460277	119470896	egybuf.s.003208	301937	313927	94.94
GLEAN_17131	CABLES1	DV798155	chr24	30690398	30860356	NOMATCH
GLEAN_02148	_NONE_	EE363479	chr19	25556984	25578400	egybuf.s.004264	19682331	19694561	91.7
GLEAN_23089	AP1G1	BC153861	chr18	35933886	35988949	egybuf.s.000984	1389418	1481721	98.45
GLEAN_04579	COLEC12	NM_001101843	chr24	34589960	34632294	egybuf.s.000207	4237306	4419570	86.12
GLEAN_08894	C1orf159	NM_001031755	chrUn.003.1004	81788	89269	egybuf.s.003130	245120	257046	97.98
GLEAN_17508	_NONE_	_NONE_	chr8	13512194	13512752	egybuf.s.035817	1867	2302	99.08
GLEAN_16384	_NONE_	NM_001101926	chr5	110475725	110489665	egybuf.s.003060	442376	468955	96.6
GLEAN_02526	HSP90AB1	NM_001079637	chr23	20332594	20336555	egybuf.s.003439	2812502	2815153	95.25
GLEAN_22816	_NONE_	DT856440	chrUn.003.7182	2605	3349	egybuf.s.003867	7436769	7437622	99.18
GLEAN_08759	FYN	NM_001077972	chr9	32669022	32721396	egybuf.s.002621	3259333	3423078	98.51
GLEAN_23412	TMEM161A	NM_001098144	chr7	1663750	1676329	egybuf.s.004513	1664055	1677379	78.73
GLEAN_20933	SMG7	EE375722	chr16	59230854	59323378	egybuf.s.003898	4959109	4964156	98.55
GLEAN_03146	SPAG1	DV924478	chr14	62839056	62922019	egybuf.s.003630	2728021	2743084	95.47
GLEAN_20459	CNDP2	NM_001035108	chr24	3670155	3680377	egybuf.s.000280	2336955	2352541	88.85
GLEAN_09290	TMEM168	NM_001078031	chr4	45952612	46004242	egybuf.s.004716	177322	238790	92.55
GLEAN_05757	ACAD10	BC149703	chr17	53651505	53696473	egybuf.s.004504	6070960	6115037	97.78
GLEAN_00944	_NONE_	CK838131	chr11	45356338	45357227	egybuf.s.001503	3505269	3624902	97.02
GLEAN_09920	RHOF	NM_001040602	chr17	50703415	50772233	egybuf.s.004504	4065620	4079131	90.8
GLEAN_19296	ATF3	NM_001046193	chr16	64590160	64752072	egybuf.s.001160	926767	933441	88.51
GLEAN_16980	_NONE_	NM_001080218	chr2	119088826	119105454	egybuf.s.002690	11651584	11732795	99.63
GLEAN_08559	_NONE_	NM_001102261	chr3	52333999	52384762	egybuf.s.000837	37124	87822	97.31
GLEAN_25958	HNRNPA2B1	NM_001045975	chr4	65144844	65151621	egybuf.s.001676	2998720	3009489	96.79
GLEAN_15029	DUS1L	NM_001078084	chr19	50430377	50434597	egybuf.s.000572	10883	20176	91.89
GLEAN_11408	ATP2B1	NM_174696	chr5	21111180	21179184	egybuf.s.003414	958125	1032201	93.62
GLEAN_19088	SLTM	BC108141	chr10	46498187	46541886	egybuf.s.001406	588977	596152	96.81
GLEAN_26281	LZTS2	NM_001098862	chr26	20050675	20054609	NOMATCH
GLEAN_11981	GAK	NM_001046084	chr6	105314184	105361921	NOMATCH
GLEAN_01106	TACSTD2	EV680323	chr3	85624814	85625774	NOMATCH
GLEAN_00538	_NONE_	NM_001046225	chr3	12158658	12160381	egybuf.s.001089	1264034	1270191	98.3
GLEAN_19028	_NONE_	DV916526	chr29	37962947	37981532	NOMATCH
GLEAN_21570	DNMT1	NM_182651	chr7	10885714	10928362	egybuf.s.003752	437365	477527	95.62
GLEAN_00854	ITGAL	NM_198221	chr25	22037998	22109600	egybuf.s.001015	2452519	2510381	99.4
GLEAN_22090	UQCRC1	NM_174629	chr22	49424474	49433101	egybuf.s.001207	683533	695910	78.76
GLEAN_23093	ZNF23	DV920828	chr18	36261204	36269743	egybuf.s.000984	1091823	1092739	98.23
GLEAN_03655	MFN2	BC148925	chr16	39490305	39509468	egybuf.s.001727	860602	891520	97.05
GLEAN_20692	RASSF1	NM_001075442	chr22	48026715	48034917	egybuf.s.004482	2033051	2035548	82.17
GLEAN_26146	_NONE_	NM_001034686	chr25	17461471	17486193	egybuf.s.002266	1804097	1837999	92.4
GLEAN_19556	_NONE_	NM_001082466	chr23	5585102	5587447	egybuf.s.000110	2272804	2324311	81.31
GLEAN_22497	_NONE_	NM_001035497	chr13	78345714	78372275	egybuf.s.001419	6015691	6026971	90.28
GLEAN_05272	PDE9A	BC102958	chr1	133582380	133686583	egybuf.s.004110	13907816	13994479	95.06
GLEAN_16814	_NONE_	BC109765	chrUn.003.8155	584	887	NOMATCH
GLEAN_13088	PRKAB1	NM_001024558	chr17	54030408	54038329	egybuf.s.004504	6518662	6529747	88.03
GLEAN_20975	DCN	NM_173906	chr5	19023552	19057728	egybuf.s.000048	419847	466208	96.85
GLEAN_06471	PAPSS1	NM_001034210	chr6	17072977	17185113	egybuf.s.000475	794834	920536	98.4
GLEAN_03434	FOS	NM_182786	chr10	80911954	80914432	egybuf.s.001690	4346213	4350128	93.2
GLEAN_18704	_NONE_	BC102544	chrUn.003.937	104227	114702	egybuf.s.001626	3282012	3294197	97.79
GLEAN_16675	CDK5RAP3	NM_001075399	chr19	37238955	37248048	egybuf.s.000466	615615	625751	96.87
GLEAN_08580	ILF2	NM_001038187	chr3	14465081	14475178	egybuf.s.001089	3761489	3771559	90.18
GLEAN_01327	IGFBP3	NM_174556	chr4	67445326	67450406	NOMATCH
GLEAN_06378	TRUB2	NM_001110073	chr11	91574658	91586091	egybuf.s.002137	7149210	7162643	97.4
GLEAN_18871	HADHA	NM_174335	chr11	68404062	68446331	egybuf.s.003366	6979925	7020994	88.94
GLEAN_11988	TACC3	NM_001100305	chr6	106002638	106010149	egybuf.s.001640	301251	315330	72.27
GLEAN_02856	APBB1	NM_001075186	chr15	38234885	38250085	egybuf.s.004813	527192	544647	73.21
GLEAN_17116	EIF3H	NM_001025322	chr14	48079271	48176402	egybuf.s.000414	84114	191762	99.42
GLEAN_04987	BMS1	DV889764	chr28	11804065	11838246	egybuf.s.004218	2146913	2148894	99.57
GLEAN_17732	RRAD	NM_001045913	chr18	31805932	31808407	NOMATCH
GLEAN_02604	_NONE_	NM_001105406	chr5	105664903	105677482	egybuf.s.000668	5034209	5054219	80.43
GLEAN_10663	ZNF228	DY078488	chr18	49465398	49478151	egybuf.s.002689	5844051	5844462	94.2
GLEAN_02719	RUNX1	_NONE_	chr1	136871964	137137675	egybuf.s.035817	1867	2302	99.08
GLEAN_09759	DMBT1	S78981	chr26	39338201	39383014	egybuf.s.001130	2613135	2634490	75.22
GLEAN_16771	_NONE_	NM_001100297	chr5	73624782	73629521	egybuf.s.001140	1723635	1736274	89.46
GLEAN_05719	USP52	BC126567	chr5	56078436	56090783	egybuf.s.001125	395956	397776	96.17
GLEAN_17765	_NONE_	AW484220	chr18	32315184	32316175	egybuf.s.004007	3233256	3235639	99.26
GLEAN_15460	CYP27A1	NM_001083413	chr2	95721986	95764074	egybuf.s.000588	8831196	8877770	89.27
GLEAN_20051	TMEM39A	NM_001076360	chr1	58407288	58434664	egybuf.s.000676	3783554	3814249	98.7
GLEAN_10608	SPG11	BC134750	chr10	91356062	91432726	egybuf.s.001548	12233015	12252007	92.43
GLEAN_03793	TMUB2	NM_001046534	chr19	42561663	42562714	egybuf.s.000466	6815135	6817693	91.78
GLEAN_17303	C10orf33	NM_001034532	chr26	16798458	16823608	egybuf.s.001597	1518737	1547675	98.61
GLEAN_23546	S100A11	NM_001098856	chr3	16443167	16453291	egybuf.s.000996	42029	43544	72.68
GLEAN_18655	YWHAE	NM_174491	chr19	21110837	21144652	egybuf.s.004264	14996654	15036605	95.22
GLEAN_02254	EPAS1	NM_174725	chr11	24853876	24945133	egybuf.s.000011	9344765	9443582	90.27
GLEAN_15489	B3GNT8	NM_001076040	chr18	47858860	47860102	NOMATCH
GLEAN_23803	PHGDH	NM_001035017	chr3	23092548	23123506	egybuf.s.002433	1021418	1055742	92.83
GLEAN_18319	MYO5B	EH181554	chr24	47132544	47223518	egybuf.s.002344	4809540	4821713	98.86
GLEAN_19366	SF3A2	NM_001099211	chr7	19249223	19253415	NOMATCH
GLEAN_19509	POMT1	NM_001080330	chr11	97166452	97181628	egybuf.s.000109	2753212	2756004	98.09
GLEAN_12825	FPGS	NM_001024480	chr11	94124469	94134521	NOMATCH
GLEAN_08402	CWC15	NM_001046399	chr15	10010709	10017928	egybuf.s.003323	2098934	2108268	89.74
GLEAN_15468	STK16	NM_001046255	chr2	96176465	96178989	egybuf.s.000588	8353839	8357729	93.04
GLEAN_25314	MRPL18	NM_001034608	chr9	91317938	91322906	egybuf.s.003929	229998	236296	94.31
GLEAN_12167	ADRM1	NM_001080282	chr13	55473920	55478756	egybuf.s.003311	5740224	5746880	81.39
GLEAN_14432	_NONE_	EE959618	chr10	82562620	82578933	egybuf.s.000299	1489397	1501946	97.57
GLEAN_12768	VTI1B	NM_001079647	chr10	73858602	73876435	egybuf.s.003766	3144122	3162633	83.32
GLEAN_23944	SMARCA5	NM_001105416	chr17	14641334	14678507	egybuf.s.004666	1092629	1133199	88.54
GLEAN_25139	C20orf72	NM_001075245	chr13	39010972	39018329	egybuf.s.002174	453570	462145	96.94
GLEAN_04170	UBL3	NM_001038144	chr12	27670437	27715237	egybuf.s.001561	9981135	10034857	94.28
GLEAN_07229	PPP1CB	NM_001034653	chr11	66236544	66251323	egybuf.s.003366	4440601	4459134	92.3
GLEAN_00343	_NONE_	EE966405	chr15	44274507	44279463	NOMATCH
GLEAN_03280	_NONE_	BC119886	chr10	11846343	11892412	egybuf.s.001548	9576038	9618784	82.08
GLEAN_09113	C10orf57	NM_001075228	chr28	28278897	28286037	egybuf.s.004741	15485502	15495147	94.69
GLEAN_05151	NCOA6	DV885856	chr13	65541740	65597893	egybuf.s.004484	3180643	3181493	88.77
GLEAN_22615	CPEB1	EE340085	chr21	23030334	23145785	egybuf.s.003461	2834704	2840256	96.91
GLEAN_09433	_NONE_	NM_001101863	chrUn.003.1016	13891	39226	egybuf.s.001712	4897468	4926544	97.44
GLEAN_03025	FCER2	AF143722	chr7	14129201	14137981	egybuf.s.004436	665094	674653	96.34
GLEAN_21797	_NONE_	NM_001075182	chr16	48165564	48166350	egybuf.s.003064	194608	197261	92.43
GLEAN_16871	_NONE_	NM_001105634	chrUn.003.1015	59714	108505	egybuf.s.001642	7043836	7055509	90.6
GLEAN_22467	RBMX	BC150002	chrX	10797099	10800528	egybuf.s.001062	1667664	1672642	98.34
GLEAN_20151	SPINT2	NM_001045971	chr18	43121591	43151032	egybuf.s.002849	2105637	2140792	71.01
GLEAN_02986	WARS	NM_174218	chr21	58945525	58967337	egybuf.s.000599	12638741	12650337	98.59
GLEAN_18726	SSBP2	NM_001035478	chr7	74904629	75211874	egybuf.s.003895	3473435	3815267	97.27
GLEAN_25537	_NONE_	NM_001105432	chr10	19577396	19588684	egybuf.s.001548	1820826	1837836	72.58
GLEAN_13106	CAPZA1	NM_001083480	chr3	30149928	30192492	egybuf.s.000811	6078421	6127201	91.35
GLEAN_21968	_NONE_	BC151809	chrUn.003.1835	6252	51418	egybuf.s.004827	1940822	2015897	94.49
GLEAN_08489	GTF3C1	BC149022	chr25	25038655	25117983	egybuf.s.001015	635240	700149	97.85
GLEAN_14164	TP53BP2	DT815369	chr16	24078798	24115364	egybuf.s.001051	1750450	1755101	98.21
GLEAN_04489	TOMM70A	NM_001075328	chrUn.003.488	139796	176708	egybuf.s.004110	5948896	5988085	88.01
GLEAN_02760	_NONE_	CO879993	chr7	4945758	4948146	NOMATCH
GLEAN_24959	SFRS6	NM_001035272	chr13	71973241	71976319	egybuf.s.003774	458745	462558	86.05
GLEAN_04600	RAB7L1	NM_001099094	chr16	2546754	2551100	egybuf.s.002039	6807973	6816402	96.39
GLEAN_02193	MYO5C	DN542273	chr10	55489277	55596444	egybuf.s.003790	8170456	8185392	99.87
GLEAN_26288	_NONE_	NM_001075745	chr26	19533700	19555545	egybuf.s.002070	1207127	1232786	89.15
GLEAN_19331	OAZ1	NM_001127243	chr7	19127706	19130743	egybuf.s.004669	1283286	1289884	93.43
GLEAN_24338	GLTSCR2	NM_001038507	chr18	52313796	52322398	NOMATCH
GLEAN_08662	_NONE_	NM_001075794	chr13	54830284	54847870	egybuf.s.003311	5138726	5148902	94.46
GLEAN_01138	CCNC	NM_001034358	chr9	43549086	43573632	egybuf.s.000811	7975067	7978108	94.52
GLEAN_19033	MUS81	NM_001046291	chr29	38181366	38186507	egybuf.s.002303	943908	951339	89.66
GLEAN_07739	UFD1L	NM_001075300	chr17	68994568	69007833	NOMATCH
GLEAN_02967	_NONE_	DV882125	chr12	12071093	12072509	egybuf.s.002486	842875	872896	97.45
GLEAN_14302	_NONE_	NM_174013	chr15	57633802	57660197	egybuf.s.001156	549256	641888	90.03
GLEAN_09834	PLS3	NM_001045923	chrX	46191098	46236775	egybuf.s.002684	339767	444308	98.63
GLEAN_08325	_NONE_	EE374787	chr12	8695795	8697913	egybuf.s.000163	6162518	6163381	100
GLEAN_06321	MORF4	NM_001035448	chr21	26122639	26139747	egybuf.s.003415	4297756	4315980	89.28
GLEAN_17296	PEX14	NM_001080237	chr16	41952865	42093182	egybuf.s.001727	2345191	2500358	90.15
GLEAN_17071	_NONE_	BC142124	chr4	90951360	90954136	egybuf.s.002035	7955930	7960854	89.59
GLEAN_17007	_NONE_	CR851021	chr14	70415281	70418236	egybuf.s.001802	1189367	1190189	98.65
GLEAN_19567	RPL10A	NM_001015647	chr23	6529965	6532397	egybuf.s.003926	2458098	2458832	94.56
GLEAN_11116	PHF14	NM_001102208	chrUn.003.103	25234	279814	egybuf.s.001683	2114043	2126878	90.41
GLEAN_02971	_NONE_	NM_001034377	chr12	12626484	12628490	egybuf.s.000163	2449188	2454405	98.66
GLEAN_13333	BBS2	NM_001038160	chr18	24965919	24993217	egybuf.s.000254	7373737	7394158	86.33
GLEAN_22765	BSDC1	NM_001035026	chr2	110065537	110087007	egybuf.s.001779	7115337	7143649	98.28
GLEAN_06896	_NONE_	NM_001034690	chrUn.003.48	363728	365402	egybuf.s.003895	4368014	4370467	87.38
GLEAN_18896	TAF1C	NM_001077888	chr18	7789215	7795273	NOMATCH
GLEAN_06587	SMARCD2	DV921240	chr19	47494693	47503088	egybuf.s.000466	11462679	11465875	99.58
GLEAN_03423	TMED10	NM_001040549	chr10	80796544	80830636	egybuf.s.001690	4219838	4259290	95.71
GLEAN_16689	MYST2	NM_001076818	chr19	35547865	35581383	egybuf.s.000603	6737389	6776694	97.33
GLEAN_19891	_NONE_	DN546519	chr23	14949198	14984863	egybuf.s.000110	11716421	11720051	91.57
GLEAN_11371	PGGT1B	NM_001015560	chr10	4017386	4071544	egybuf.s.003184	435353	496720	90.4
GLEAN_04818	_NONE_	NM_001111069	chrUn.003.1145	36009	38913	egybuf.s.003503	5778	126038	79.4
GLEAN_12440	LAMB3	NM_001081596	chrUn.003.457	46977	87967	egybuf.s.001160	3965849	4017764	79.95
GLEAN_17721	TPPP3	NM_001034774	chr18	32184400	32185164	egybuf.s.004007	3069176	3073567	96.08
GLEAN_23167	NEDD4L	BC108125	chrUn.003.277	47277	229387	egybuf.s.004468	1169317	1244352	94.68
GLEAN_26729	_NONE_	NM_001102335	chr8	44055637	44094828	egybuf.s.004756	1727366	1951368	95.08
GLEAN_17773	EDC4	BC148932	chr18	32556568	32567162	egybuf.s.004007	3494078	3508973	84.81
GLEAN_21278	CLCC1	NM_001075784	chr3	33634727	33649781	egybuf.s.004194	1550233	1567722	91.61
GLEAN_08000	ACSS1	NM_174746	chr13	43077885	43139412	egybuf.s.003351	700502	740959	87.06
GLEAN_10096	YIPF6	NM_001101206	chrX	26889705	26912020	egybuf.s.000925	616580	644852	98.29
GLEAN_23162	_NONE_	CK960202	chrUn.003.531	4255	14579	egybuf.s.003503	5784	16633	92.95
GLEAN_00692	_NONE_	NM_001075429	chr7	2527239	2527620	egybuf.s.004513	944022	971824	96.97
GLEAN_04096	NUDCD3	NM_001075997	chr4	68595044	68662853	egybuf.s.003058	1741642	1815490	89.6
GLEAN_02553	_NONE_	BC126765	chr8	85278399	85283154	egybuf.s.000556	4341971	4352231	97.26
GLEAN_19215	RPS14	NM_001077830	chr7	57815056	57842772	egybuf.s.003929	52702	53258	92.88
GLEAN_12684	ECE1	NM_181009	chr2	125137481	125198937	egybuf.s.002690	7826725	7891149	95.85
GLEAN_18506	_NONE_	NM_001098134	chrUn.003.1300	2941	82997	egybuf.s.002599	1204899	1351380	85.39
GLEAN_24212	PPFIBP2	EE366468	chr15	42647768	42764751	egybuf.s.003940	7058	53620	99.66
GLEAN_04869	PCDH18	NM_001102229	chr17	20822145	20834763	egybuf.s.002440	1514308	1530128	98.98
GLEAN_06672	VDAC1	NM_174485	chr7	42201995	42215396	egybuf.s.004804	379637	394576	91.74
GLEAN_25795	NSFL1C	NM_001034557	chr13	62422029	62442170	egybuf.s.002600	2403626	2423103	89.6
GLEAN_09886	DDR2	NM_001083720	chr3	8459125	8534101	egybuf.s.001925	332994	522146	98.74
GLEAN_14296	CAPRIN1	NM_001076062	chr15	56582906	56616864	egybuf.s.003254	135659	159306	86.21
GLEAN_11365	ATG12	NM_001076982	chr10	4645277	4665488	egybuf.s.003184	1124313	1149976	88.91
GLEAN_23816	SETD1A	DT816789	chr25	28157437	28179252	egybuf.s.001015	2992986	2997251	91.78
GLEAN_03219	ZNF740	NM_001103252	chr5	27488383	27493467	egybuf.s.001673	2103221	2107462	92.67
GLEAN_04971	NDUFB10	NM_175818	chr25	3106820	3109286	egybuf.s.003536	864257	867490	88.55
GLEAN_01695	C17orf48	NM_001103279	chr19	28859110	28863966	egybuf.s.003062	2812090	2817454	95.66
GLEAN_00264	ATAD1	BC151346	chr26	8118996	8154680	egybuf.s.002737	356000	396602	95.57
GLEAN_02054	SPATA20	NM_001083407	chr19	37869300	37877078	egybuf.s.000603	6004774	6012932	93.71
GLEAN_13659	MATK	NM_001035011	chr7	16812678	16818710	NOMATCH
GLEAN_19896	POLR1C	NM_001038124	chr23	15254961	15261540	egybuf.s.003243	259141	266777	98.89
GLEAN_04710	MTHFD1	NM_001083477	chr10	71211179	71270060	egybuf.s.000023	540067	605198	98.46
GLEAN_01888	FER1L3	EH181566	chr26	12142188	12322826	egybuf.s.002927	2504839	2518035	99
GLEAN_07147	_NONE_	NM_001012680	chr23	24602086	24612185	egybuf.s.002669	2951714	2963599	97.1
GLEAN_16783	ECHDC1	NM_001035415	chrUn.003.1081	67944	98609	egybuf.s.001928	575636	620551	96.1
GLEAN_11600	C9orf86	NM_001076817	chr11	100455903	100474382	NOMATCH
GLEAN_22223	_NONE_	NM_181867	chr29	44412121	44413039	egybuf.s.001665	188057	189708	86.87
GLEAN_04175	CCDC115	NM_001034444	chr2	730185	733017	egybuf.s.001787	540141	550852	74.88
GLEAN_00565	C1orf43	NM_001015666	chr3	13978713	13986239	egybuf.s.001089	3284310	3293074	98.3
GLEAN_00681	ZNF644	NM_001082613	chr3	50553221	50610848	egybuf.s.002044	347572	414405	97.79
GLEAN_24155	TAF3	DV792128	chr13	16028099	16111545	egybuf.s.000757	1465811	1538827	79.17
GLEAN_19519	MLLT4	EE375499	chr9	93291423	93370844	egybuf.s.002599	695224	723788	79.18
GLEAN_04668	_NONE_	NM_001033614	chr23	7851931	7856510	egybuf.s.000110	1097906	1102735	84.84
GLEAN_03110	_NONE_	NM_001080319	chr4	59297101	59415127	egybuf.s.002582	2510688	2633711	95.43
GLEAN_06448	HADH	NM_001046334	chr6	16792021	16834632	egybuf.s.000475	480010	530520	91.98
GLEAN_19720	_NONE_	CK979411	chr10	23653524	23654019	egybuf.s.001033	1519405	1519928	95.59
GLEAN_26401	KPTN	NM_001076005	chr18	51116326	51124530	egybuf.s.002689	3126633	3139273	88.03
GLEAN_07351	ST3GAL3	NM_001002882	chr3	101890357	102118391	egybuf.s.001718	3440396	3595818	89.35
GLEAN_11291	FAM20B	NM_001076185	chr16	55090021	55118280	egybuf.s.000112	265979	290697	87.19
GLEAN_16082	_NONE_	DY464931	chr6	71875822	71900072	egybuf.s.002035	8458552	8477529	98.46
GLEAN_00416	PDXDC1	NM_001101859	chr25	13275193	13328235	egybuf.s.001512	1052752	1093046	92.75
GLEAN_17604	_NONE_	NM_174484	chr3	40657462	40679384	egybuf.s.004375	4222140	4222348	97.62
GLEAN_20275	PSMD7	NM_001034423	chr18	34166826	34174641	egybuf.s.004007	5258431	5267751	96.38
GLEAN_14107	KCNQ1	CK974764	chr29	42979604	43360196	egybuf.s.004741	604930	864492	78.25
GLEAN_19289	Mar_01	EV608718	chr6	2707677	2885840	egybuf.s.004209	628906	784911	98.85
GLEAN_14301	_NONE_	NM_174013	chr15	57573185	57630808	egybuf.s.001156	549256	641888	90.03
GLEAN_08468	EGFLAM	NM_001083478	chr20	34784620	34977836	NOMATCH
GLEAN_22022	MGA	DN546837	chr10	32482606	32551771	egybuf.s.001322	1813737	1814636	98.09
GLEAN_08473	_NONE_	NM_001105414	chr20	34111232	34147585	egybuf.s.000589	4822423	4931582	96.24
GLEAN_17951	SPHK2	BC116169	chr18	54438163	54444424	NOMATCH
GLEAN_14917	RARRES2	NM_001046020	chr4	102526234	102528163	egybuf.s.000963	4531611	4538647	89.96
GLEAN_19462	APLP2	DV889169	chr29	29167436	29228766	egybuf.s.001673	2198079	2211831	98.8
GLEAN_04643	XRN1	DY119045	chr1	118100269	118208916	egybuf.s.000011	2244188	2270495	94.35
GLEAN_12067	RECQL4	NM_001098037	chr14	198792	205505	egybuf.s.001570	269657	279716	74.93
GLEAN_08535	_NONE_	BI975458	chrUn.003.1353	73536	78703	NOMATCH
GLEAN_23652	_NONE_	EH377429	chr18	59224136	59235626	NOMATCH
GLEAN_15145	_NONE_	NM_174643	chrUn.003.699	28078	36999	egybuf.s.003130	1524065	1534819	97.21
GLEAN_21744	_NONE_	NM_001076874	chr4	31949698	32056941	egybuf.s.001033	2640416	2796408	89.05
GLEAN_13006	AOF2	BC151756	chr2	117696275	117762173	NOMATCH
GLEAN_09462	FAM55C	NM_001081529	chr1	46071433	46115673	egybuf.s.004113	1197383	1251164	94.63
GLEAN_14480	CARD9	NM_001077111	chr11	101289360	101295034	NOMATCH
GLEAN_06952	MTIF3	NM_001038066	chr12	28652979	28655895	egybuf.s.001561	11835769	11846848	89.39
GLEAN_19537	_NONE_	DV819979	chr23	7422558	7423386	egybuf.s.000110	4486525	4487339	94.49
GLEAN_24777	C11orf79	NM_001077045	chr29	35141328	35150170	egybuf.s.000877	596489	606244	96.12
GLEAN_23630	VCAN	NM_181035	chr7	76199100	76275695	egybuf.s.004538	793911	923369	98.99
GLEAN_14211	_NONE_	NM_001105417	chr7	63981190	64037711	egybuf.s.004589	2420240	2450923	90.72
GLEAN_24735	ALKBH1	NM_001102220	chr10	83426389	83448225	egybuf.s.000299	2409746	2433509	95.14
GLEAN_24593	C19orf39	BC149714	chr7	12688167	12689456	egybuf.s.003752	1750601	1752841	94.17
GLEAN_15781	CHST10	NM_001098011	chr11	5830474	5841474	egybuf.s.004376	149623	168825	94.42
GLEAN_15535	LIPE	NM_001080220	chr18	48251674	48271594	NOMATCH
GLEAN_21935	BTG1	NM_173999	chr5	22560878	22562339	egybuf.s.001469	173864	178930	82.04
GLEAN_22540	_NONE_	NM_001083708	chr25	36097084	36110376	egybuf.s.003578	235108	253090	87.2
GLEAN_06280	C9orf80	NM_001078064	chr8	83407485	83430483	egybuf.s.000556	4054480	4070899	72.33
GLEAN_03242	COPZ1	NM_174282	chr5	26294402	26312343	egybuf.s.002302	326520	346852	97.68
GLEAN_02570	POLE3	NM_001034390	chr8	84830516	84831681	egybuf.s.000556	4815206	4817880	97.87
GLEAN_07330	CLDN1	NM_001001854	chr1	73836677	73851666	egybuf.s.004216	1687236	1703199	96.5
GLEAN_20841	CD34	NM_174009	chr16	68630337	68652134	egybuf.s.000376	1227964	1243081	82.88
GLEAN_11521	ABHD14B	NM_001105441	chr22	47205705	47207916	egybuf.s.004482	817800	821870	81.22
GLEAN_08348	ZC3H15	NM_001046394	chr2	8615073	8635369	egybuf.s.003242	224398	247619	98.47
GLEAN_08424	EXOC7	NM_001034250	chr19	54963486	54980885	egybuf.s.000572	5729229	5757935	88.14
GLEAN_16014	_NONE_	DN284235	chr19	8658944	8662661	egybuf.s.001690	623963	624589	95.37
GLEAN_17840	MATR3	NM_001102486	chr7	47778048	47793365	egybuf.s.002228	2403953	2404403	98.55
GLEAN_14472	_NONE_	AV596824	chr11	100959893	100961523	NOMATCH
GLEAN_16276	GGTLA1	DT816074	chr17	68927887	68936785	NOMATCH
GLEAN_02452	CCT7	NM_001046171	chr11	11608031	11625182	egybuf.s.002400	633541	645484	95.32
GLEAN_05945	ENO1	NM_174049	chr16	42903615	42914593	egybuf.s.002816	156945	177970	98.01
GLEAN_09206	MAPKAP1	NM_001081603	chr11	91939700	92143408	egybuf.s.002137	4146175	4391242	75.41
GLEAN_19846	CCND3	NM_001034709	chr23	13902143	13907856	egybuf.s.000110	10499782	10505544	84.01
GLEAN_18665	GLOD4	NM_001101953	chr19	20590668	20609697	egybuf.s.004264	14481654	14503771	96.44
GLEAN_22126	CSN1S2	NM_174528	chr6	79637997	79649945	egybuf.s.003173	641517	662349	92.87
GLEAN_22972	CSTF1	NM_001077865	chr13	60041955	60048220	egybuf.s.002600	2214566	2230313	95.36
GLEAN_01400	TSG101	NM_001097995	chr29	21719806	21761140	egybuf.s.004252	3315321	3361631	96.09
GLEAN_02620	NRIP2	DV914673	chr5	105585939	105592424	egybuf.s.000668	4931702	4939545	84.06
GLEAN_25575	PRPF39	NM_001109789	chr21	49568071	49588681	egybuf.s.000599	1122483	1145089	93.85
GLEAN_00129	_NONE_	_NONE_	chrUn.003.7787	4957	5778	egybuf.s.035817	1867	2302	99.08
GLEAN_21212	_NONE_	NM_174077	chr7	58406823	58411570	egybuf.s.001670	925123	934728	97.13
GLEAN_16443	_NONE_	NM_001098005	chr5	59519381	59528551	egybuf.s.000487	3096604	3115236	81.03
GLEAN_02499	TAF13	NM_001075597	chr3	31689120	31696007	egybuf.s.004194	1431092	1440072	97.18
GLEAN_13390	_NONE_	DV813923	chrUn.003.143	126735	155316	egybuf.s.003172	2519657	2539626	98.82
GLEAN_00397	GMFG	NM_001024537	chr18	46879481	46884249	egybuf.s.002849	3265844	3270856	100
GLEAN_10233	_NONE_	NM_001099165	chr13	57665315	57674269	egybuf.s.002600	519329	568940	82.72
GLEAN_18994	_NONE_	NM_001037606	chr29	36617965	36631992	NOMATCH
GLEAN_25144	SEC23B	NM_001034626	chr13	39334347	39362311	egybuf.s.002174	793484	822853	96.92
GLEAN_20038	_NONE_	NM_175814	chrUn.003.851	97574	127193	egybuf.s.004409	118795	151958	98.32
GLEAN_08164	RHBDD2	NM_001046478	chr25	35459478	35466999	egybuf.s.001252	736444	742253	83.82
GLEAN_15519	SNRPA	NM_001046039	chr18	47284799	47294869	egybuf.s.000293	667855	680509	95.01
GLEAN_15071	TARDBP	NM_001046485	chr16	40421433	40426020	egybuf.s.001727	1883232	1887402	97.04
GLEAN_07171	_NONE_	EE390190	chr20	3070484	3071222	egybuf.s.001132	359596	360375	96.67
GLEAN_23357	PRELP	NM_174434	chr16	3918873	3922957	egybuf.s.002763	701779	707140	99.48
GLEAN_19201	AK3	NM_174237	chr8	39632418	39651453	egybuf.s.002629	2468785	2480124	90.42
GLEAN_03016	_NONE_	BC149057	chr7	14556915	14561257	egybuf.s.004436	1176428	1178169	76.05
GLEAN_07935	_NONE_	CK847060	chr17	41778466	42190058	NOMATCH
GLEAN_03119	ATP5A1	NM_174684	chr24	44140549	44149207	egybuf.s.000258	1858662	1866153	93.31
GLEAN_09038	SERPINB8	NM_001035287	chr24	8778555	8791434	egybuf.s.004338	4869121	4894800	95.92
GLEAN_13422	CD3Z	NM_174012	chr3	986651	1069398	egybuf.s.003693	1094245	1188286	96.37
GLEAN_10112	RAP1B	NM_175824	chr5	44824088	44830347	egybuf.s.004389	733226	743065	88.41
GLEAN_08157	TBL2	NM_001075535	chr25	35949695	35954335	egybuf.s.001252	187283	190945	89.79
GLEAN_24364	MND1	NM_001038223	chr17	4026663	4055398	egybuf.s.001105	869884	966359	85.76
GLEAN_03636	C1orf156	NM_001080356	chr16	33576233	33577355	egybuf.s.000601	1676021	1678399	98.05
GLEAN_22070	SCAP	NM_001101889	chr22	50472646	50511375	NOMATCH
GLEAN_02588	UNC5B	NM_001099029	chr28	24647970	24735644	egybuf.s.004741	6840872	6944849	80.06
GLEAN_15433	_NONE_	NM_001075393	chr2	96002045	96090559	egybuf.s.000588	8450770	8545812	94.95
GLEAN_20719	LAMB2	BC105436	chr22	48929371	48943271	egybuf.s.001207	223907	242207	93.22
GLEAN_24699	IFIH1	DV787075	chr2	31180743	31235772	egybuf.s.001593	4526103	4541698	72.42
GLEAN_24565	ACP5	DV915160	chr7	12826921	12830293	egybuf.s.003752	1925429	1928039	97.54
GLEAN_07310	ABTB1	NM_001083384	chr22	59798823	59803126	egybuf.s.003998	1686286	1695520	72.28
GLEAN_12805	LAMB1	S77716	chr4	40696796	40831619	egybuf.s.001800	3174452	3174763	92.62
GLEAN_20840	PLXNA2	AY581201	chr16	68307548	68513022	egybuf.s.000376	1084128	1087241	97.85
GLEAN_07763	ABHD6	NM_001075196	chr22	39946168	39986965	egybuf.s.001770	3414827	3453167	93.92
GLEAN_01778	ROGDI	NM_001075452	chr25	4315693	4320923	egybuf.s.003536	3912750	3922143	84.68
GLEAN_13528	UNC50	NM_001014921	chr11	4282375	4289908	egybuf.s.003358	2045879	2053777	84.68
GLEAN_22867	PAICS	NM_205813	chr6	66430268	66449058	egybuf.s.001877	655774	675296	88.01
GLEAN_09062	_NONE_	NM_001046070	chr14	3352871	3353623	egybuf.s.004259	814356	815848	86.38
GLEAN_04183	PTPN18	NM_001078069	chr2	748826	767324	egybuf.s.057049	0	231	87.45
GLEAN_22509	MAL2	NM_001081719	chr14	44579366	44610316	egybuf.s.003132	4093540	4113048	90.63
GLEAN_16874	XBP1	NM_001034727	chrUn.003.1015	49540	53543	egybuf.s.001642	7058851	7061859	93.53
GLEAN_20447	_NONE_	NM_001099215	chr5	5815391	5836060	egybuf.s.003058	3595977	3596635	98.07
GLEAN_05451	PLEKHA4	CR850919	chr18	53991810	54015070	egybuf.s.002689	1901581	1908161	94.54
GLEAN_25740	EEFSEC	NM_001083464	chr22	57664604	57775438	NOMATCH
GLEAN_17372	PLEKHH3	DT807686	chr19	44123810	44131996	NOMATCH
GLEAN_18606	ANKFY1	EE910940	chr19	23330854	23395884	egybuf.s.004264	17533013	17536826	99.67
GLEAN_02546	DNAJC3	NM_174756	chr12	67084560	67149562	egybuf.s.000531	1203006	1246824	86.76
GLEAN_16513	RNASEH2A	NM_001038534	chr7	11957777	11961731	egybuf.s.003529	750971	759224	95.11
GLEAN_16992	RBM35A	EE356176	chr14	69410021	69457551	egybuf.s.003998	225291	226148	98.36
GLEAN_26590	ALCAM	NM_174238	chr1	42075851	42302453	egybuf.s.000325	240757	310730	95.21
GLEAN_01444	DDX41	NM_001082602	chr7	35971310	35976616	egybuf.s.000010	10569186	10575345	91.16
GLEAN_21690	C13orf1	NM_001038206	chr12	17020148	17037616	egybuf.s.002909	180137	199768	82.38
GLEAN_25910	PDPN	NM_001033120	chr16	50376629	50409670	egybuf.s.002846	487021	521753	95.29
GLEAN_10398	TPP2	NM_001099034	chr12	61775117	61832947	egybuf.s.000542	2364503	2421114	91.16
GLEAN_07157	MON2	EE376559	chr5	50482950	50593249	egybuf.s.002415	665234	675066	99.67
GLEAN_07948	GUCY1B3	NM_174641	chr17	40506693	40523598	egybuf.s.001042	10568865	10618783	93.08
GLEAN_25439	AKAP9	DV879952	chr4	10350621	10510341	egybuf.s.001949	251445	263569	99.14
GLEAN_13834	CCDC131	EH165804	chr5	1392235	1441723	egybuf.s.002039	558586	568016	95.55
GLEAN_22928	_NONE_	NM_001075595	chr27	32746914	32774741	egybuf.s.004593	11541	181195	91.87
GLEAN_09530	FAM18B	NM_001046152	chr19	32247597	32255913	egybuf.s.000603	2219457	2230441	95.72
GLEAN_05599	PTPN2	NM_001035431	chr24	41588123	41655726	egybuf.s.000258	3634730	3685075	89.49
GLEAN_16435	FNTA	NM_177498	chr27	36165810	36189185	egybuf.s.000257	3226778	3231851	88.67
GLEAN_16680	CALCOCO2	NM_174400	chr19	36428033	36443335	egybuf.s.000603	7694248	7711449	94.9
GLEAN_26436	BAT4	NM_001076468	chr23	24118769	24120407	egybuf.s.004096	443234	446567	98.92
GLEAN_26622	_NONE_	NM_001075782	chr1	37671914	37676841	egybuf.s.003474	12642163	12685057	97.08
GLEAN_19463	ST14	NM_001076538	chr29	29256624	29294377	NOMATCH
GLEAN_10943	PPP1CA	NM_001035316	chr29	39744424	39748217	NOMATCH
GLEAN_23965	_NONE_	DY185048	chr20	65828167	66598745	NOMATCH
GLEAN_06891	UPF2	BC126821	chr13	10635666	11192200	egybuf.s.001288	1054589	1060750	95.83
GLEAN_25630	MFNG	NM_001101051	chr5	75049904	75064565	egybuf.s.001140	273811	291912	97.59
GLEAN_19015	MRPL49	NM_001014871	chr29	37448187	37450869	egybuf.s.002303	105477	109459	96.16
GLEAN_11607	PTGDS	NM_174791	chr11	100568707	100571255	NOMATCH
GLEAN_10636	SYMPK	BC133539	chr18	50617195	50646325	NOMATCH
GLEAN_20764	MANSC1	NM_001075592	chr5	96775962	96792966	egybuf.s.003172	1608505	1635130	96.17
GLEAN_00972	TFB2M	NM_001038127	chr16	27770300	27787966	egybuf.s.001051	5794047	5815522	93.49
GLEAN_03673	ZNF185	EV689018	chrX	27520804	27559329	egybuf.s.002643	301631	320656	96.95
GLEAN_24334	_NONE_	AW656211	chr18	52168608	52176757	egybuf.s.002689	3126633	3139273	88.03
GLEAN_22882	_NONE_	BC103300	chr7	363351	380593	egybuf.s.002921	448714	465028	91.76
GLEAN_01766	_NONE_	BC146219	chr7	97563910	97721726	egybuf.s.001862	422250	512798	95.53
GLEAN_00691	JMJD4	BC153835	chr7	2558738	2563563	egybuf.s.004513	904111	909837	93.43
GLEAN_13155	_NONE_	NM_001034034	chr5	10698360	10702105	egybuf.s.004354	1736987	1742637	95.47
GLEAN_25999	_NONE_	EE959807	chr19	52896990	52967977	egybuf.s.000572	3549398	3549674	85.87
GLEAN_22930	PPAPDC1B	BC104581	chr27	32702816	32706765	egybuf.s.004593	22	5305	88.71
GLEAN_20669	distroglycan	NM_174162	chr22	48635254	48648427	egybuf.s.004482	2789007	2804314	94.12
GLEAN_17675	USF2	NM_001001162	chr18	45747253	45756369	egybuf.s.000874	12432	23349	78.76
GLEAN_20011	RPS15	NM_001024541	chr7	35547559	35549194	egybuf.s.004007	3789466	3789910	80.37
GLEAN_02299	RPS20	NM_001034438	chr14	22893061	22894193	egybuf.s.002137	2529921	2530429	94.5
GLEAN_18040	HOMEZ	BT026324	chr10	23058685	23069584	egybuf.s.001548	609387	610242	97.64
GLEAN_10463	_NONE_	NM_001083683	chr23	24416448	24425867	egybuf.s.002577	609271	620508	97.61
GLEAN_10857	TMEM180	NM_001014925	chr26	20895508	20900883	egybuf.s.002070	2035612	2049861	94.14
GLEAN_20686	CISH	NM_001046586	chr22	47769966	47774224	egybuf.s.004482	1712354	1714414	91.85
GLEAN_13217	MAPKAPK5	DT834330	chr17	61440749	61470649	egybuf.s.001642	446535	459123	99.41
GLEAN_03577	_NONE_	DT898259	chr19	49768036	49782438	NOMATCH
GLEAN_22689	KHDRBS1	NM_001046442	chr2	110337285	110360033	egybuf.s.001879	85358	110763	93.71
GLEAN_07518	FAM131A	NM_001076118	chr1	76724285	76729145	egybuf.s.000010	3377901	3387476	83.94
GLEAN_24910	CLDN8	NM_001098096	chr1	6654015	6654693	egybuf.s.003474	1587870	1589876	97.42
GLEAN_26181	CCBL2	NM_001075370	chr3	52531618	52607812	egybuf.s.001248	421363	424568	98.73
GLEAN_04373	CHCHD2	NM_001034746	chr25	27715360	27720720	egybuf.s.001015	3738364	3744675	88.63
GLEAN_05171	MYL9	NM_001075234	chr13	67143953	67148268	egybuf.s.004484	4943594	4950152	89.37
GLEAN_07930	SFRS15	CR852637	chr1	2863261	2924372	egybuf.s.000232	3255260	3275813	76.91
GLEAN_12158	FOXP1	NM_001083689	chr22	28025848	28261159	egybuf.s.000108	447353	866494	97.58
GLEAN_17000	KIAA1429	BC148879	chr14	69554874	69617990	egybuf.s.001802	347477	394644	94.49
GLEAN_13469	ARHGAP25	NM_001046392	chr11	62262574	62353924	egybuf.s.001991	4642254	4740669	97.54
GLEAN_21880	_NONE_	NM_001105625	chr10	60280048	60300825	NOMATCH
GLEAN_22102	MAP4	NM_174105	chr22	49997079	50089148	egybuf.s.001207	1274580	1372438	98.43
GLEAN_24384	UBE2D1	NM_001038167	chr26	1614441	1649925	egybuf.s.003772	322650	361825	80.27
GLEAN_17241	SIAE	NM_001045968	chr29	23474064	23511370	egybuf.s.000947	787088	823181	92.7
GLEAN_21126	C1orf164	NM_001076941	chr3	99134620	99175461	egybuf.s.001718	2586387	2899464	92.67
GLEAN_04391	SUMF2	NM_001014881	chr25	27693248	27703046	egybuf.s.001015	3712780	3722004	90.47
GLEAN_12716	HSPA9	NM_001034524	chr7	47052472	47067506	egybuf.s.002228	3182081	3198891	95.82
GLEAN_26751	_NONE_	NM_174532	chr4	108793340	108796352	egybuf.s.004291	805985	832102	85.36
GLEAN_14945	HNRNPA0	BC150027	chr7	43706768	43707686	egybuf.s.002228	3928448	3931476	82.97
GLEAN_25990	_NONE_	NM_001046188	chr19	51623931	51635417	egybuf.s.000572	2008567	2019023	78.97
GLEAN_03855	CHMP2A	NM_001034550	chr18	59804530	59806274	egybuf.s.000250	453661	457469	91.76
GLEAN_23330	FMNL3	DV924310	chr5	30863740	30913171	egybuf.s.004393	1446937	1451931	97.61
GLEAN_12873	IFI35	NM_001075462	chr19	44548399	44561882	egybuf.s.000466	5758006	5772202	97.82
GLEAN_19483	_NONE_	NM_001097990	chr15	68180122	68205142	egybuf.s.004511	335667	372746	94.23
GLEAN_23531	MLLT11	NM_001076169	chr3	17445274	17445547	egybuf.s.000996	1140587	1145741	92.13
GLEAN_14441	_NONE_	DV932190	chr17	61052259	61220447	egybuf.s.001642	205360	213170	99.24
GLEAN_13815	_NONE_	NM_001035296	chr5	108535047	108535441	egybuf.s.000668	8047711	8070772	92.9
GLEAN_20807	RIC8B	DV891127	chr5	65541206	65640795	egybuf.s.001508	1280249	1328690	92.71
GLEAN_14954	XPNPEP1	NM_001075602	chr26	29461838	29501376	egybuf.s.003425	552001	600485	97.49
GLEAN_00706	DHRS13	NM_001075687	chr19	20038909	20043376	egybuf.s.004264	12473728	12479198	77.1
GLEAN_02013	TEAD2	NM_001103347	chr18	53726905	53738767	egybuf.s.002689	1470970	1484232	94.86
GLEAN_10399	_NONE_	DT896331	chr12	61650372	61650834	egybuf.s.000542	2561898	2585687	99.44
GLEAN_17783	CDH1	NM_001002763	chr18	33230594	33301531	egybuf.s.004007	4301145	4323868	91.77
GLEAN_13191	PHB2	NM_001046198	chr5	10321951	10326118	egybuf.s.004354	1267574	1272430	83
GLEAN_07757	EXT1	NM_001098095	chr14	46333619	46646902	egybuf.s.003132	5360667	5695078	98.36
GLEAN_19739	YWHAQ	NM_001078127	chr11	72363201	72392715	egybuf.s.000011	8751708	8784456	92.14
GLEAN_05647	FAM62A	NM_001077943	chr5	56243405	56256426	egybuf.s.001125	589580	606372	93.77
GLEAN_13317	PECI	NM_001034242	chr23	48507109	48524344	egybuf.s.004030	19298	36133	87.47
GLEAN_19030	HTATIP	DV894434	chr29	38045103	38052218	egybuf.s.002303	806173	811259	90.67
GLEAN_11973	SLBP	NM_001045880	chr6	105983179	105994095	egybuf.s.001640	269928	283457	80.57
GLEAN_18909	MLYCD	NM_001098946	chr18	7570003	7582760	egybuf.s.003496	2974387	2991663	86.68
GLEAN_13478	PCYOX1	NM_001105474	chr11	63767795	63779219	egybuf.s.003366	1857120	1868223	88.59
GLEAN_08844	FIP1L1	BC102790	chr6	63312024	63376456	egybuf.s.002513	2057895	2131264	86.47
GLEAN_22493	ADIPOQ	BC149007	chr6	12373178	12411510	egybuf.s.000010	708425	711838	97.25
GLEAN_13940	_NONE_	NM_001102127	chr25	17092104	17133988	egybuf.s.001512	1497049	1640703	93.81
GLEAN_24007	ANGPTL2	NM_001109814	chr11	93520172	93541292	egybuf.s.002137	5868008	5895855	92.95
GLEAN_04048	MRPS35	NM_001075619	chr5	76161300	76204740	egybuf.s.002045	457288	503849	92.42
GLEAN_12586	VEZF1	NM_001102227	chr19	6076981	6085778	egybuf.s.003474	282016	294818	98.96
GLEAN_15012	FBXO32	NM_001046155	chr14	14398637	14430325	egybuf.s.003165	2707993	2742225	77.3
GLEAN_26689	_NONE_	NM_001077807	chr29	32970552	32973233	egybuf.s.004378	117182	120019	96.66
GLEAN_11979	SLC26A1	AV603690	chr6	105406552	105409097	NOMATCH
GLEAN_11082	GIT1	DT815463	chr19	19067147	19075848	NOMATCH
GLEAN_23086	TXNL4B	NM_001014897	chr18	35674824	35677527	egybuf.s.000984	1734994	1743239	96.57
GLEAN_01860	ATP13A2	DT822818	chr2	123721466	123740887	NOMATCH
GLEAN_26681	EEF1G	NM_001040487	chr29	33204285	33213784	egybuf.s.004378	380558	390902	98.54
GLEAN_19799	NCKIPSD	DV872735	chr22	51214467	51226152	NOMATCH
GLEAN_06041	PDE7A	EE345073	chr14	30243863	30279719	egybuf.s.000217	1938445	1952094	100
GLEAN_09628	KRT23	NM_001101935	chr19	40133186	40150414	egybuf.s.000466	3615768	3633871	92.95
GLEAN_10829	ARL3	NM_001038567	chr26	18691337	18723812	egybuf.s.002070	2230800	2257312	93.75
GLEAN_00766	_NONE_	NM_001076291	chr8	68792352	68802559	egybuf.s.001720	3548197	3559722	95.61
GLEAN_10382	ZNF259	NM_001038504	chr15	18849567	18858048	egybuf.s.001724	1115879	1125210	90.72
GLEAN_16943	_NONE_	CR553787	chr7	50992993	50995426	egybuf.s.002228	363051	366284	96.38
GLEAN_14709	MGST1	NM_001007815	chr5	92705680	92720711	egybuf.s.004767	690112	708146	99.45
GLEAN_21122	UFM1	NM_001046314	chr12	17815115	17827331	egybuf.s.002513	2565363	2571928	87.22
GLEAN_11510	ACY1	NM_001077115	chr22	47191367	47195681	egybuf.s.004482	799089	805359	92.01
GLEAN_09583	THRA	NM_001046329	chr19	40875642	40888660	egybuf.s.000466	2773847	2790933	85.1
GLEAN_02597	DDIT4	NM_001075922	chr28	25599516	25618329	egybuf.s.004741	7931478	7934172	88.86
GLEAN_08461	CAV1	NM_174004	chr4	50664460	50698126	egybuf.s.000490	1324094	1363608	98.86
GLEAN_00026	DBNDD1	NM_001099005	chr18	12474091	12482864	egybuf.s.001717	113085	116050	75.42
GLEAN_01415	_NONE_	AW429453	chr11	70334618	70369657	egybuf.s.003629	451233	454248	98.55
GLEAN_24855	AMOTL2	BT026225	chr1	125047828	125061052	egybuf.s.000232	5548160	5560380	79.78
GLEAN_11430	_NONE_	NM_001046624	chr18	2932430	3095842	egybuf.s.002973	3108467	3257261	83.11
GLEAN_04431	_NONE_	NM_001037476	chr15	59167774	59335635	egybuf.s.002123	2000970	2217733	82.26
GLEAN_02082	_NONE_	NM_001078139	chr7	17273290	17274309	egybuf.s.002302	3290332	3290731	72.43
GLEAN_05426	SLC44A1	EE349292	chr8	90547051	90741049	egybuf.s.000647	2363130	2378785	72.91
GLEAN_15002	ZHX2	EE344563	chr14	14923501	14926018	egybuf.s.003165	3229940	3230833	94.54
GLEAN_14567	EXOC6	NM_001101885	chr26	11333821	11508682	egybuf.s.002927	2091277	2243776	93.02
GLEAN_03389	NFE2L2	NM_001011678	chr2	20223707	20255687	egybuf.s.004493	2157045	2161772	92.32
GLEAN_22121	VRK1	NM_001038224	chrUn.003.1234	44405	85557	egybuf.s.000599	8583062	8631684	83.91
GLEAN_16256	ZDHHC4	NM_001035292	chr25	38562674	38569937	egybuf.s.001739	777948	786747	99.33
GLEAN_24680	BSG	NM_001075371	chr7	39995328	40001543	egybuf.s.003405	417426	421340	89.6
GLEAN_10314	_NONE_	EE982070	chrUn.003.1907	48663	49273	egybuf.s.004133	240079	240614	100
GLEAN_21889	GATM	NM_001045878	chr10	60342639	60357611	egybuf.s.000719	555429	570821	90.46
GLEAN_03312	GSN	NM_001113284	chr8	103169685	103198861	egybuf.s.002591	1212295	1248827	92.03
GLEAN_19839	TBCC	NM_001075709	chr23	14599852	14600890	egybuf.s.000110	11262925	11265110	79.88
GLEAN_15617	UBE2G2	NM_001076328	chr1	131763258	131787887	egybuf.s.000630	586741	609894	91.69
GLEAN_26430	_NONE_	NM_001015608	chr23	24058989	24064179	egybuf.s.004096	374352	380127	98.32
GLEAN_00835	RABEP2	NM_001083408	chr25	21311893	21323557	egybuf.s.001015	1609121	1625111	77.52
GLEAN_25210	_NONE_	DV821874	chr26	22475034	22475265	egybuf.s.002070	3768715	3773575	92.86
GLEAN_23325	LASS5	NM_001102132	chr5	30427924	30456868	egybuf.s.004393	731763	732497	99.31
GLEAN_02111	DLG4	DV893034	chr19	25829452	25851511	egybuf.s.004264	19973966	19982149	94.43
GLEAN_20191	C11orf58	NM_001035474	chr15	29663599	29687793	egybuf.s.002602	2065503	2095329	97.48
GLEAN_12151	_NONE_	NM_205794	chr14	5256414	5257525	egybuf.s.000361	2668262	2717832	97.88
GLEAN_17086	DPT	NM_001045903	chr16	34625636	34660990	egybuf.s.003376	789071	826484	98.11
GLEAN_03774	UBTF	AY225853	chr19	42578577	42588510	egybuf.s.000466	6851360	6852320	94.85
GLEAN_26519	GIT2	DT836759	chr17	57863996	57903524	egybuf.s.001642	1659256	1677733	99.43
GLEAN_02726	ARRDC2	NM_001081592	chr7	5145955	5149273	egybuf.s.004513	2960827	2965889	85.27
GLEAN_01369	ZKSCAN5	BC149240	chr25	36842052	36855148	egybuf.s.003578	1518234	1538254	97.93
GLEAN_14084	RPS24	NM_001025339	chr28	28731478	28734063	egybuf.s.001207	499900	500339	96.45
GLEAN_08436	GALK1	NM_001099381	chr19	54698455	54705343	NOMATCH
GLEAN_26481	DOLPP1	BC105269	chr11	95028817	95036721	egybuf.s.000109	228969	244440	94.63
GLEAN_04856	_NONE_	EE963665	chr17	19583077	19585237	egybuf.s.002228	2403953	2404403	98.55
GLEAN_18977	MACROD1	NM_001046509	chr29	36419575	36580630	egybuf.s.004115	571039	683921	87.24
GLEAN_08927	_NONE_	BE477191	chrUn.003.2071	33373	35347	egybuf.s.002178	5073778	5075914	94.82
GLEAN_12735	_NONE_	NM_001034495	chr11	91013951	91018014	egybuf.s.002137	3665517	3671462	94.18
GLEAN_15485	_NONE_	EE970548	chr18	47942208	48136607	egybuf.s.000497	6140	25256	97.05
GLEAN_05087	CMAH	DV778824	chr23	29459587	29503308	egybuf.s.002131	1615933	1643523	95.37
GLEAN_12947	_NONE_	AV605563	chr8	58701329	58701753	egybuf.s.002872	2899385	2899888	94.41
GLEAN_02227	SLC33A1	NM_001075758	chr1	106399730	106419196	egybuf.s.004479	990555	1014057	97.71
GLEAN_13800	_NONE_	EV631130	chr5	107733201	107797012	NOMATCH
GLEAN_13644	C19orf10	NM_001001164	chr7	16052811	16064243	egybuf.s.004669	3530309	3544375	98.83
GLEAN_00952	_NONE_	NM_001102103	chr26	21551213	21580978	egybuf.s.002070	2965531	3012743	96.07
GLEAN_13013	_NONE_	NM_001076957	chr2	116869346	116869766	egybuf.s.002690	10789162	10793831	94.29
GLEAN_24561	IDH1	NM_181012	chr2	88791989	88808089	egybuf.s.000415	165715	189037	97.89
GLEAN_22697	EIF3I	NM_001015628	chr2	110186706	110194248	egybuf.s.001779	7256719	7265439	98.49
GLEAN_23406	SF4	NM_001103278	chr7	1784188	1816078	egybuf.s.004513	1487696	1523252	97.72
GLEAN_21655	_NONE_	NM_001033629	chr23	24718283	24727492	egybuf.s.004096	572230	583846	97.07
GLEAN_24138	GTDC1	NM_001076035	chr2	47433484	47746057	egybuf.s.002471	3964743	4333802	94.37
GLEAN_19494	_NONE_	_NONE_	chr11	95983474	95983945	egybuf.s.035817	1867	2302	99.08
GLEAN_21665	MMRN1	NM_001102500	chr6	32537661	32610835	egybuf.s.000006	1967535	2092995	98.7
GLEAN_15026	_NONE_	NM_001098922	chr19	50073716	50076622	egybuf.s.004586	843805	847288	97.97
GLEAN_00057	NEDD4	DT807622	chr10	49619441	49761168	egybuf.s.001406	4009961	4028221	95.63
GLEAN_23523	ECM1	NM_001099706	chr3	17932774	17937984	egybuf.s.000996	1650929	1657173	97.18
GLEAN_17198	MCCC1	DV786392	chr1	78230912	78289219	egybuf.s.000010	4639749	4667203	77.99
GLEAN_12743	MAP7	NM_001101874	chr9	70660078	70829883	egybuf.s.003297	3403614	3575285	97.81
GLEAN_24583	CARM1	DV927635	chr7	12222309	12276210	egybuf.s.003752	1242818	1253055	77.86
GLEAN_04978	SLMAP	BC149216	chr22	41137129	41196632	egybuf.s.001770	3740710	3794944	97.57
GLEAN_01531	_NONE_	_NONE_	chr16	34901745	34901877	egybuf.s.035817	1867	2302	99.08
GLEAN_00948	EIF2AK3	NM_001098086	chr11	45593015	45676671	egybuf.s.001503	3269627	3360857	90.45
GLEAN_24017	GARNL3	NM_001077872	chr11	93813813	93876370	egybuf.s.002137	6097265	6214193	97.83
GLEAN_14521	INOC1	EE383070	chr10	31889350	31984060	egybuf.s.001322	2518774	2532468	98.71
GLEAN_19651	ZNF143	NM_001102154	chr15	37101500	37149129	egybuf.s.002602	10202705	10278207	74.92
GLEAN_08816	_NONE_	NM_001015554	chr3	89875317	89899410	egybuf.s.001742	937758	964142	98.09
GLEAN_18829	_NONE_	NM_001083432	chr11	67737643	67745177	egybuf.s.003366	6221086	6228997	89.52
GLEAN_24325	_NONE_	DT721787	chr18	52639417	52639952	egybuf.s.002690	10506223	10509229	86.75
GLEAN_26458	SH3GLB2	NM_001076802	chr11	94972621	94988836	NOMATCH
GLEAN_02671	ALDH2	NM_001075367	chr17	62112439	62137494	egybuf.s.001642	495035	526718	90.14
GLEAN_10873	_NONE_	DV806213	chr4	104938674	104939451	NOMATCH
GLEAN_10998	_NONE_	DN520344	chr18	56059630	56060698	NOMATCH
GLEAN_00816	CORO1A	NM_174521	chr25	21529214	21532909	egybuf.s.001015	1866170	1871497	94.29
GLEAN_00497	_NONE_	DY082996	chr3	14080965	14081511	egybuf.s.002626	2572316	2646140	87.52
GLEAN_00823	ATXN2L	DV879905	chr25	21369054	21380145	NOMATCH
GLEAN_24837	DYNC1I2	NM_001075883	chr2	23426438	23496672	egybuf.s.003525	3557541	3618413	95.87
GLEAN_15718	CHD8	DV927497	chr10	21265046	21314923	egybuf.s.001010	3653499	3657118	100
GLEAN_11437	_NONE_	NM_001077866	chr27	39869849	39871804	egybuf.s.002035	7348368	7348846	98.26
GLEAN_03956	_NONE_	DT820972	chr23	25472485	25492950	egybuf.s.004096	655266	659908	98.18
GLEAN_15115	SDAD1	NM_001102489	chr6	82733792	82769476	egybuf.s.000618	12873	50101	96.36
GLEAN_25076	LOXL1	NM_174383	chr21	33382897	33406689	NOMATCH
GLEAN_07452	_NONE_	EE334369	chr22	58934360	58984604	NOMATCH
GLEAN_10652	ERCC2	NM_001103317	chr18	50245395	50261802	NOMATCH
GLEAN_12896	ZFP64	NM_001103287	chr13	79511900	79549050	egybuf.s.001419	8037366	8048357	96.77
GLEAN_20391	SSR4	NM_001038503	chrX	28740858	28744536	egybuf.s.001864	679699	684861	86.79
GLEAN_22145	USP13	DN532703	chr1	84201169	84369523	egybuf.s.001362	4619106	4640946	98.15
GLEAN_19843	MRPS10	NM_001035314	chr23	14125024	14136264	egybuf.s.000110	10750123	10762996	96.42
GLEAN_25425	GOLPH3	NM_001075948	chr20	40498539	40548693	egybuf.s.003804	3140569	3160519	78.52
GLEAN_12108	_NONE_	NM_001099365	chr11	100611483	100611891	egybuf.s.000255	635313	635958	71.49
GLEAN_15715	SALL2	NM_001102112	chr10	21185915	21198091	egybuf.s.001010	3532096	3537461	87.49
GLEAN_02327	CNOT2	NM_001103277	chr5	42571389	42654203	egybuf.s.000668	1203150	1294850	95.96
GLEAN_15225	_NONE_	NM_001046390	chrUn.003.542	122331	177757	egybuf.s.000490	1656654	1669059	98.89
GLEAN_14355	MAT2A	NM_001101131	chr11	47601165	47606124	egybuf.s.001503	1150574	1157634	97.83
GLEAN_26273	_NONE_	NM_001076237	chr23	5375941	5379211	egybuf.s.000110	1022715	1028374	94.18
GLEAN_23826	PRSS8	NM_001076931	chr25	28042639	28046111	egybuf.s.001015	3132250	3137405	97.31
GLEAN_04521	_NONE_	D90414	chr4	80538633	80556139	egybuf.s.002741	859191	940907	95.42
GLEAN_16968	_NONE_	_NONE_	chr7	50329858	50330563	egybuf.s.035817	1867	2302	99.08
GLEAN_22704	RBBP4	NM_001077013	chr2	109825280	109840836	egybuf.s.003130	1762759	1765025	98.01
GLEAN_18122	ABCD4	BT020935	chr10	80040697	80055585	egybuf.s.001690	3387108	3399194	97.2
GLEAN_07018	_NONE_	DY149821	chr10	77298702	77299444	egybuf.s.004504	3765216	3765410	100
GLEAN_10824	MOXD1	DV783335	chr9	63628556	63725358	egybuf.s.003225	1677397	1705750	82.57
GLEAN_14570	IDE	NM_001075849	chr26	11775358	11867760	egybuf.s.002927	1678521	1744669	96.04
GLEAN_21200	PCMT1	NM_001079617	chr9	79241347	79273650	egybuf.s.004753	2336274	2374383	94.67
GLEAN_06927	BIRC3	NM_001035293	chr15	4910475	4940508	egybuf.s.001661	32260	53678	82.85
GLEAN_08415	_NONE_	EH377303	chrUn.003.982	4260	72876	NOMATCH
GLEAN_25253	_NONE_	BC102833	chr9	36577714	36577948	egybuf.s.001779	3303279	3305090	95.79
GLEAN_02166	TNK1	EV622318	chr19	25986767	25992062	egybuf.s.004264	20160950	20164089	82.67
GLEAN_13001	_NONE_	NM_001014945	chr2	118157706	118159466	egybuf.s.002690	9374890	9376876	95.95
GLEAN_18931	COG6	NM_001035069	chr12	20553749	20606992	egybuf.s.001561	1078136	1134328	91.95
GLEAN_18374	Sep_10	NM_001046176	chr11	43021088	43076694	egybuf.s.002291	293949	333019	93.37
GLEAN_14475	NOTCH1	AB235416	chr11	101097400	101163476	NOMATCH
GLEAN_15977	MKRN2	NM_001045989	chr22	54575830	54614670	NOMATCH
GLEAN_16683	UBE2Z	BC142221	chr19	36346384	36359663	egybuf.s.000603	7608467	7621886	86.75
GLEAN_24285	ETS2	NM_001080214	chr1	138435558	138451618	egybuf.s.003055	285186	298079	95.28
GLEAN_14885	ALDH9A1	NM_001046423	chr3	3531191	3559988	egybuf.s.001316	7130755	7162580	92.98
GLEAN_26460	_NONE_	BT030510	chr11	94837510	94847665	egybuf.s.002137	7649297	7695593	96.96
GLEAN_14230	_NONE_	BC102833	chr2	112496393	112496627	egybuf.s.001779	3303279	3305090	95.79
GLEAN_14547	CHST14	NM_001098012	chr10	31460201	31461332	egybuf.s.001322	3010147	3011838	84.22
GLEAN_06920	ATPBD1B	NM_001098973	chr2	115451372	115459992	egybuf.s.003208	1335970	1346787	78.64
GLEAN_05711	ATP5B	NM_175796	chr5	55853205	55858395	egybuf.s.001125	156596	162909	99.89
GLEAN_08637	_NONE_	EH147550	chr13	54367874	54373312	egybuf.s.003311	4521225	4522316	97.02
GLEAN_09713	_NONE_	NM_001109807	chr2	22861113	22883610	egybuf.s.001482	1250458	1251351	98.4
GLEAN_18493	ATXN10	NM_001077051	chr5	115018918	115158864	egybuf.s.002946	2796831	2935170	89.41
GLEAN_08679	_NONE_	AY786141	chr4	91860350	91860965	egybuf.s.002035	7348368	7348846	98.26
GLEAN_03060	DERL3	NM_001076323	chr17	67771791	67773708	egybuf.s.000870	1921367	1923858	70.63
GLEAN_14003	TTC35	NM_001080327	chr14	56837333	56887005	egybuf.s.003098	2154683	2211519	98.94
GLEAN_13963	CD9	NM_173900	chr5	102768359	102802585	egybuf.s.000694	876371	891685	81.85
GLEAN_11469	ABHD11	NM_001034372	chr25	34813842	34816079	egybuf.s.001252	48918	51057	79.26
GLEAN_19993	C19orf6	DT830433	chr7	35226278	35234260	egybuf.s.003405	802814	805966	89.68
GLEAN_18190	_NONE_	BM446339	chr21	62992488	62993859	NOMATCH
GLEAN_08724	SEC24C	DV889229	chr28	26766431	26786136	egybuf.s.004741	9395381	9397615	98.88
GLEAN_11417	_NONE_	BC119997	chr3	66705792	66715924	egybuf.s.002048	1774785	1795981	97.99
GLEAN_19286	C11orf24	NM_001075388	chrUn.003.133	106607	108438	NOMATCH
GLEAN_24371	FGG	NM_173911	chr17	2553023	2560714	egybuf.s.004445	218277	218661	98.96
GLEAN_20161	EIF3K	NM_001034489	chr18	43474243	43487027	egybuf.s.002849	2477039	2491581	93.07
GLEAN_20577	C1orf123	NM_001038130	chr3	91508236	91515131	egybuf.s.002220	569842	578837	88.05
GLEAN_03067	_NONE_	NM_001083800	chr17	67456260	67472525	egybuf.s.000870	1367189	1770138	90.7
GLEAN_14334	_NONE_	_NONE_	chr28	33994509	34027871	egybuf.s.035817	1867	2302	99.08
GLEAN_12413	_NONE_	NM_001078089	chr5	92240426	92240816	egybuf.s.000269	512276	512953	79.37
GLEAN_19009	PPP2R5B	NM_001075232	chr29	37271181	37278580	egybuf.s.004115	1533881	1544066	84.21
GLEAN_02522	TMEM63B	BC119857	chr23	20407961	20427187	egybuf.s.004193	608102	621693	89.92
GLEAN_21008	MAPK7	NM_001099080	chr19	33583304	33587664	egybuf.s.000603	3474600	3483980	93.51
GLEAN_04021	POLR3E	EH176606	chr25	18802927	18827396	egybuf.s.002266	4947987	4957396	98.25
GLEAN_22534	GNB2	NM_001097561	chr25	36236761	36239081	egybuf.s.003578	417650	424965	81.18
GLEAN_26671	_NONE_	BC104601	chr29	33301110	33302819	NOMATCH
GLEAN_05723	RNF41	NM_001046525	chr5	56185752	56192277	egybuf.s.001125	507353	534894	94.92
GLEAN_09280	MEX3D	EV693805	chr7	40237375	40240128	NOMATCH
GLEAN_00304	_NONE_	DV835513	chr3	4266256	4266544	egybuf.s.000811	8087559	8134349	97.49
GLEAN_10519	THNSL2	EE979670	chr11	49352461	49367652	egybuf.s.001503	2863647	2871315	97.99
GLEAN_18126	_NONE_	_NONE_	chr10	79685182	79685665	egybuf.s.035817	1867	2302	99.08
GLEAN_13138	occludin	NM_001082433	chr20	10504359	10543379	egybuf.s.002339	127678	181988	96.92
GLEAN_12767	RDH11	DV887139	chr10	73879972	73888297	egybuf.s.003766	3131534	3140004	97.3
GLEAN_21996	RPS12	NM_001014387	chr9	64015115	64018392	egybuf.s.002927	1869035	1869541	93.32
GLEAN_19397	RPL37	NM_001078132	chr20	33273118	33275644	egybuf.s.003536	3539005	3539408	76.34
GLEAN_18139	RBM25	BC102106	chr10	78967875	79006892	egybuf.s.001690	2192555	2231200	96.58
GLEAN_24684	KTN1	NM_001102205	chr10	64099729	64165015	egybuf.s.000719	3771838	3860912	95.7
GLEAN_09356	COX5A	NM_001002891	chr21	32488849	32497621	egybuf.s.003680	3566916	3573260	76.42
GLEAN_22735	ARMC9	NM_001046418	chr2	107813716	107965702	egybuf.s.001779	4596329	4767249	94.13
GLEAN_24860	E2F6	NM_001076848	chr11	82591742	82611853	egybuf.s.004518	3348676	3360031	80.77
GLEAN_06722	PALB2	DN287071	chrUn.003.2130	7185	31500	egybuf.s.002266	6381190	6382082	98.54
GLEAN_02689	ARID4A	EE359754	chr10	65916171	65975655	egybuf.s.000719	6620098	6620948	100
GLEAN_06406	USP9X	DV889051	chrUn.003.178	174120	252932	egybuf.s.002840	5176495	5184646	99.13
GLEAN_04351	EEF1A1	NM_174535	chr9	9446410	9448533	egybuf.s.003415	8593374	8602812	95.64
GLEAN_25680	LGALS3	NM_001102341	chr10	61869939	61887392	egybuf.s.000719	3313519	3325444	86.56
GLEAN_20713	GPX1	NM_174076	chr22	48798391	48799087	egybuf.s.001207	75371	78757	81.32
GLEAN_21656	_NONE_	NM_001076983	chr23	24751046	24754541	egybuf.s.004096	608357	612475	90.59
GLEAN_17574	CPXM1	NM_001015642	chr13	52742210	52748401	egybuf.s.003311	2664285	2670594	92.15
GLEAN_02210	OCIAD1	NM_001015648	chr6	64147736	64168341	egybuf.s.002513	484833	507733	86.67
GLEAN_02147	_NONE_	NM_001046095	chr19	25524712	25527973	egybuf.s.004264	19636613	19639889	75.8
GLEAN_20524	PDCD7	EE342073	chr10	10570891	10579322	egybuf.s.001548	11007491	11015840	99.85
GLEAN_18923	_NONE_	CB452595	chr6	27149441	27299898	egybuf.s.001942	1004233	1010646	99
GLEAN_24738	C14orf133	NM_001098000	chr10	83224558	83247316	egybuf.s.000299	2184957	2212925	96.16
GLEAN_02623	B4GALNT3	EE982340	chr5	106040403	106135977	egybuf.s.000668	5536385	5540832	99.75
GLEAN_10475	PPAP2B	NM_001076473	chr3	86954014	87019765	egybuf.s.001480	9073	103578	96.16
GLEAN_25658	FAIM3	BE757176	chr16	198665	216184	egybuf.s.002039	5384621	5390189	98.34
GLEAN_00708	C17orf63	EH374146	chr19	20128857	20137297	NOMATCH
GLEAN_01315	TTF1	NM_001102083	chr11	97498349	97522290	egybuf.s.000109	3736594	3758841	96.49
GLEAN_16817	_NONE_	EH166573	chr12	75741113	75753151	NOMATCH
GLEAN_02108	GABARAPL1	NM_001034048	chr19	25873726	25875190	egybuf.s.004264	20022301	20024179	85.2
GLEAN_19886	KLHDC3	NM_001014966	chr23	14821011	14824434	egybuf.s.000110	11517986	11522749	98.38
GLEAN_04715	PLEKHG3	BC108131	chr10	71574282	71588824	egybuf.s.000023	916044	923046	84.78
[truncated: 1,891 more rows]

## Sheet: Pregnancy_Mammary_Set
Supplementary Table: The table GLEAN includes genes as given in the paper of Lemay et al. The other columns includes gene entry in NCBI, Ensemble, chromosomal positions in cattle, and information of the gene in our assembly including IDS and positional information.
GLEAN_ID	Gene Symbol	NCBI accession	Chromosome(Cattle)	Start(Cattle)	End(Cattle)	scaffold	Start	End	Match Percentage
GLEAN_02453	ALMS1	DT818106	chr11	11799565	11989282	egybuf.s.002400	336203	339113	98.09
GLEAN_23557	POGZ	NM_001038213	chr3	17060597	17089431	NOMATCH
GLEAN_11616	SESTD1	DV777707	chrUn.003.358	95961	236140	NOMATCH
GLEAN_01827	_NONE_	NM_001101949	chr2	121488337	121495371	egybuf.s.002690	5550617	5556743	71.21
GLEAN_00305	WDR42A	NM_001101923	chr3	4279969	4305291	egybuf.s.000811	8200694	8202583	99.27
GLEAN_23350	C12orf41	NM_001024571	chr5	31811178	31836453	egybuf.s.004393	2469790	2490995	94.06
GLEAN_26678	EML3	NM_001101846	chr29	33235438	33244169	egybuf.s.004378	414654	424273	77.79
GLEAN_18815	UBE2B	NM_001037459	chr7	42488431	42500835	egybuf.s.004804	701696	715132	91.15
GLEAN_24717	APOD	NM_001076301	chr1	65327140	65336792	egybuf.s.004375	4431335	4444923	96.53
GLEAN_14878	C10orf59	EH183178	chr26	5982745	6261990	egybuf.s.002737	949887	1226090	79.13
GLEAN_18491	FBLN1	NM_001098029	chr5	114878177	114927741	egybuf.s.002946	2619747	2700402	85.02
GLEAN_14673	MAP2K6	NM_001034045	chr19	61375903	61482857	egybuf.s.000107	3725221	3847386	98.95
GLEAN_14452	MRPL17	NM_001034274	chr15	43792727	43793889	egybuf.s.004813	252661	254989	92.33
GLEAN_23471	ETFB	NM_001038582	chr18	54618509	54630931	egybuf.s.001935	1230819	1244174	88.23
GLEAN_16994	INTS8	NM_001102556	chr14	69257931	69302734	NOMATCH
GLEAN_03302	MAF1	NM_001034424	chr14	521726	523191	egybuf.s.001570	722963	726320	70.02
GLEAN_00723	_NONE_	EE372445	chr23	24336768	24349550	NOMATCH
GLEAN_21140	IPP	DY170131	chr3	98141506	98173585	egybuf.s.001718	1464393	1467728	99.14
GLEAN_12675	_NONE_	NM_001105370	chr2	124559498	124559930	egybuf.s.002690	8635616	8641070	87.89
GLEAN_06453	NOLA1	NM_001035303	chr6	15181066	15187847	egybuf.s.000283	1271201	1279712	96.7
GLEAN_13860	_NONE_	NM_001109806	chr3	9942760	9949368	egybuf.s.001925	1823987	1824814	99.75
GLEAN_08844	FIP1L1	BC102790	chr6	63312024	63376456	egybuf.s.002513	2057895	2131264	86.47
GLEAN_25186	_NONE_	BC105452	chrX	44035038	44040318	egybuf.s.002064	622888	632455	96.18
GLEAN_00367	VPS4B	NM_001076156	chr24	58508638	58525622	egybuf.s.002690	974026	994736	90.24
GLEAN_11862	CCDC80	NM_001098982	chr1	52256495	52463675	egybuf.s.002720	670388	709418	90.99
GLEAN_09638	SMARCE1	NM_001099116	chr19	40413973	40432992	egybuf.s.000466	3298726	3323488	97.35
GLEAN_20779	TRDMT1	NM_181812	chr13	31812467	31865654	egybuf.s.001520	1023818	1080951	98.25
GLEAN_12780	EIF2S1	NM_175813	chr10	73562719	73578017	egybuf.s.000017	1080645	1104329	97.44
GLEAN_11017	_NONE_	AV618470	chrUn.003.73	289852	290245	NOMATCH
GLEAN_19558	SNRPC	NM_001076334	chr23	5892032	5902472	egybuf.s.000110	2770764	2779117	73.7
GLEAN_15430	ABCB6	NM_001098156	chr2	96143387	96150684	egybuf.s.000588	8386085	8395295	95.52
GLEAN_12264	FAM76A	NM_001015660	chr2	114922030	114952314	egybuf.s.003208	2138297	2170070	89.11
GLEAN_14826	RDH10	NM_174734	chr14	35027697	35053608	egybuf.s.000217	8948035	8978553	96.31
GLEAN_17010	STMN1	NM_001034790	chr2	119527207	119530492	egybuf.s.003208	374718	378592	88.3
GLEAN_02630	CHODL	NM_001101228	chr1	21413616	21436230	egybuf.s.003055	2189731	2203748	78.48
GLEAN_11018	TMBIM4	NM_001014914	chrUn.003.73	134863	149646	egybuf.s.003616	1418462	1438651	96.6
GLEAN_17721	TPPP3	NM_001034774	chr18	32184400	32185164	egybuf.s.004007	3069176	3073567	96.08
GLEAN_26682	AHNAK	BT025455	chr29	33168819	33196152	NOMATCH
GLEAN_26472	SPTAN1	NM_001114156	chr11	94562394	94609971	egybuf.s.002137	7390800	7449727	95.6
GLEAN_13654	MAP2K2	NM_001038071	chr7	16526680	16547524	egybuf.s.004669	2979604	3002556	75.32
GLEAN_22534	GNB2	NM_001097561	chr25	36236761	36239081	egybuf.s.003578	417650	424965	81.18
GLEAN_07556	ADCY5	DV891042	chr1	61993051	62159451	egybuf.s.001362	159998	286419	98.65
GLEAN_18127	C14orf43	DT807950	chr10	79535641	79553678	NOMATCH
GLEAN_21626	_NONE_	NM_001102197	chr27	12331150	12364291	egybuf.s.000159	3136590	3183256	97.73
GLEAN_24913	LRRC28	NM_001038156	chr21	8587490	8773969	egybuf.s.002994	1104832	1306950	89.8
GLEAN_03134	LAPTM4B	NM_205802	chr14	65171807	65232993	egybuf.s.003630	5192048	5238613	88.96
GLEAN_18954	FAU	NM_174731	chr29	37446403	37447645	egybuf.s.001779	5665403	5665976	79.18
GLEAN_00803	KIF22	NM_001101868	chr25	21832061	21846833	egybuf.s.001015	2216822	2225575	95.63
GLEAN_03312	GSN	NM_001113284	chr8	103169685	103198861	egybuf.s.002591	1212295	1248827	92.03
GLEAN_01499	_NONE_	NM_001038558	chr15	21213432	21221913	egybuf.s.002123	591336	965785	90.72
GLEAN_06172	OCEL1	BC120466	chr7	5778551	5780156	egybuf.s.004513	3804275	3806719	94.42
GLEAN_15527	HNRPUL1	NM_001083466	chr18	47737179	47769582	egybuf.s.003538	250825	283001	88.23
GLEAN_23008	B4GALT1	NM_177512	chr8	66551158	66603923	egybuf.s.001720	3374459	3429406	81.6
GLEAN_15178	TXNIP	NM_001101875	chr3	21202366	21204840	egybuf.s.004704	1210625	1214871	97.95
GLEAN_10799	TMSB4X	NM_001113231	chrUn.003.3547	2721	3276	egybuf.s.000325	809277	809961	92.52
GLEAN_13503	_NONE_	NM_001101163	chr20	31839064	31857465	egybuf.s.000138	530029	551167	99.78
GLEAN_15779	RNF149	DV803213	chr11	6532080	6556821	egybuf.s.003038	413407	425113	79.59
GLEAN_23627	_NONE_	BI975650	chrUn.003.2446	29799	37952	egybuf.s.001221	822180	822762	97.73
GLEAN_10536	RRAGC	NM_001076456	chr3	103855809	103869303	egybuf.s.001316	903240	916409	81.33
GLEAN_23572	CTSS	NM_001033615	chr3	17730276	17751574	egybuf.s.000996	1424840	1450332	97.18
GLEAN_12439	G0S2	CB460587	chrUn.003.457	17657	17954	egybuf.s.001160	3933880	3934475	87.82
GLEAN_18993	STIP1	NM_001035492	chr29	36599235	36611318	egybuf.s.004115	704773	717967	97.97
GLEAN_06171	USE1	NM_001075584	chr7	5784316	5787209	egybuf.s.004513	3811675	3815895	97.69
GLEAN_13818	POLR2F	BC108153	chr5	108620047	108628120	egybuf.s.000668	8149384	8150010	96.88
GLEAN_21509	ACO2	NM_173977	chr5	111181076	111229722	egybuf.s.003060	1004799	1066697	98.8
GLEAN_03466	ZNRD1	NM_001046400	chr23	22548774	22551710	egybuf.s.002111	166655	170806	82.53
GLEAN_01860	ATP13A2	DT822818	chr2	123721466	123740887	NOMATCH
GLEAN_16203	CCDC104	NM_001034453	chr11	37355073	37384701	egybuf.s.004197	2476370	2509983	96.29
GLEAN_01607	_NONE_	DV794356	chr6	4201100	4201646	egybuf.s.003273	1311922	1312097	100
GLEAN_06215	ATP5O	NM_174244	chr1	725728	732989	egybuf.s.000232	833750	842482	92.17
GLEAN_02027	_NONE_	AF015809	chr17	68660984	68664851	NOMATCH
GLEAN_17381	RAB5C	NM_001034743	chr19	43654733	43658919	egybuf.s.000466	4883582	4887899	88.56
GLEAN_05171	MYL9	NM_001075234	chr13	67143953	67148268	egybuf.s.004484	4943594	4950152	89.37
GLEAN_08023	CDK5RAP1	NM_001075646	chr13	61716910	61755809	egybuf.s.004484	1825990	1860223	93.95
GLEAN_03206	CRIM1	DV921360	chr11	18975259	19159479	egybuf.s.000195	1176146	1225371	99.9
GLEAN_08983	PNN	NM_174718	chr21	45683274	45689112	NOMATCH
GLEAN_13656	EEF2	NM_001075121	chr7	16644247	16652533	egybuf.s.004669	2841038	2850080	96.15
GLEAN_21753	RBM10	DV919163	chrX	58455052	58464665	egybuf.s.002643	2909631	2912240	96.63
GLEAN_18018	_NONE_	NM_001034668	chr23	21318841	21326358	egybuf.s.002669	2894301	2904019	96.6
GLEAN_18300	DNAH11	U63924	chr4	29975175	30243232	egybuf.s.001033	213844	222575	100
GLEAN_21570	DNMT1	NM_182651	chr7	10885714	10928362	egybuf.s.003752	437365	477527	95.62
GLEAN_09523	TTC19	BC149026	chr19	32707281	32735460	egybuf.s.000603	2741721	2771034	87.04
GLEAN_16076	_NONE_	NM_173935	chr17	23442047	23442773	egybuf.s.004078	1284440	1286729	87.86
GLEAN_23337	LMBR1L	DV913514	chr5	31438092	31446088	egybuf.s.004393	2029091	2034158	98.4
GLEAN_13170	PTPN6	NM_001098017	chr5	10331410	10340624	egybuf.s.004354	1277765	1288631	95.86
GLEAN_03849	TRIM28	BC148899	chr18	59806885	59812630	egybuf.s.000250	445808	453116	74.93
GLEAN_20471	SFRS5	NM_001098929	chr10	76093069	76096687	egybuf.s.003766	1251480	1257645	97.54
GLEAN_22518	ZSCAN21	NM_001035368	chr25	36703698	36706430	egybuf.s.003578	1009649	1013678	96.07
GLEAN_18003	_NONE_	NM_001012675	chr23	21283451	21289917	egybuf.s.002669	2860554	2867833	96.2
GLEAN_01235	HSPB1	NM_001025569	chr25	33182465	33183748	NOMATCH
GLEAN_14289	_NONE_	NM_001037446	chr15	56264942	56275516	egybuf.s.004358	436063	447471	77.04
GLEAN_03275	RPL4	NM_001014894	chr10	11927148	11931680	egybuf.s.003525	1290145	1294050	97.77
GLEAN_09912	RSRC2	NM_001102146	chr17	51351807	51367765	egybuf.s.004504	3391360	3408306	98.22
GLEAN_07248	_NONE_	NM_001034038	chr17	5267442	5272059	egybuf.s.004354	1544069	1544503	100
GLEAN_17876	ZNF691	NM_001075962	chr3	101335462	101336311	egybuf.s.000556	6610594	6613332	92.36
GLEAN_05822	GLIPR1	NM_001076984	chr5	811477	857739	egybuf.s.004469	910072	962678	92.34
GLEAN_18648	RILP	EH375763	chr19	21345123	21348081	egybuf.s.004264	15276439	15278353	79.58
GLEAN_18094	_NONE_	CR938844	chr11	21686599	21687118	NOMATCH
GLEAN_13545	_NONE_	NM_001034685	chr7	10666884	10675632	NOMATCH
GLEAN_24539	ATPBD1C	NM_001075272	chr17	51807484	51826364	egybuf.s.004504	4971077	4993113	96.49
GLEAN_17484	CDK2AP1	NM_001076369	chr17	49406167	49415864	NOMATCH
GLEAN_11799	SBDS	NM_001034439	chr25	28602368	28606142	egybuf.s.001015	4410826	4416448	98.31
GLEAN_02711	ZNF608	DT813846	chr7	27855496	27959279	egybuf.s.004307	1201521	1202310	91.78
GLEAN_15460	CYP27A1	NM_001083413	chr2	95721986	95764074	egybuf.s.000588	8831196	8877770	89.27
GLEAN_02009	PIH1D1	NM_001075395	chr18	53657772	53663298	egybuf.s.002689	1388194	1394992	88.17
GLEAN_06013	NXT1	NM_001075805	chr13	42348602	42349025	NOMATCH
GLEAN_10945	PC	NM_177946	chr29	39265174	39492317	egybuf.s.004828	145406	278053	90.42
GLEAN_20911	_NONE_	DY197244	chr8	9734756	9735422	egybuf.s.000484	451622	486891	96.13
GLEAN_07998	ABHD12	NM_001078116	chr13	43311723	43345408	egybuf.s.000862	29355	59142	73
GLEAN_03065	_NONE_	_NONE_	chr17	67551340	67553035	egybuf.s.035817	1867	2302	99.08
GLEAN_01293	TFF3	NM_001114509	chr1	132908934	132912138	egybuf.s.004110	13456783	13462967	92.98
GLEAN_10090	_NONE_	DN280734	chrUn.003.6953	3700	7502	egybuf.s.000870	2011832	2015955	95.02
GLEAN_22489	HDAC4	DV844828	chr3	113663587	113737871	NOMATCH
GLEAN_05642	_NONE_	NM_001015561	chr5	56343254	56345391	egybuf.s.001125	699403	702280	96.53
GLEAN_12403	MGP	NM_174707	chr5	92348856	92352107	egybuf.s.000269	390930	394521	98.62
GLEAN_00516	MTX1	NM_001040608	chr3	13083992	13088391	egybuf.s.001089	2252626	2260433	91.83
GLEAN_01092	CLTC	NM_174023	chr19	10285599	10326019	egybuf.s.004264	1675927	1743340	96.4
GLEAN_06586	CHS1_ISO3	NM_180996	chr19	47529603	47531037	egybuf.s.000466	11502418	11509307	99.02
GLEAN_21953	CAST	NM_001030318	chr7	85322765	85456269	egybuf.s.002193	789820	916545	87.02
GLEAN_23529	BNIPL	NM_001079621	chr3	17461389	17468963	egybuf.s.000996	1159406	1167828	97.4
GLEAN_19757	_NONE_	NM_001046114	chr21	6062458	6070926	egybuf.s.002935	2435134	2444918	80.67
GLEAN_04416	_NONE_	NM_001045955	chr17	60082281	60116993	egybuf.s.002428	3907165	4058754	85.31
GLEAN_26291	MGEA5	EH169596	chr26	19344760	19370746	egybuf.s.002070	1425990	1428035	96.86
GLEAN_09646	_NONE_	BC149305	chr19	41012094	41022858	egybuf.s.000466	2622332	2635979	95.67
GLEAN_14696	SNURF	NM_001079797	chrUn.003.75	14712	24031	egybuf.s.001166	100042	125364	92.23
GLEAN_22073	DHX30	NM_001076535	chr22	50091927	50106772	egybuf.s.001207	1376042	1392475	71.16
GLEAN_12735	_NONE_	NM_001034495	chr11	91013951	91018014	egybuf.s.002137	3665517	3671462	94.18
GLEAN_19039	BANF1	NM_182988	chr29	38296533	38297273	egybuf.s.002303	1087663	1090832	91.02
GLEAN_06431	XDH	NM_173972	chr11	14860421	14919891	egybuf.s.002207	8108	71324	97.61
GLEAN_02971	_NONE_	NM_001034377	chr12	12626484	12628490	egybuf.s.000163	2449188	2454405	98.66
GLEAN_01237	DTX2	NM_001017945	chr25	33297660	33320098	NOMATCH
GLEAN_08432	TRIM47	DN526284	chr19	54795732	54799865	egybuf.s.000572	5975163	5976824	88.93
GLEAN_03240	_NONE_	NM_001045911	chr5	26358957	26362441	egybuf.s.001717	2852682	2853274	91.76
GLEAN_11177	MRPL12	NM_201606	chr19	50752646	50756478	egybuf.s.000572	415548	420576	95.37
GLEAN_22793	CCDC53	NM_001080313	chr5	63841181	63899704	egybuf.s.000487	6511329	6571865	90.03
GLEAN_12586	VEZF1	NM_001102227	chr19	6076981	6085778	egybuf.s.003474	282016	294818	98.96
GLEAN_13100	FAIM	NM_001079626	chr1	116813776	116825605	NOMATCH
GLEAN_04268	_NONE_	BM107070	chr7	42785318	42790434	egybuf.s.002228	1060340	1065903	98.95
GLEAN_09423	SNW1	NM_001077834	chr10	83474694	83509976	egybuf.s.000299	2443243	2482686	96.51
GLEAN_03548	PPM1L	NM_001099118	chr1	97915495	98006175	egybuf.s.001914	121157	457667	93.74
GLEAN_26265	_NONE_	NM_001040480	chr23	5093655	5096778	egybuf.s.000110	759345	763779	85.19
GLEAN_03050	ANGPTL4	NM_001046043	chr7	14610024	14616418	egybuf.s.004436	1242963	1250408	73.65
GLEAN_04191	_NONE_	DV797280	chr23	34931046	35072202	NOMATCH
GLEAN_10608	SPG11	BC134750	chr10	91356062	91432726	egybuf.s.001548	12233015	12252007	92.43
GLEAN_07485	FHOD3	EH208733	chr24	19465883	19651515	egybuf.s.003841	2949418	2980011	95.84
GLEAN_06690	EI24	NM_001075965	chr29	24433053	24443664	egybuf.s.000947	1768686	1785280	91.53
GLEAN_03473	_NONE_	NM_001040498	chr23	22422393	22425709	egybuf.s.004515	773532	815271	94.62
GLEAN_21754	UBE1	NM_001102477	chrX	58480126	58494076	egybuf.s.002643	2929893	2944956	97.51
GLEAN_19004	PRDX5	NM_174749	chr29	36716045	36718945	egybuf.s.004115	859654	862827	97.28
GLEAN_11276	MAP1LC3B	NM_001001169	chr18	11146301	11158140	egybuf.s.001185	1907060	1912401	93.81
GLEAN_15537	PAFAH1B3	NM_174665	chr18	48344492	48346821	egybuf.s.002178	5328565	5331704	90.93
GLEAN_17669	HPN	NM_001080241	chr18	45548127	45567042	egybuf.s.002689	186587	188362	98.11
GLEAN_09190	MRPS6	NM_001040584	chrUn.003.418	65702	81762	egybuf.s.000232	559196	578531	76.89
GLEAN_18535	RAC2	NM_175792	chr5	75905210	75920542	egybuf.s.001140	541778	560138	99.59
GLEAN_06876	TXNDC12	NM_001015536	chr3	92158890	92191508	egybuf.s.002220	1968089	2005819	98.36
GLEAN_26202	AGA	NM_001075511	chr27	5885002	5896202	egybuf.s.004272	887463	896625	85.41
GLEAN_20414	NAT13	NM_001075750	chrUn.003.59	2837	4592	egybuf.s.004320	515498	548530	92.48
GLEAN_11237	GPR116	DT811668	chr23	18064058	18120731	egybuf.s.003139	6868605	6871793	93.79
GLEAN_16802	ITM2B	NM_001035093	chr12	14564041	14588721	egybuf.s.002909	1673539	1699311	80.05
GLEAN_16976	_NONE_	DY066833	chr7	50864456	50871932	egybuf.s.015785	1078	1375	96.74
GLEAN_01500	CADM1	NM_001038558	chr15	20871500	21089188	egybuf.s.002123	591336	965785	90.72
GLEAN_08795	GCNT1	NM_177510	chr8	49130108	49131395	egybuf.s.001584	1098129	1147351	97.98
GLEAN_18945	CFL1	NM_001015655	chr29	38175846	38178409	egybuf.s.002303	935097	940534	95.06
GLEAN_07205	CHID1	NM_001015515	chr29	44769648	44785101	NOMATCH
GLEAN_12361	_NONE_	EE334926	chr4	87071503	87134406	egybuf.s.001042	7813333	7824496	100
GLEAN_01940	PLTP	NM_001035027	chr13	75961363	75971041	egybuf.s.001419	2087378	2099100	97.03
GLEAN_05044	_NONE_	CR938844	chrX	35048308	35049055	NOMATCH
GLEAN_17156	CCNDBP1	NM_001046604	chr10	33936432	33945499	egybuf.s.001322	435191	447557	86.43
GLEAN_04267	_NONE_	EV632921	chr7	42793226	42897326	egybuf.s.002228	1176214	1219199	96.94
GLEAN_09490	_NONE_	DY075632	chrUn.003.3866	12075	13077	NOMATCH
GLEAN_18927	PPA2	NM_001076396	chr6	27372983	27471417	egybuf.s.001942	1261251	1356709	78.44
GLEAN_25734	RPN1	NM_001082605	chr22	57913090	57926692	egybuf.s.001549	492539	508372	87.58
GLEAN_12364	TNPO3	NM_001098090	chr4	86029350	86106116	egybuf.s.001042	6638337	6723677	98.2
GLEAN_06671	SKP1A	NM_001034781	chr7	42343228	42351943	egybuf.s.004804	541323	554661	98.07
GLEAN_20200	HSPA8	NM_174345	chr15	27568299	27571706	egybuf.s.002934	620130	625375	96.83
GLEAN_08697	SERINC5	DN538583	chr10	9862200	9966549	egybuf.s.003967	1217139	1235297	95.46
GLEAN_21280	STXBP3	NM_001083415	chr3	33467206	33494829	egybuf.s.004194	1716018	1775784	98.52
GLEAN_14845	_NONE_	EE230784	chrUn.003.701	71407	71983	egybuf.s.003172	2233254	2274683	99.11
GLEAN_04699	MAX	NM_001105633	chr10	71909264	71910771	egybuf.s.000023	1280966	1311208	89.22
GLEAN_25711	HPRT1	NM_001034035	chrUn.003.104	382061	412157	egybuf.s.001282	1465925	1467305	89.99
GLEAN_19883	TNRC5	NM_001075439	chr23	14758132	14762394	egybuf.s.000110	11441704	11447893	76.47
GLEAN_00576	S100A1	NM_001099042	chr3	14353517	14354977	egybuf.s.001089	3804571	3809538	88.39
GLEAN_00754	_NONE_	CR553201	chr8	69730430	69731324	egybuf.s.001720	4472789	4473862	95.89
GLEAN_03084	GSTT1	NM_001046232	chr17	67830015	67837361	egybuf.s.000870	1997760	2015957	89.16
GLEAN_03229	_NONE_	DY203092	chr5	26712463	27059860	egybuf.s.002302	1070071	1070880	87.12
GLEAN_25124	PTS	NM_001113537	chr15	16219954	16227599	egybuf.s.001740	1573573	1578932	85.17
GLEAN_07808	_NONE_	BE684716	chr7	99901505	99910748	egybuf.s.035817	1867	2302	99.08
GLEAN_24529	TMEM183A	NM_001034616	chrUn.003.259	84451	99093	egybuf.s.002763	108323	124753	97.26
GLEAN_25884	WSB1	BC103209	chr19	17107149	17120716	egybuf.s.004264	11050209	11064940	75.94
GLEAN_09253	UTP14A	NM_001034241	chrX	13351601	13367964	egybuf.s.000599	2769641	2772228	93.04
GLEAN_17983	FRK	BE750179	chr9	28625823	28723589	egybuf.s.002858	1214937	1226437	99.82
GLEAN_21850	PSMA2	NM_001034662	chr4	75829790	75839708	egybuf.s.003058	3120485	3132462	96.43
GLEAN_23294	_NONE_	NM_001034204	chr5	31280869	31292532	egybuf.s.004393	1954446	1958968	94.64
GLEAN_19723	_NONE_	NM_001034761	chr10	23702279	23724622	egybuf.s.002772	531622	555785	98.99
GLEAN_06202	TMEM126A	NM_001037608	chr29	8194623	8200437	egybuf.s.004795	511937	512652	84.79
GLEAN_22945	SLITRK2	DV885015	chrX	18651177	18653712	egybuf.s.004073	219305	220152	100
GLEAN_14334	_NONE_	_NONE_	chr28	33994509	34027871	egybuf.s.035817	1867	2302	99.08
GLEAN_01781	ANKS3	DV877996	chr25	4244751	4257857	egybuf.s.003536	3834232	3841908	84.8
GLEAN_22448	UBXD7	NM_001076289	chr1	66486155	66585767	egybuf.s.004375	3302306	3327335	97.42
GLEAN_01405	SAA3.2	AY943216	chr29	22023187	22026346	egybuf.s.004252	3554220	3557510	84.14
GLEAN_04430	ZBTB16	NM_001037476	chr15	59360358	59361780	egybuf.s.002123	2000970	2217733	82.26
GLEAN_10911	_NONE_	NM_001025315	chr15	23006743	23008552	egybuf.s.000572	6964612	6965061	89.37
GLEAN_17820	_NONE_	BC103173	chr11	88816200	88869092	egybuf.s.002137	1707703	1777864	97.91
GLEAN_03164	_NONE_	EB726327	chrUn.003.6158	6332	9620	egybuf.s.000588	9401042	9404641	93.18
GLEAN_20131	CAPNS1	NM_174261	chr18	41805927	41811480	egybuf.s.002849	660258	667666	93.69
GLEAN_20268	DHX37	EH169230	chr17	47249091	47279317	egybuf.s.004504	1064171	1069906	98.17
GLEAN_20242	RPL37A	NM_001035008	chr2	94102954	94105194	egybuf.s.002720	1489253	1491536	86.38
GLEAN_06942	_NONE_	NM_001076144	chr12	28483892	28484294	egybuf.s.001051	4468094	4469004	98.31
GLEAN_16595	PCBD1	BC103434	chr28	23055959	23060415	egybuf.s.004741	6554839	6557161	74.77
GLEAN_23912	_NONE_	DY171572	chr2	3869325	3892401	egybuf.s.000334	967927	968289	100
GLEAN_25360	_NONE_	NM_001046230	chr18	767610	788970	egybuf.s.003987	74688	100739	97.66
GLEAN_25550	RABGGTA	NM_001015614	chr10	19922876	19928795	egybuf.s.001548	1447879	1454556	94.67
GLEAN_06059	RPL10	CK960115	chr1	49039391	49040036	egybuf.s.003005	4886849	4887569	93.41
GLEAN_04157	_NONE_	NM_001034459	chr24	45856756	45860385	egybuf.s.002973	6323121	6464396	97.98
GLEAN_12773	ATP6V1D	NM_001075141	chr10	73542576	73557677	egybuf.s.000017	1063346	1079952	96.82
GLEAN_10207	_NONE_	NM_001034555	chr1	135604982	135783761	egybuf.s.000401	1134082	1138370	94.59
GLEAN_23206	TRAF7	NM_001024521	chr25	134987	143585	NOMATCH
GLEAN_04832	ARHGAP17	BC116016	chr25	24110639	24278444	egybuf.s.002266	8084228	8095940	93.42
GLEAN_17475	ATP6V0A2	NM_176637	chr17	49054478	49092223	egybuf.s.004504	2285308	2327356	92.41
GLEAN_16970	PCDH1	NM_001083655	chr7	50452278	50474902	egybuf.s.002960	111222	118015	94.15
GLEAN_23955	EPSTI1	BC103158	chr12	10611841	10711211	egybuf.s.000163	4171159	4244881	78.41
GLEAN_10023	_NONE_	NM_001080923	chrUn.003.12693	38	977	NOMATCH
GLEAN_06833	TCN2	NM_174195	chr17	65561833	65576880	egybuf.s.000870	87037	110353	97.21
GLEAN_23635	_NONE_	DT816493	chrUn.003.2737	2090	28426	egybuf.s.003366	98759	111096	99.18
GLEAN_11981	GAK	NM_001046084	chr6	105314184	105361921	NOMATCH
GLEAN_25447	_NONE_	CF767871	chrX	82130912	82131707	egybuf.s.004354	1544069	1544503	100
GLEAN_17537	_NONE_	DY162524	chr13	53337178	53351834	egybuf.s.000668	5536385	5540832	99.75
GLEAN_14172	DEGS1	NM_001034289	chr16	24285041	24294797	egybuf.s.001051	1999238	2003397	86.04
GLEAN_22126	CSN1S2	NM_174528	chr6	79637997	79649945	egybuf.s.003173	641517	662349	92.87
GLEAN_24144	TBC1D15	DV932413	chr5	4653366	4699084	egybuf.s.002039	831223	862152	98.47
GLEAN_01716	LTF	NM_180998	chr22	51376146	51409222	egybuf.s.000020	3291201	3330875	95.03
GLEAN_15046	_NONE_	NM_001102082	chr18	11746849	11783094	egybuf.s.001185	3009047	3059057	76.79
GLEAN_19334	GADD45B	NM_001040604	chr7	18962405	18963670	NOMATCH
GLEAN_13001	_NONE_	NM_001014945	chr2	118157706	118159466	egybuf.s.002690	9374890	9376876	95.95
GLEAN_12676	CDC42	NM_001046332	chr2	124492332	124509108	egybuf.s.002690	8697764	8719924	90.36
GLEAN_02570	POLE3	NM_001034390	chr8	84830516	84831681	egybuf.s.000556	4815206	4817880	97.87
GLEAN_19534	_NONE_	NM_001034700	chr23	7643242	7658674	egybuf.s.000110	4711635	4719632	93.5
GLEAN_17695	TERF2	AB434936	chr18	33676927	33698015	egybuf.s.004007	4751889	4752741	99.5
GLEAN_17561	C20orf27	NM_001046205	chr13	51808621	51813816	egybuf.s.003311	1620252	1626177	87.05
GLEAN_11521	ABHD14B	NM_001105441	chr22	47205705	47207916	egybuf.s.004482	817800	821870	81.22
GLEAN_26471	GLE1L	NM_001034718	chr11	94517223	94542503	egybuf.s.002137	7340733	7370249	97.31
GLEAN_02210	OCIAD1	NM_001015648	chr6	64147736	64168341	egybuf.s.002513	484833	507733	86.67
GLEAN_13863	_NONE_	NM_174539	chr3	10038883	10054810	egybuf.s.001925	1714505	1837089	97.15
GLEAN_02875	ARMCX1	NM_001075167	chrUn.003.294	94026	95388	egybuf.s.002643	1456633	1458499	97.8
GLEAN_09859	_NONE_	NM_001025321	chr1	64318979	64321678	egybuf.s.004753	873571	874048	72.81
GLEAN_03069	_NONE_	BC146272	chr17	67494055	67498958	egybuf.s.000870	1371336	1770141	91.87
GLEAN_23989	TEC	CB418890	chr6	60426736	60492161	egybuf.s.000873	731658	743218	99.32
GLEAN_06410	_NONE_	NM_001110446	chr15	65022770	65022995	NOMATCH
GLEAN_22124	CSN1S1	NM_181029	chr6	79753501	79767759	egybuf.s.003173	507962	525855	95.39
GLEAN_03153	_NONE_	NM_001034434	chr14	64968516	64971613	egybuf.s.000174	2937692	2938180	91.55
GLEAN_07835	PTPRD	DV891542	chr8	35565548	36020166	egybuf.s.003472	847111	917203	99.16
GLEAN_20005	CIRBP	NM_001034278	chr7	35410960	35411940	egybuf.s.001086	66493	70862	95.65
GLEAN_00389	FLI1	NM_001046298	chr29	27593122	27653837	egybuf.s.004820	2388613	2461264	89.88
GLEAN_11022	HELB	DV814250	chrUn.003.73	275567	313020	egybuf.s.003616	1252652	1269383	99.76
GLEAN_11766	SYAP1	NM_001034348	chrX	91209410	91224310	egybuf.s.001022	5220866	5231938	84.65
GLEAN_14394	ANKRD46	NM_001034619	chr14	65997519	66005804	egybuf.s.003630	2401306	2416701	94.91
GLEAN_17910	CLASP2	DV930237	chr22	5893169	6010659	egybuf.s.004264	1002758	1032273	98.83
GLEAN_05338	PSMA7	NM_001034233	chr13	59984287	59989639	egybuf.s.035739	1611	5043	73
GLEAN_17415	ACAD9	NM_001078076	chrUn.003.1818	10132	24682	NOMATCH
GLEAN_14285	ELF5	NM_001024569	chr15	56943824	57063111	egybuf.s.003254	514018	547046	99.18
GLEAN_06515	RPAP3	BC149285	chr5	32700834	32771163	egybuf.s.004393	4084061	4124425	95.24
GLEAN_22697	EIF3I	NM_001015628	chr2	110186706	110194248	egybuf.s.001779	7256719	7265439	98.49
GLEAN_24212	PPFIBP2	EE366468	chr15	42647768	42764751	egybuf.s.003940	7058	53620	99.66
GLEAN_02721	RPL18A	NM_001033619	chr7	5249224	5252524	egybuf.s.004513	3091336	3095384	91.44
GLEAN_13532	EIF5B	NM_001038153	chr11	4824677	4899556	egybuf.s.003358	2840782	2844613	98.57
GLEAN_26461	_NONE_	NM_001077978	chr11	94806796	94818042	egybuf.s.002137	7650489	7682154	94.64
GLEAN_10578	_NONE_	NM_001076279	chrUn.003.1093	6906	37106	egybuf.s.001282	1195058	1230897	97.73
GLEAN_08581	S100A13	NM_205800	chr3	14511042	14516624	egybuf.s.001089	3811704	3812625	92.13
GLEAN_15130	M6PR	NM_175779	chr5	100156864	100167815	egybuf.s.002045	1018905	1033871	95.99
GLEAN_23534	SCNM1	NM_001034254	chr3	17365818	17368253	egybuf.s.000996	1052013	1054622	96.59
GLEAN_05745	QDPR	NM_001076492	chr6	110222716	110232690	egybuf.s.002991	653365	673148	85.45
GLEAN_20003	ATP5D	NM_176670	chr7	35385644	35387351	egybuf.s.001086	32182	35870	97.33
GLEAN_11236	GPR110	EE942319	chr23	18215636	18245547	egybuf.s.003139	7039288	7039961	98.2
GLEAN_05243	TPT1	NM_001014388	chr12	14325676	14328201	egybuf.s.003536	743532	744404	97.96
GLEAN_15478	STK11IP	CO894987	chr2	96502677	96517002	egybuf.s.000588	7932977	7936659	73.83
GLEAN_15386	AFAP1	DV887608	chr6	108833714	108950441	egybuf.s.003822	1103808	1159239	70.17
GLEAN_05530	C19orf53	NM_001076345	chr7	9860540	9865324	egybuf.s.001081	943302	951019	87.8
GLEAN_04909	NDUFB11	NM_001033620	chr25	1827432	1827579	egybuf.s.002643	2879035	2881328	95.98
GLEAN_03076	_NONE_	NM_001083800	chr17	67675918	67681137	egybuf.s.000870	1367189	1770138	90.7
GLEAN_23911	COL3A1	NM_001076831	chr2	3924687	3963306	egybuf.s.000334	1084253	1127529	95.3
GLEAN_00587	SPTLC1	NM_001034749	chr8	79216108	79280356	egybuf.s.002773	2602600	2671202	97.35
GLEAN_21178	FBXL5	NM_001082440	chr6	103033959	103117322	egybuf.s.001083	652347	693586	94
GLEAN_10176	SMPD2	NM_001075383	chr9	34690983	34693776	egybuf.s.003208	9802844	9809139	91.85
GLEAN_00491	_NONE_	CB438941	chr3	14349051	14349282	egybuf.s.001089	3811704	3812625	92.13
GLEAN_11949	INCENP	BI847627	chr29	38549215	38577720	NOMATCH
GLEAN_10743	ADAM9	AF069647	chr27	31004298	31095481	egybuf.s.004593	891959	904105	96.56
GLEAN_06540	VPS25	NM_001015657	chr19	44222964	44227170	egybuf.s.000466	5503257	5508125	88.39
GLEAN_20340	_NONE_	NM_001083435	chr5	28050066	28073177	egybuf.s.002302	3419781	3454708	93.06
GLEAN_22885	SQSTM1	NM_176641	chr7	351710	362451	egybuf.s.002921	464982	476969	83.33
GLEAN_04299	_NONE_	CN439077	chr3	15383427	15384400	NOMATCH
GLEAN_06373	C9orf119	CB457445	chr11	91603739	91609809	egybuf.s.002137	7121125	7128548	93.89
GLEAN_24988	_NONE_	AV596098	chr9	71603752	71603923	NOMATCH
GLEAN_05866	STT3B	NM_001097570	chr22	4400378	4501503	egybuf.s.003078	5054998	5103958	80.7
GLEAN_20639	RCC1	NM_001105408	chr2	114377516	114384950	egybuf.s.003208	2946486	2963040	97.19
GLEAN_26123	HABP4	NM_001081523	chr8	78406696	78441367	egybuf.s.002863	562544	596505	80.24
GLEAN_21454	GYG1	NM_001045867	chr1	109021015	109061036	egybuf.s.003953	2552984	2595227	92.14
GLEAN_19673	LYVE1	NM_205815	chr15	36091836	36105394	egybuf.s.002602	9079331	9094543	97.96
GLEAN_22881	TBC1D9B	NM_001101999	chr7	384425	424053	egybuf.s.002921	399652	442901	90.05
GLEAN_12907	MOCS3	NM_001081734	chr13	78514578	78515946	egybuf.s.001419	6921618	6924887	77.75
GLEAN_01972	PRMT1	NM_001015624	chr18	53476851	53486687	egybuf.s.002689	1161451	1170828	84.25
GLEAN_22038	POMP	NM_001034376	chr12	26955393	26965711	egybuf.s.001561	10706052	10714134	92.9
GLEAN_03151	NPAL2	BC149098	chr14	64752593	64843086	egybuf.s.003630	4756131	4841256	88.87
GLEAN_06347	_NONE_	NM_001035293	chr12	59391396	59483379	egybuf.s.001661	32260	53678	82.85
GLEAN_01433	_NONE_	NM_001040578	chr10	41872916	41876101	egybuf.s.003060	407171	408745	89.98
GLEAN_07790	ANXA2	NM_174716	chr10	44806749	44839932	egybuf.s.003055	4995289	5030667	94.71
GLEAN_05762	KDELR3	EH182964	chr5	109316122	109328487	egybuf.s.000668	8653340	8661255	80.11
GLEAN_02417	SLC44A3	NM_001098900	chr3	45863091	45949407	egybuf.s.003132	13482895	13573852	93.31
GLEAN_26320	HD	DV884587	chr6	107309408	107432492	NOMATCH
GLEAN_13006	AOF2	BC151756	chr2	117696275	117762173	NOMATCH
GLEAN_17872	YBX1	NM_174815	chr3	101142988	101177182	egybuf.s.000556	6439828	6463554	82.37
GLEAN_24689	TRIO	DV928271	chr20	56229298	56385943	NOMATCH
GLEAN_01054	HDAC6	NM_001098960	chrX	60008788	60034362	egybuf.s.004735	1707027	1728560	98.72
GLEAN_16190	CCDC88A	BC149722	chr11	37156884	37270828	egybuf.s.004197	2302756	2382805	99.18
GLEAN_01528	ATIC	NM_001075254	chr16	35684128	35705441	egybuf.s.002720	2740130	2768327	99.08
GLEAN_10469	SCPEP1	NM_001045909	chr19	7249942	7280293	egybuf.s.003474	1388553	1424825	97.23
GLEAN_00945	_NONE_	BC122795	chr11	45371626	45372421	egybuf.s.001503	3504795	3624910	96.78
GLEAN_00164	_NONE_	BC146181	chr19	12071169	12072897	egybuf.s.004264	5845573	5848140	85.99
GLEAN_24005	_NONE_	NM_205797	chr11	93924771	93938861	egybuf.s.001690	623963	624589	95.37
GLEAN_16151	_NONE_	BC111619	chr2	81888442	82133146	NOMATCH
GLEAN_16417	UCHL5	NM_174481	chr16	8535776	8576755	egybuf.s.000748	918304	951026	86.77
GLEAN_15105	MYO6	EE364182	chr9	12278665	12369529	egybuf.s.003482	1151901	1170553	91.53
GLEAN_03119	ATP5A1	NM_174684	chr24	44140549	44149207	egybuf.s.000258	1858662	1866153	93.31
GLEAN_24540	ARPC3	NM_001034271	chr17	51792925	51803449	egybuf.s.002689	4098686	4099520	92.98
GLEAN_02360	RASGRP1	DN283896	chr10	28389760	28467945	egybuf.s.000990	2265185	2274737	100
GLEAN_01564	CTBP2	NM_175712	chr26	40397412	40431743	NOMATCH
GLEAN_19671	EIF4G2	NM_001099859	chr15	35801176	35866474	egybuf.s.002602	8825097	8836276	97.63
GLEAN_06896	_NONE_	NM_001034690	chrUn.003.48	363728	365402	egybuf.s.003895	4368014	4370467	87.38
GLEAN_02601	JARID1A	DN525150	chr5	105932497	105992993	egybuf.s.000668	5339461	5366025	97.95
GLEAN_00354	FOLR1	DN512948	chr15	44644394	44648310	egybuf.s.003256	1272075	1285084	99.76
GLEAN_01525	WTAP	NM_001113254	chrUn.003.2483	6425	24556	egybuf.s.004293	1109303	1111284	91.55
GLEAN_02213	NDUFB7	NM_176660	chr7	9785385	9789692	egybuf.s.001081	189117	195094	96.32
GLEAN_01778	ROGDI	NM_001075452	chr25	4315693	4320923	egybuf.s.003536	3912750	3922143	84.68
GLEAN_13809	LGALS1	NM_175782	chr5	108335807	108336468	egybuf.s.000668	7858113	7861718	80.43
GLEAN_10026	CD36	NM_174010	chrUn.003.2015	11610	40612	egybuf.s.000695	1151728	1215500	95.65
GLEAN_23848	SAPS3	NM_001105372	chrUn.003.393	165928	233455	egybuf.s.004828	1582371	1677333	93.45
GLEAN_20783	VIM	NM_173969	chr13	31905252	31912734	egybuf.s.001520	1123681	1132322	85.18
GLEAN_03070	_NONE_	BC142355	chr17	67500621	67501306	egybuf.s.000870	1371329	1770135	93.1
GLEAN_13484	_NONE_	NM_001098377	chr10	58050372	58050948	egybuf.s.001282	1506175	1508558	93.01
GLEAN_16694	SLC35B1	NM_181338	chr19	35648802	35655436	egybuf.s.000603	6851319	6857290	78.17
GLEAN_11763	RBBP7	NM_001034638	chrX	91309668	91330564	egybuf.s.001022	5324544	5347388	95.18
GLEAN_19887	C6orf153	NM_001105479	chr23	14825328	14828905	egybuf.s.000110	11525484	11527977	89.65
GLEAN_02119	TM4SF5	NM_001046102	chr19	25486039	25492122	egybuf.s.004264	19584985	19592094	92.32
GLEAN_19320	CCRK	NM_001098933	chr8	93334748	93342695	egybuf.s.000647	477338	488166	95.85
GLEAN_16252	USP42	DT809856	chr25	38198375	38235440	egybuf.s.001739	429676	433658	98.24
GLEAN_20120	PSENEN	NM_001008669	chr18	41465486	41466395	egybuf.s.002849	263231	264581	100
GLEAN_11756	AP2M1	NM_001034523	chr1	79981591	79988005	egybuf.s.003451	16849	17252	98.23
GLEAN_03441	_NONE_	DY146712	chrUn.003.2253	21569	23807	egybuf.s.000870	1361189	1384510	87.54
GLEAN_18854	PPM1G	NM_174801	chr11	67405423	67425339	egybuf.s.003366	5867475	5873104	87.39
GLEAN_04158	C18orf32	BC102856	chr24	45864412	45865612	egybuf.s.002692	3251198	3256970	95.45
GLEAN_03563	HEXDC	BC148958	chr19	49752372	49765940	egybuf.s.004586	553528	570849	92.88
GLEAN_26449	FNBP1	DN525669	chr11	95780475	95832570	egybuf.s.000109	1143434	1176352	98.03
GLEAN_04093	TMED4	BC123580	chr4	68536742	68538555	egybuf.s.003058	1670807	1673234	86.1
GLEAN_02143	PFN1	NM_001015592	chr19	25362965	25365537	egybuf.s.052305	5	217	81.78
GLEAN_13169	C12orf57	NM_001075525	chr5	10347419	10348860	egybuf.s.004354	1298826	1302473	77.98
GLEAN_15664	_NONE_	NM_001078144	chr10	21950833	21951280	egybuf.s.001010	4333641	4350742	96.89
GLEAN_25175	SHOC2	NM_001101943	chr26	28711240	28774590	egybuf.s.003425	1751469	1809002	97.27
GLEAN_18089	MAP4K3	EE375482	chr11	22232024	22413584	egybuf.s.003054	1017588	1036148	99.08
GLEAN_01462	B4GALT7	NM_001075321	chr7	36084339	36092498	egybuf.s.000010	10697820	10701966	89.29
GLEAN_14658	_NONE_	EH171365	chr18	62739651	62743563	egybuf.s.001221	804113	805008	98.32
GLEAN_20109	_NONE_	EH153753	chr18	41586835	41594027	egybuf.s.002849	415696	419962	98.13
GLEAN_12734	GOLGA1	EE360017	chr11	90958688	90998559	egybuf.s.002137	3700209	3722714	88.29
GLEAN_02280	GORASP2	NM_001038535	chr2	26058846	26090857	egybuf.s.001482	2485903	2508949	88.02
GLEAN_01097	TUBD1	NM_001075470	chr19	10105331	10127710	egybuf.s.004264	1911965	1939051	93.81
GLEAN_23042	GPT2	BC149538	chr18	13379468	13411466	egybuf.s.001717	730249	760103	86.06
GLEAN_11191	SIRT7	NM_001075217	chr19	50606162	50611861	egybuf.s.000572	248481	253192	77.63
GLEAN_20006	_NONE_	BM107307	chr7	35415518	35417210	NOMATCH
GLEAN_11520	RPL29	NM_001014862	chr22	47188556	47190184	egybuf.s.004482	1262239	1269789	98.66
GLEAN_19372	Sep_08	NM_001076230	chr7	19454320	19472868	egybuf.s.004669	909637	918493	90.93
GLEAN_20155	_NONE_	NM_001035111	chr18	43232491	43238166	egybuf.s.002849	2241462	2248424	87.14
GLEAN_03313	_NONE_	CK950354	chrUn.003.218	347501	349880	egybuf.s.004209	2017211	2071772	94.51
GLEAN_14564	_NONE_	CN436630	chr26	11688860	11689163	egybuf.s.002927	1869035	1869541	93.32
GLEAN_20266	_NONE_	EV791877	chr17	46111906	46112482	egybuf.s.003627	721891	722340	92.05
GLEAN_13866	DUSP12	BC103262	chr3	10154497	10162291	egybuf.s.001925	1624656	1633416	95.58
GLEAN_06691	STT3A	NM_001045980	chr29	24455284	24474086	egybuf.s.000947	1796943	1816589	93.81
GLEAN_09889	SPP1	NM_174187	chr6	33710728	33716106	egybuf.s.000938	1679990	1687664	98.57
GLEAN_06609	PSMC5	NM_174441	chr19	47489206	47493702	egybuf.s.000466	11456690	11461157	94.85
GLEAN_14250	_NONE_	NM_001099201	chr21	60170345	60595973	egybuf.s.000599	14684020	14707333	82.9
GLEAN_18642	TSR1	NM_001101933	chr19	21892688	21901487	egybuf.s.004264	15910012	15920479	98.36
GLEAN_05346	_NONE_	NM_001103256	chr16	53150876	53612407	egybuf.s.000785	99799	317571	78.15
GLEAN_09739	GM2A	CK944734	chr7	60788677	60800858	egybuf.s.001670	1166237	1178888	98.13
GLEAN_24755	DDB1	NM_001080262	chr29	35034562	35061684	egybuf.s.000877	478475	508871	97.41
GLEAN_07005	BRD7	NM_001103260	chr18	17380213	17425399	egybuf.s.000254	1497608	1546842	94.41
GLEAN_14150	PARP1	NM_174751	chr16	26287608	26328423	egybuf.s.001051	4180973	4225864	98.94
GLEAN_01297	RIPK4	NM_001100327	chr1	132267204	132292038	egybuf.s.004110	12819071	12838844	74.75
GLEAN_02730	_NONE_	NM_001098145	chr7	4993919	4996639	egybuf.s.004513	2776836	2780443	75.06
GLEAN_05774	DDX17	BC151648	chr5	109297477	109312888	egybuf.s.000668	8661754	8680763	87.13
GLEAN_25315	TCP1	NM_001038086	chr9	91324062	91334811	egybuf.s.003929	216961	226335	87.32
GLEAN_14179	EPHX1	NM_001034629	chr16	25775454	25793295	egybuf.s.001051	3602123	3623712	78.44
GLEAN_12689	DDOST	NM_001101073	chr2	125724159	125737837	egybuf.s.002690	7202195	7219107	91.43
GLEAN_20100	ZNF382	BC109570	chr18	41970435	42001143	egybuf.s.002849	838062	868845	91.8
GLEAN_18208	GNG2	NM_174072	chr10	38504533	38525827	egybuf.s.003867	5117568	5262952	89.12
GLEAN_13035	HNRNPR	NM_001082608	chr2	117429112	117457502	egybuf.s.002690	10125272	10154971	98.46
GLEAN_04188	_NONE_	NM_001083529	chr2	1311776	1371525	egybuf.s.000484	451622	486891	96.13
GLEAN_22128	CSN3	NM_174294	chr6	79528410	79536910	egybuf.s.000283	1764870	1779067	88.18
GLEAN_18858	_NONE_	NM_001045929	chr11	67468421	67476985	egybuf.s.003366	5919286	5928688	94.3
GLEAN_01704	CLEC3B	NM_001046212	chr22	52613109	52618893	egybuf.s.000020	1972831	1983774	80.98
GLEAN_15029	DUS1L	NM_001078084	chr19	50430377	50434597	egybuf.s.000572	10883	20176	91.89
GLEAN_17151	HNRPD	NM_001098064	chr6	89639314	89654664	egybuf.s.004636	1221517	1238919	99.93
GLEAN_09210	_NONE_	EV641848	chr24	11657266	11658130	egybuf.s.003323	4073366	4074313	96.35
GLEAN_23546	S100A11	NM_001098856	chr3	16443167	16453291	egybuf.s.000996	42029	43544	72.68
GLEAN_10995	MED27	NM_001040546	chrUn.003.85	272114	487838	egybuf.s.000109	3151847	3400784	92.7
GLEAN_07326	ARSK	NM_001035400	chr7	87117557	87173549	egybuf.s.003039	1804478	1865982	99.34
GLEAN_07198	TALDO1	NM_001035283	chr29	44864650	44871791	egybuf.s.001737	76455	84107	78.21
GLEAN_09658	_NONE_	EH175647	chr28	696700	697468	egybuf.s.000496	177850	188051	100
GLEAN_25859	_NONE_	EV610180	chr19	16652938	16774821	egybuf.s.004264	10647531	10663839	97.56
GLEAN_09538	ZNF286A	NM_001110443	chr19	32334098	32345871	egybuf.s.000603	2318471	2334107	92.6
GLEAN_02736	UBA52	NM_001076363	chr7	4568259	4569589	egybuf.s.004513	2295174	2296644	80.29
GLEAN_23302	TEGT	NM_001076414	chr5	30826568	30833965	egybuf.s.004393	1351884	1369535	99.35
GLEAN_19715	OXA1L	NM_001035335	chr10	23482543	23497354	egybuf.s.001548	131900	148878	94.25
GLEAN_16817	_NONE_	EH166573	chr12	75741113	75753151	NOMATCH
GLEAN_09566	_NONE_	NM_001083726	chr1	126868398	126877841	egybuf.s.003926	2335345	2336546	74.37
GLEAN_09479	BXDC5	NM_001083417	chr3	58530402	58546610	egybuf.s.002002	7090544	7108606	97.98
GLEAN_07372	EBNA1BP2	NM_001034417	chr3	102653220	102659851	egybuf.s.002732	57756	65557	98.46
GLEAN_02671	ALDH2	NM_001075367	chr17	62112439	62137494	egybuf.s.001642	495035	526718	90.14
GLEAN_03900	_NONE_	U32251	chrUn.003.1470	23535	24112	egybuf.s.000870	1384144	1777827	97.71
GLEAN_16755	EIF3D	NM_001034484	chr5	73944852	73956455	egybuf.s.001140	1359362	1374346	98.11
GLEAN_22691	_NONE_	EV683520	chr2	110272225	110272879	egybuf.s.003926	2458098	2458832	94.56
GLEAN_14005	ENY2	NM_001034747	chr14	57766084	57775211	egybuf.s.003098	1191492	1201924	85.08
GLEAN_01895	PLCE1	EE376157	chr26	12877562	13239785	egybuf.s.000402	653022	672302	99.63
GLEAN_03841	_NONE_	DT851757	chr18	60140896	60141253	egybuf.s.000250	37292	37729	88.41
GLEAN_14180	H3F3A	NM_001014389	chr16	26003161	26009189	egybuf.s.001770	3398555	3399621	97.58
GLEAN_10937	CDK2AP2	NM_001035320	chr29	39839384	39840673	egybuf.s.004828	834279	835654	84.32
GLEAN_16243	KDELR2	NM_001079779	chr25	38478895	38494083	egybuf.s.001739	676005	681054	81.97
GLEAN_09208	_NONE_	NM_001099067	chr24	12812686	12881136	egybuf.s.001136	252123	428578	96.7
GLEAN_09453	RPL24	NM_174455	chr1	46012187	46017613	egybuf.s.004741	10423650	10424083	99.52
GLEAN_25553	NEDD8	NM_174764	chr10	19965839	19974458	egybuf.s.003819	1340970	1341539	82.37
GLEAN_23283	DERA	NM_001076028	chr5	93577313	93695338	egybuf.s.001555	382242	473141	92.34
GLEAN_21660	_NONE_	NM_001040554	chr23	24902263	24903399	egybuf.s.004096	655203	745554	84.97
GLEAN_21170	_NONE_	NM_174130	chr11	83593612	83597569	egybuf.s.000011	8003645	8006231	96.79
GLEAN_14272	_NONE_	DN548178	chr2	84732743	84733358	egybuf.s.000011	3421935	3422905	87.07
GLEAN_19294	PPP2R5A	NM_001081728	chr16	64845869	64916867	egybuf.s.001160	1220390	1302960	93.64
GLEAN_03844	_NONE_	NM_001098470	chr18	59970554	59976565	egybuf.s.000250	231005	239206	82.52
GLEAN_03068	_NONE_	BC102189	chr17	67480849	67481427	egybuf.s.000870	1371329	1770135	93.1
GLEAN_26684	FTH1	NM_174062	chr29	32689659	32691945	egybuf.s.003273	1311922	1312097	100
GLEAN_15030	RFNG	DV932117	chr19	50441185	50443598	egybuf.s.000572	30075	34618	95.53
GLEAN_25508	_NONE_	NM_001035445	chrUn.003.1208	23239	26668	egybuf.s.002425	30432	31351	93.15
GLEAN_04431	_NONE_	NM_001037476	chr15	59167774	59335635	egybuf.s.002123	2000970	2217733	82.26
GLEAN_00528	SEMA4A	NM_001075440	chr3	12217827	12236219	egybuf.s.001089	1336705	1358822	98.84
GLEAN_14473	_NONE_	AV610781	chr11	100962743	100963045	NOMATCH
GLEAN_13611	_NONE_	BC102192	chr5	58651814	58659023	egybuf.s.000487	422928	430917	91.89
GLEAN_26173	_NONE_	BC149628	chrUn.003.1365	13689	35560	egybuf.s.001800	1891077	1914341	90.95
GLEAN_17044	_NONE_	AV663586	chr23	47377575	47381726	NOMATCH
GLEAN_03267	_NONE_	NM_001033610	chr5	27724511	27731979	egybuf.s.002302	1833561	1842368	77.03
GLEAN_10944	POLD4	NM_001076481	chr29	39660654	39661782	egybuf.s.004828	645710	648246	84.06
GLEAN_05608	TWSG1	NM_001076089	chr24	40034632	40051958	egybuf.s.001644	3401958	3423785	94.7
GLEAN_11204	ACTG	NM_001033618	chr19	50894222	50895825	egybuf.s.000572	586776	589286	90.4
GLEAN_19215	RPS14	NM_001077830	chr7	57815056	57842772	egybuf.s.003929	52702	53258	92.88
GLEAN_07843	_NONE_	DY197244	chrUn.003.12077	654	1320	egybuf.s.000484	451622	486891	96.13
GLEAN_21525	TSPO	NM_175776	chr5	112569785	112573511	NOMATCH
GLEAN_22779	PUM1	EH183146	chr2	111174334	111294445	egybuf.s.003208	5067865	5111245	97.87
GLEAN_19789	GNL2	NM_001045967	chr3	105191024	105215152	egybuf.s.001316	2197655	2224902	98.07
GLEAN_14230	_NONE_	BC102833	chr2	112496393	112496627	egybuf.s.001779	3303279	3305090	95.79
GLEAN_09949	_NONE_	NM_001075985	chr5	98626869	98642182	egybuf.s.003172	2233254	2274683	99.11
GLEAN_10416	DHX29	BC110134	chr20	24769475	24816197	egybuf.s.004098	624603	645841	95.71
GLEAN_13903	MRPL16	NM_001034641	chrUn.003.86	422883	426893	egybuf.s.003279	2319986	2323874	86.4
GLEAN_05137	RBM12	DQ341265	chr13	66364782	66367644	egybuf.s.004484	4089001	4095167	94.48
GLEAN_05145	EIF6	NM_174830	chr13	66037700	66043038	egybuf.s.004484	3726905	3732595	96.07
GLEAN_01431	HERC1	AB098939	chr10	41258614	41381168	egybuf.s.004763	246531	250009	99.45
GLEAN_11609	C9orf142	NM_001100300	chr11	100586118	100587441	NOMATCH
GLEAN_25523	WDR23	NM_001014954	chr10	20051548	20057751	egybuf.s.001548	1291986	1301085	98.22
GLEAN_13149	_NONE_	EH136439	chr1	20469725	20514881	egybuf.s.004056	1037559	1038051	96.28
GLEAN_25033	HERC4	NM_001076894	chr28	21706577	21868635	egybuf.s.004741	3653109	3794854	95.39
GLEAN_03786	DHX8	BC149385	chr19	41962847	41992744	egybuf.s.000466	6138367	6170522	95.42
GLEAN_15882	ZNF672	DY110807	chr7	39333007	39334405	egybuf.s.002079	705727	706057	97.58
GLEAN_16186	KIAA1712	NM_001076833	chr8	5543072	5558707	egybuf.s.001042	678957	709301	96.89
GLEAN_01820	ARHGEF10L	NM_001046297	chr2	123116322	123231286	NOMATCH
GLEAN_07190	_NONE_	NM_001098087	chrUn.003.946	1391	4253	egybuf.s.002220	2575434	2695967	95.94
GLEAN_26512	_NONE_	EE367012	chr17	57587985	57680476	egybuf.s.001642	1339968	1351340	99.53
GLEAN_19739	YWHAQ	NM_001078127	chr11	72363201	72392715	egybuf.s.000011	8751708	8784456	92.14
GLEAN_23551	RORC	NM_001083451	chr3	16672945	16698061	egybuf.s.000996	286882	314858	83.62
GLEAN_04177	CYFIP1	BC148867	chr2	481728	558116	egybuf.s.001787	727810	811791	98.1
GLEAN_04390	CCT6A	NM_001034542	chr25	27682871	27691792	egybuf.s.001015	3700214	3709623	88.6
GLEAN_23558	_NONE_	NM_001046048	chr3	17165734	17174179	egybuf.s.000996	832452	841482	94.01
GLEAN_02927	C3	NM_001040469	chr7	14881581	14917450	egybuf.s.004436	2029673	2071512	98.38
GLEAN_01775	PPL	EE355568	chr25	4387673	4435087	NOMATCH
GLEAN_19980	_NONE_	NM_001046547	chr23	27621049	27621322	egybuf.s.002131	346748	348871	87.75
GLEAN_10789	PKM2	BC102826	chr10	18987634	19001966	egybuf.s.001548	3352834	3369501	95.07
GLEAN_21718	HNRNPU	NM_001076920	chr16	29023477	29032371	egybuf.s.003971	1605102	1615504	85.19
GLEAN_22597	UFC1	NM_001015663	chr3	8240356	8243689	egybuf.s.004409	305321	309073	99.08
GLEAN_25319	SLC9A3R1	NM_001077852	chr19	56771232	56787499	egybuf.s.000572	7129019	7154122	78.52
GLEAN_21846	SDF4	NM_001035375	chr16	48240780	48248059	NOMATCH
GLEAN_17102	MS4A1	NM_001077854	chr15	74168205	74182839	egybuf.s.003279	2626478	2644228	94.03
GLEAN_05043	SVIL	NM_174190	chr13	36056476	36138729	NOMATCH
GLEAN_06698	FAM118B	NM_001015677	chr29	25076003	25094099	NOMATCH
GLEAN_24862	PDIA6	BC148886	chr11	82081216	82103503	egybuf.s.000011	7623540	7641695	93.29
GLEAN_19375	ISCU	NM_001075683	chr17	68428493	68434120	egybuf.s.000038	24841	29369	70.14
GLEAN_14247	_NONE_	NM_001099125	chr21	60809581	60823651	egybuf.s.000599	14954707	14967720	77.65
GLEAN_14928	LRRC61	NM_001076431	chr4	102524792	102525662	NOMATCH
GLEAN_21328	EIF1	NM_001014884	chr19	41616041	41617662	egybuf.s.000466	4470935	4474036	92.52
GLEAN_05803	HIF1A	NM_174339	chr10	69283113	69326519	egybuf.s.000342	1150960	1176540	89.96
GLEAN_00710	C2	NM_001034492	chr23	24292575	24303862	egybuf.s.004096	185810	198264	97.99
GLEAN_03901	_NONE_	AF015803	chrUn.003.1470	28705	29233	NOMATCH
GLEAN_05472	_NONE_	NM_174792	chr18	54269144	54270635	egybuf.s.004056	1037559	1038051	96.28
GLEAN_04510	_NONE_	DY153220	chrUn.003.4284	4494	5382	egybuf.s.067737	608	1262	97.48
GLEAN_09220	INADL	EE335165	chr3	79026745	79413853	egybuf.s.000811	1988993	2003517	93.44
GLEAN_16147	CLK1	NM_001102271	chr2	82616739	82622746	egybuf.s.000700	4176386	4181656	92.77
GLEAN_10246	CTSZ	NM_001077835	chr13	56948449	56957448	egybuf.s.004718	2518176	2530385	80.61
GLEAN_17238	C11orf61	BC148888	chr29	23603968	23633467	egybuf.s.000947	931766	966700	72.98
GLEAN_18120	NPC2	NM_173918	chr10	80188913	80196696	egybuf.s.001690	3550758	3560187	97.15
GLEAN_14022	MRPS7	NM_001034343	chr19	56353699	56356519	egybuf.s.000572	6600147	6603430	97.41
GLEAN_00004	RPL13	NM_001015543	chr18	12792098	12794023	egybuf.s.000700	564880	565475	93.7
GLEAN_11388	FGD4	BC126665	chr5	77350870	77575170	egybuf.s.002626	2287967	2401532	99.33
GLEAN_20719	LAMB2	BC105436	chr22	48929371	48943271	egybuf.s.001207	223907	242207	93.22
GLEAN_11810	_NONE_	NM_001045958	chrUn.003.1734	23108	23579	egybuf.s.002616	2343269	2344132	86.48
GLEAN_23827	VKORC1	NM_001003903	chr25	28072539	28074504	egybuf.s.001015	3098818	3101674	85.22
GLEAN_13266	STRN3	NM_001098042	chr21	35778542	35837827	egybuf.s.000365	2554361	2620891	87.25
GLEAN_21317	KRT15	BC118284	chr19	41429367	41433810	egybuf.s.000466	4254411	4260145	96.15
GLEAN_25692	C7orf36	BC118387	chr4	73517797	73521776	egybuf.s.003058	6575841	6578675	97.81
GLEAN_01848	_NONE_	NM_001101949	chr2	121461444	121464831	egybuf.s.002690	5550617	5556743	71.21
GLEAN_05314	ZMYM6	BC149127	chr3	107540223	107583823	egybuf.s.001316	4820665	4866980	97.82
GLEAN_06275	RPL14	NM_001034674	chr22	14504976	14508317	egybuf.s.002625	5520122	5523725	90.22
GLEAN_05001	CYB5R1	NM_001034518	chr16	70655302	70659748	egybuf.s.003530	100776	107309	86.08
GLEAN_26541	FLNA	AF260122	chrX	31923262	31944786	egybuf.s.001864	1162887	1171332	98.3
GLEAN_25525	PSME1	NM_001024509	chr10	20042266	20044676	egybuf.s.001548	1308560	1312017	88.43
GLEAN_01760	SAT1	NM_001034333	chrX	81375321	81377835	egybuf.s.001747	2362079	2367183	87
GLEAN_23536	PSMD4	NM_001013598	chr3	17279928	17288879	egybuf.s.000996	958883	968177	92.98
GLEAN_17929	CRTAP	BC109994	chr22	5611285	5643561	NOMATCH
GLEAN_20395	IDH3G	NM_001076313	chrX	28744892	28753284	egybuf.s.001864	669625	675369	88.31
GLEAN_26827	RPL19	NM_001040516	chr19	39289631	39292911	egybuf.s.002302	1070071	1070880	87.12
GLEAN_04872	_NONE_	NM_001033613	chr25	3109577	3111534	egybuf.s.004389	1135083	1136031	92.79
GLEAN_24226	_NONE_	NM_001045958	chrX	50607166	50607637	egybuf.s.002616	2343269	2344132	86.48
GLEAN_02623	B4GALNT3	EE982340	chr5	106040403	106135977	egybuf.s.000668	5536385	5540832	99.75
GLEAN_25258	_NONE_	CF762197	chr9	35578326	35578764	egybuf.s.000112	444540	469802	97.98
GLEAN_04668	_NONE_	NM_001033614	chr23	7851931	7856510	egybuf.s.000110	1097906	1102735	84.84
GLEAN_21204	LGR4	EE362037	chr15	51454250	51507391	egybuf.s.001740	4078767	4085658	95.68
GLEAN_00382	RPLP1	NM_001025340	chr10	15728387	15730368	egybuf.s.001548	6253986	6257013	96.88
GLEAN_07298	_NONE_	NM_001046400	chr23	27013017	27015953	egybuf.s.002111	166655	170806	82.53
GLEAN_13447	TIA1	NM_001076109	chr11	63703392	63734197	egybuf.s.003366	1783991	1818986	98.15
GLEAN_22221	_NONE_	NM_001078142	chr29	44415445	44416402	egybuf.s.004424	198129	199260	79.9
GLEAN_15221	ETV6	NM_001015514	chr5	96196226	96357081	egybuf.s.003172	909787	1087704	91.89
GLEAN_00698	GUK1	NM_174078	chr7	3062637	3072232	NOMATCH
GLEAN_19228	GRPEL2	NM_001075674	chr7	56772624	56778744	egybuf.s.002590	6265358	6275606	96.79
GLEAN_20035	CCT5	BC102163	chr20	64436662	64450452	egybuf.s.004542	2593890	2604087	97.46
GLEAN_23192	_NONE_	DN536121	chr25	693136	695167	egybuf.s.003536	1873123	1875684	95.71
GLEAN_12219	SSFA2	DV821370	chr2	12979534	13015193	egybuf.s.002817	92879	96400	96.47
GLEAN_22600	NDUFS2	NM_001075137	chr3	8281924	8291266	egybuf.s.004409	248266	258219	89.84
GLEAN_26359	CCNG1	NM_001013364	chr7	67130820	67134452	egybuf.s.000174	2672690	2680604	97.88
GLEAN_21151	HECTD3	NM_001098961	chr3	98801671	98809040	egybuf.s.001718	2208341	2216302	81.92
GLEAN_19189	PYGL	NM_001075203	chr10	37740986	37782227	egybuf.s.003867	6210178	6256876	96.73
GLEAN_10451	_NONE_	M26110	chr16	4395626	4397289	egybuf.s.001561	9443034	9448685	97.09
GLEAN_18572	VPS29	NM_001034455	chr17	51845856	51852621	egybuf.s.004504	5004597	5012538	93.95
GLEAN_02588	UNC5B	NM_001099029	chr28	24647970	24735644	egybuf.s.004741	6840872	6944849	80.06
GLEAN_22616	_NONE_	NM_001099210	chr21	23022044	23025408	egybuf.s.003461	2816736	2819925	74.58
GLEAN_03469	_NONE_	NM_001038518	chr23	22479286	22482752	egybuf.s.004096	608407	745432	95.55
GLEAN_00750	DCTN3	NM_001075660	chr8	69852058	69860236	egybuf.s.001720	4622047	4630691	95.01
GLEAN_09118	ANXA11	NM_174502	chr28	28196854	28211981	egybuf.s.004741	15406040	15424529	90.18
GLEAN_01217	ZNHIT1	NM_001046185	chr25	34294003	34300138	egybuf.s.001252	2416907	2424568	77.74
GLEAN_16845	RPL36A	NM_001034316	chrX	33019079	33022381	egybuf.s.002643	1458176	1460788	99.76
GLEAN_05945	ENO1	NM_174049	chr16	42903615	42914593	egybuf.s.002816	156945	177970	98.01
GLEAN_01623	_NONE_	DY202279	chrUn.003.1927	41472	50676	egybuf.s.002763	385460	396550	96.34
GLEAN_03912	_NONE_	NM_173935	chrUn.003.798	145001	146316	egybuf.s.004078	1284440	1286729	87.86
GLEAN_13957	SORL1	EE384558	chr15	24413234	24578869	egybuf.s.003675	1888875	1898737	95.4
GLEAN_17384	STAT5A	NM_001012673	chr19	43790690	43809957	egybuf.s.000466	5037034	5059208	89.55
GLEAN_00766	_NONE_	NM_001076291	chr8	68792352	68802559	egybuf.s.001720	3548197	3559722	95.61
GLEAN_25796	_NONE_	NM_001035456	chr13	62453745	62477892	egybuf.s.000412	20523	21898	86.09
GLEAN_23119	MRPL24	NM_001034576	chr3	15645396	15646688	egybuf.s.001089	727642	729094	86.94
GLEAN_21839	AURKAIP1	NM_001075255	chr16	48114921	48118883	egybuf.s.003064	121584	125858	87.47
GLEAN_05728	DNAJC14	NM_174274	chr5	56502260	56507721	egybuf.s.001125	878059	885084	98.11
GLEAN_17041	NQO2	NM_001034323	chr23	47213209	47222698	egybuf.s.000081	577847	590120	86.84
GLEAN_08679	_NONE_	AY786141	chr4	91860350	91860965	egybuf.s.002035	7348368	7348846	98.26
GLEAN_12304	KRT7	NM_001046411	chr5	28761916	28775742	egybuf.s.002302	2517968	2533485	85.43
GLEAN_11052	CHRDL2	NM_001046356	chr15	47945481	47978806	egybuf.s.000001	1315686	1351101	97.51
GLEAN_11527	_NONE_	DN542878	chr22	47349197	47349773	egybuf.s.003172	2233254	2274683	99.11
GLEAN_23127	APOA1BP	NM_205796	chr3	15468594	15470907	egybuf.s.001089	894084	900448	90.75
GLEAN_00814	ALDOA	NM_001101915	chr25	21607565	21610435	egybuf.s.001015	1956439	1959617	80.18
GLEAN_24359	ARFIP1	NM_001083650	chr17	4564240	4617587	egybuf.s.001105	1468086	1617711	98.56
GLEAN_15457	BCS1L	NM_001015671	chr2	95602705	95605093	egybuf.s.000588	8998556	9002570	99.82
GLEAN_06861	FUNDC2	NM_174338	chrX	29776854	29799139	egybuf.s.000927	1074160	1097015	74.4
GLEAN_15373	TLE4	NM_001081583	chr8	53048884	53201323	egybuf.s.000431	2874022	3037103	87.2
GLEAN_01826	MRTO4	NM_001083399	chr2	121505023	121509836	egybuf.s.002690	5495189	5499998	86.23
GLEAN_15449	_NONE_	NM_001046583	chr2	95279592	95281888	egybuf.s.000588	9375924	9378454	97.64
GLEAN_00617	CXCL12	NM_001113174	chr28	37813278	37842175	egybuf.s.001314	475229	480659	88.04
GLEAN_15419	OBSL1	BC120362	chr2	96473176	96482286	egybuf.s.000588	7978648	7987198	95.21
GLEAN_05163	ERGIC3	NM_001034353	chr13	66267625	66281353	egybuf.s.004484	3982025	3996485	81.12
GLEAN_20976	LUM	NM_173934	chr5	18980378	18984407	egybuf.s.000048	372070	380008	97.69
GLEAN_00497	_NONE_	DY082996	chr3	14080965	14081511	egybuf.s.002626	2572316	2646140	87.52
GLEAN_23295	_NONE_	DV788902	chr5	31268557	31272025	NOMATCH
GLEAN_20912	NDUFB6	NM_175787	chr8	9413364	9429455	egybuf.s.002254	4674255	4692828	86.5
GLEAN_20576	MAGOH	NM_001034245	chr3	91496551	91505578	egybuf.s.002220	555314	564850	93.71
GLEAN_01874	TM9SF3	BC151456	chr26	15336109	15393737	egybuf.s.003168	1217447	1271116	88.48
GLEAN_20276	NOB1	NM_183083	chr18	33999946	34009201	egybuf.s.004007	5078764	5096857	95.61
GLEAN_01377	LDH1	NM_174099	chr29	21813690	21820243	egybuf.s.004252	3416832	3430145	95.07
GLEAN_17593	DPH5	NM_001076821	chr3	40935938	40974785	egybuf.s.000674	1570750	1616015	96.41
GLEAN_22723	_NONE_	BC102833	chr2	106604944	106605178	egybuf.s.001779	3303279	3305090	95.79
GLEAN_22956	HMG2L1	NM_001101856	chr5	71138620	71167196	egybuf.s.003928	3153687	3184164	97.45
GLEAN_02443	C2orf7	NM_001100338	chr11	11603186	11606825	egybuf.s.002400	655054	657022	84.83
GLEAN_22908	LGALS4	NM_001034768	chr18	46169383	46176173	egybuf.s.002849	2670608	2679538	94.12
GLEAN_23071	MOSC1	EE947417	chr16	21313699	21334574	egybuf.s.000301	255706	274032	88.8
GLEAN_14440	_NONE_	NM_001031756	chr17	61036155	61040048	egybuf.s.003323	4073366	4074313	96.35
GLEAN_11038	SPCS2	BC109655	chr15	47743218	47766452	egybuf.s.000001	1547880	1573481	98.18
GLEAN_01984	NR1H2	NM_001014883	chr18	53016487	53021756	egybuf.s.001935	268188	276776	76.13
GLEAN_25138	SNX5	NM_001034464	chr13	38984331	39008338	egybuf.s.004264	600848	601388	96.99
GLEAN_19721	DAD1	NM_001034761	chr10	23688589	23696576	egybuf.s.002772	531622	555785	98.99
GLEAN_22361	PPIL2	NM_001038081	chr17	69437187	69453079	NOMATCH
GLEAN_18655	YWHAE	NM_174491	chr19	21110837	21144652	egybuf.s.004264	14996654	15036605	95.22
GLEAN_06712	WDR33	BC123678	chrUn.003.954	1998	52651	egybuf.s.004648	1524814	1581337	97.68
GLEAN_21401	_NONE_	NM_174804	chr10	39954093	39955822	egybuf.s.001036	185331	185668	77.78
GLEAN_06647	_NONE_	BC102205	chrUn.003.1672	25500	64115	egybuf.s.004484	2460306	2512524	96
GLEAN_19567	RPL10A	NM_001015647	chr23	6529965	6532397	egybuf.s.003926	2458098	2458832	94.56
GLEAN_25752	PWP1	NM_001046166	chr5	68680842	68699686	egybuf.s.003928	400118	418041	86.89
GLEAN_03282	ZWILCH	NM_001102179	chr10	11932218	11972658	egybuf.s.001548	9518915	9563502	96.03
GLEAN_24566	_NONE_	NM_001105508	chr7	12812360	12817749	egybuf.s.003752	1907895	1914843	95.65
GLEAN_15291	CPSF6	NM_001078106	chrUn.003.130	143720	164603	egybuf.s.004389	89568	109953	93.64
GLEAN_19155	NCOA4	NM_001075868	chr28	39365598	39371953	egybuf.s.003238	7400591	7426321	97.19
GLEAN_24361	TRIM2	NM_001083735	chr17	4136302	4260079	egybuf.s.001105	983697	1047615	97.97
GLEAN_23099	IGJ	NM_175773	chr6	80296414	80305081	egybuf.s.003307	1751499	1761105	87.59
GLEAN_19796	_NONE_	BF043010	chr22	51130452	51130851	egybuf.s.001207	499900	500339	96.45
GLEAN_11986	MAEA	NM_001034415	chr6	105672474	105685789	egybuf.s.000326	247878	270078	86.33
GLEAN_07627	_NONE_	BC148976	chrUn.003.717	119731	132742	egybuf.s.001477	915225	929701	89.42
GLEAN_07015	RPL12	CR553206	chr10	77711023	77711521	egybuf.s.001690	623963	624589	95.37
GLEAN_11386	C12orf35	NM_001101072	chr5	78037311	78080538	egybuf.s.002626	1621750	1649683	97.56
GLEAN_00598	RPS9	NM_001101152	chr18	60697075	60704010	egybuf.s.001221	67282	76458	72.54
GLEAN_16156	_NONE_	BC102135	chr2	82583415	82593091	egybuf.s.000700	4209860	4219404	97.35
GLEAN_21980	LAPTM4A	NM_205799	chr11	69178384	69195681	egybuf.s.003629	5665001	5684832	95.96
GLEAN_05726	_NONE_	NM_001102344	chr5	56441492	56461610	egybuf.s.001125	833601	835574	93.7
GLEAN_21219	SH3YL1	NM_001034607	chrUn.003.125	178473	238877	NOMATCH
GLEAN_08566	_NONE_	EE349915	chr29	488328	536622	egybuf.s.004827	2418988	2433334	98.41
GLEAN_11324	_NONE_	NM_176612	chr12	26134007	26136401	egybuf.s.001561	9443034	9448685	97.09
GLEAN_02605	FKBP4	NM_001034322	chr5	105612873	105619973	egybuf.s.000668	4966393	4973682	90.84
GLEAN_08574	S100A9	NM_001046328	chr3	14866336	14868542	egybuf.s.001089	4217310	4221179	85.1
GLEAN_25743	H1FX	EH158092	chr22	58034499	58035144	NOMATCH
GLEAN_03081	MIF	NM_001033608	chr17	67803814	67804383	NOMATCH
GLEAN_13970	MRPL51	NM_001101088	chr5	102473028	102473915	egybuf.s.004354	1781151	1784551	94.81
GLEAN_22642	FANCI	DT895109	chr21	20932281	20992382	egybuf.s.003461	453867	462614	99.13
GLEAN_01465	HNRPAB	NM_001040522	chr7	36243849	36250811	egybuf.s.000010	10855454	10862212	77.31
GLEAN_12126	_NONE_	BC114905	chr16	26565446	26565848	egybuf.s.001051	4468094	4469004	98.31
GLEAN_24240	BET1	NM_001099157	chr4	12994272	13007659	egybuf.s.001691	403324	420585	94.61
GLEAN_06754	_NONE_	BC122729	chr4	99067365	99074178	egybuf.s.000735	473441	906617	92.33
GLEAN_04216	ELP2	DV796307	chr24	20093586	20140808	egybuf.s.003841	3593641	3610362	75.39
GLEAN_24006	_NONE_	NM_205797	chr11	93910264	93915114	egybuf.s.001690	623963	624589	95.37
GLEAN_04971	NDUFB10	NM_175818	chr25	3106820	3109286	egybuf.s.003536	864257	867490	88.55
GLEAN_16497	PRDX2	NM_174763	chr7	11951832	11954056	egybuf.s.003529	763201	765936	93.35
GLEAN_14585	TIMD4	NM_001075320	chr7	65545776	65573324	egybuf.s.000087	1894425	1926221	98.75
GLEAN_25101	CRYAB	NM_174290	chr15	15881267	15884412	egybuf.s.001740	1186719	1189999	95.09
GLEAN_10876	_NONE_	NM_001079769	chr4	105250339	105256160	egybuf.s.001518	125311	131119	87.61
GLEAN_15423	DNPEP	NM_001045952	chr2	96289141	96301908	egybuf.s.000588	8211593	8226407	88.85
GLEAN_18091	SOS1	DT895312	chr11	21984465	22111339	egybuf.s.003054	767243	780796	98.85
GLEAN_26244	RPL5	NM_001035306	chr3	47143474	47151948	egybuf.s.001720	4472789	4473862	95.89
GLEAN_12961	FANCG	NM_001034294	chr8	59287696	59301607	egybuf.s.002872	2251819	2268801	91.99
GLEAN_18153	ZNF410	NM_001034609	chr10	79701314	79726709	egybuf.s.001690	3010144	3052806	97.11
GLEAN_20391	SSR4	NM_001038503	chrX	28740858	28744536	egybuf.s.001864	679699	684861	86.79
GLEAN_14570	IDE	NM_001075849	chr26	11775358	11867760	egybuf.s.002927	1678521	1744669	96.04
GLEAN_04278	NDUFA2	NM_175815	chr7	42728301	42730372	egybuf.s.002872	7457062	7457641	95.54
GLEAN_06009	CST3	NM_174029	chr13	42513729	42517375	egybuf.s.003351	200648	204634	98.1
GLEAN_26281	LZTS2	NM_001098862	chr26	20050675	20054609	NOMATCH
GLEAN_17587	_NONE_	DN288808	chrUn.003.3323	9684	12685	egybuf.s.000466	4883582	4887899	88.56
GLEAN_14018	NT5C	NM_001046322	chr19	56259456	56261014	NOMATCH
GLEAN_12712	EGR1	NM_001045875	chr7	47132726	47135046	egybuf.s.002228	3266935	3270546	98.19
GLEAN_21129	_NONE_	NM_001025317	chr3	98992875	98995351	egybuf.s.001718	2424764	2426933	96.23
GLEAN_16634	_NONE_	NM_001024471	chr15	41907739	41910472	egybuf.s.000899	2744660	2745190	96.67
GLEAN_08489	GTF3C1	BC149022	chr25	25038655	25117983	egybuf.s.001015	635240	700149	97.85
GLEAN_09530	FAM18B	NM_001046152	chr19	32247597	32255913	egybuf.s.000603	2219457	2230441	95.72
GLEAN_10976	RHOD	CK976081	chr29	39443012	39452671	egybuf.s.004828	113336	124215	96.97
GLEAN_13969	GAPDH	NM_001034034	chr5	102440636	102444381	egybuf.s.004354	1736987	1742637	95.47
GLEAN_03300	GPAA1	NM_001024529	chr14	499535	502695	egybuf.s.001570	747170	751991	93.22
GLEAN_11434	_NONE_	CK950983	chr27	40140293	40814388	NOMATCH
GLEAN_19596	TXNRD2	NM_174626	chr17	69661878	69687724	NOMATCH
GLEAN_17777	NFATC3	AB375795	chr18	32702716	32793821	egybuf.s.004007	3731022	3740847	99.52
GLEAN_06818	_NONE_	NM_001081514	chr17	65297031	65300986	NOMATCH
GLEAN_16965	KIAA0141	NM_001024535	chr7	50363286	50376560	egybuf.s.002960	161434	177038	97.13
GLEAN_11607	PTGDS	NM_174791	chr11	100568707	100571255	NOMATCH
GLEAN_10737	_NONE_	DN542878	chrUn.003.3806	9742	10318	egybuf.s.003172	2233254	2274683	99.11
GLEAN_05994	TJP1	AJ313183	chr21	2444733	2470555	egybuf.s.003415	982859	987353	99.63
GLEAN_12224	DNAJC10	NM_001099121	chr2	12056848	12102785	egybuf.s.002817	1019485	1071194	97.97
GLEAN_25252	_NONE_	BC102833	chr9	36582285	36585291	egybuf.s.001779	3303279	3305090	95.79
GLEAN_23603	CMPK	NM_001046044	chr3	96785914	96820975	egybuf.s.001617	3958167	3999556	96.78
GLEAN_21314	KRT14	X01461	chr19	41501205	41505233	egybuf.s.000466	4335405	4336381	100
GLEAN_19429	SLC4A2	AY324395	chr4	104672822	104683620	egybuf.s.001518	531474	533593	98.64
GLEAN_02217	DDX39	NM_001034752	chr7	9663632	9668005	egybuf.s.001081	338407	347771	98.68
GLEAN_01464	RMND5B	NM_001075706	chr7	36190275	36202462	egybuf.s.000010	10794024	10812639	96.73
GLEAN_26218	PPP2R2A	DV928003	chr8	72777640	72854718	egybuf.s.001720	1975173	2003107	99.15
GLEAN_18015	TMEM14A	NM_001034379	chr23	20632142	20637695	egybuf.s.002669	2217264	2229205	94.75
GLEAN_14749	BTF3	NM_001025314	chr20	6545367	6551443	egybuf.s.002151	871129	878798	97.21
GLEAN_23915	_NONE_	DY090175	chr28	27543555	27543822	egybuf.s.004741	10423650	10424083	99.52
GLEAN_23191	_NONE_	DY124504	chr25	708934	710684	egybuf.s.003536	1842209	1896443	97.3
GLEAN_08158	BCL7B	NM_001034775	chr25	35925605	35942316	egybuf.s.001252	201365	216760	91.6
GLEAN_10072	RAB17	EH125419	chr3	115113505	115125280	NOMATCH
GLEAN_24680	BSG	NM_001075371	chr7	39995328	40001543	egybuf.s.003405	417426	421340	89.6
GLEAN_20917	Clu	NM_173902	chr8	9718724	9731703	egybuf.s.002254	4312884	4327790	96.11
GLEAN_00269	POLR1E	NM_001034408	chr8	57167721	57183331	egybuf.s.002872	4736775	4753968	97.51
GLEAN_25161	ACTR3	NM_174226	chr2	62254766	62300477	egybuf.s.000721	4917191	4970201	93.77
GLEAN_17430	NCAPH2	NM_001077043	chr5	118745058	118754946	egybuf.s.002315	330733	343167	71.61
GLEAN_00526	RAB25	NM_001017936	chr3	12311649	12318286	egybuf.s.001089	1453003	1460994	99.35
GLEAN_10391	TAGLN	NM_001046149	chr15	19311783	19313121	egybuf.s.001724	1619097	1626125	87.57
GLEAN_03820	SURF1	CO882066	chr11	98306126	98307698	egybuf.s.002207	144673	149636	95.52
GLEAN_03301	CYC1	NM_001038090	chr14	512896	515058	egybuf.s.001570	733118	734785	85.06
GLEAN_19826	XPO5	BC111321	chr23	15263828	15303825	egybuf.s.003243	268828	312709	94.23
GLEAN_17955	RPL18	NM_001015556	chr18	54445945	54449646	egybuf.s.002689	2142302	2144885	77.62
GLEAN_14123	CTTN	NM_001075287	chr29	41721668	41741796	egybuf.s.004828	3565246	3600134	94.04
GLEAN_02151	_NONE_	NM_001075737	chr19	25663269	25664067	egybuf.s.004264	19791492	19792583	83.58
GLEAN_13155	_NONE_	NM_001034034	chr5	10698360	10702105	egybuf.s.004354	1736987	1742637	95.47
GLEAN_14707	SOD2	NM_201527	chr9	86627372	86636568	NOMATCH
GLEAN_13044	_NONE_	BC149628	chrUn.003.1675	14101	46282	egybuf.s.001800	1891077	1914341	90.95
GLEAN_18717	RALB	NM_001097985	chr2	65700723	65717838	egybuf.s.001704	3488703	3561819	97.56
GLEAN_04670	PFDN6	NM_001075421	chr23	7869129	7870077	egybuf.s.000110	1117351	1118635	95.96
GLEAN_17710	PSMB10	NM_001034040	chr18	32603247	32605644	egybuf.s.004007	3550168	3555153	91.94
GLEAN_05462	NUCB1	NM_001075199	chr18	54031369	54046223	egybuf.s.002689	1855740	1874516	97.04
GLEAN_10720	SFRS16	NM_001077887	chr18	49988764	50012442	NOMATCH
GLEAN_02024	_NONE_	U32264	chr17	68634626	68635140	egybuf.s.000870	1491048	1777827	93.21
GLEAN_20969	USP8	NM_001076126	chr10	56600563	56638129	egybuf.s.000754	1668476	1735363	97.64
GLEAN_15003	WDR67	NM_001046073	chr14	14763686	14830322	egybuf.s.003165	3045418	3112562	93.9
GLEAN_21857	MED4	NM_001034486	chr12	15437344	15451311	egybuf.s.002909	1847089	1856384	84.84
GLEAN_00496	_NONE_	NM_001098135	chr3	14125552	14126951	egybuf.s.000110	10650341	10651617	97.04
GLEAN_17771	THAP11	NM_001104994	chr18	32535703	32536615	egybuf.s.004007	3470287	3472480	82.76
GLEAN_20650	MECR	NM_181669	chr2	113826961	113863046	egybuf.s.003208	3536915	3577544	83.22
GLEAN_20694	HYAL2	NM_174347	chr22	48043702	48046243	egybuf.s.004482	2052755	2057063	88.28
GLEAN_03727	OR51D1	DY064686	chr15	45208807	45209752	egybuf.s.001444	198823	199461	99.84
GLEAN_10475	PPAP2B	NM_001076473	chr3	86954014	87019765	egybuf.s.001480	9073	103578	96.16
GLEAN_22520	AP4M1	NM_001077099	chr25	36661222	36664820	egybuf.s.003578	962365	966278	97.39
GLEAN_22726	_NONE_	DY067061	chr2	106999315	106999981	egybuf.s.003787	198	425	100
GLEAN_20986	UTP18	NM_001098879	chr19	34954414	35011314	egybuf.s.000603	5220038	5286853	82.2
GLEAN_23041	DNAJA2	NM_001040491	chr18	13438340	13449411	egybuf.s.001717	789051	801521	95.51
GLEAN_18060	WDR19	DV916396	chr6	54282195	54354843	egybuf.s.003321	3362997	3387751	97.71
GLEAN_16846	HNRPH2	NM_001076008	chrX	33042197	33043547	egybuf.s.002643	1607666	1614268	96.75
GLEAN_04080	AEBP1	NM_174839	chr4	68878465	68882388	egybuf.s.003058	2082285	2096812	87.63
GLEAN_12339	CSDA	NM_001098074	chr5	97967051	97989610	egybuf.s.000785	3172540	3196779	77.8
GLEAN_25745	CNBP	NM_001034224	chr22	58135743	58137114	egybuf.s.001549	212050	214894	88.57
GLEAN_11042	RPS3	NM_001034047	chr15	47406346	47410843	egybuf.s.000001	1952649	1957872	87.53
GLEAN_04794	CSDE1	NM_001098025	chr3	28000815	28020615	egybuf.s.000811	3806533	3836211	97.14
GLEAN_03075	_NONE_	CK831360	chr17	67668731	67674828	egybuf.s.000870	1384305	1769978	92.4
GLEAN_23189	SRRM2	BC151743	chr25	764747	779128	NOMATCH
GLEAN_10682	RPS19	NM_001037467	chr18	48567280	48574265	egybuf.s.003208	6473695	6474544	76.75
GLEAN_16083	_NONE_	DY163097	chr6	72158195	72158480	egybuf.s.000937	108372	108642	98.48
GLEAN_16727	MAGED2	NM_001075665	chrX	62273727	62280023	egybuf.s.003664	173793	181325	97.62
GLEAN_21333	CNP	NM_180993	chr19	41838781	41844878	egybuf.s.000466	4733672	4740953	95.88
GLEAN_25642	NEFM	BC151624	chrUn.003.518	158266	163223	egybuf.s.001720	433239	440595	93.32
GLEAN_22771	PTP4A2	NM_001104998	chr2	110453660	110462536	egybuf.s.001879	212814	224035	97.39
GLEAN_17954	DBP	NM_001037445	chr18	54431225	54437136	NOMATCH
GLEAN_11826	IGF1R	X54980	chr21	9300361	9359779	egybuf.s.002994	2032203	2068829	89.7
GLEAN_16776	NCF4	NM_001045983	chr5	74313208	74331486	egybuf.s.001140	976716	997354	97.96
GLEAN_18845	SLC4A1AP	NM_001113308	chr11	67074434	67172611	egybuf.s.003132	9153375	9153815	76.58
GLEAN_05650	OBFC2B	NM_001101151	chr5	56160154	56163759	egybuf.s.001125	496904	504461	89.69
GLEAN_23745	PI	NM_173882	chr21	52595993	52599908	egybuf.s.000599	5785877	5796034	98.55
GLEAN_03306	_NONE_	NM_001102018	chr14	565535	600596	egybuf.s.001570	614292	668241	72.57
GLEAN_15128	A2M	NM_001109795	chr5	100261464	100309597	egybuf.s.002045	860534	913482	93.09
GLEAN_03443	_NONE_	DY145115	chrUn.003.2253	41582	42162	egybuf.s.000870	1361191	1384478	91.3
GLEAN_20675	RBM5	NM_001046374	chr22	48238884	48261029	egybuf.s.004482	2304409	2329589	98.66
GLEAN_04354	_NONE_	NM_001077869	chr9	9699601	9700510	egybuf.s.003415	8313437	8315610	95.34
GLEAN_18131	NUMB	NM_001101951	chr10	79140425	79193686	egybuf.s.001690	2402695	2533842	94.47
GLEAN_02408	THUMPD3	NM_001038062	chr22	15822735	15840514	egybuf.s.004131	949430	967675	93.9
GLEAN_14494	EWSR1	NM_001109800	chr17	66569516	66594831	egybuf.s.001642	7486206	7515631	90.91
GLEAN_20712	RHOA	NM_176645	chr22	48786627	48795963	egybuf.s.001207	23993	73235	84.3
GLEAN_20787	_NONE_	NM_001002886	chr2	72682669	72731176	egybuf.s.000881	634202	687396	88.58
GLEAN_13172	_NONE_	NM_001076550	chr5	10230460	10240035	egybuf.s.004354	1171592	1182965	98.55
GLEAN_25038	HNRPH3	BC153289	chr28	22059838	22064618	egybuf.s.004741	4005315	4016598	97.23
GLEAN_05637	DGKA	NM_001077860	chr5	56416286	56478751	egybuf.s.001125	783067	801301	95.6
GLEAN_04782	PTCD1	DT816357	chr25	37137758	37147392	NOMATCH
GLEAN_12058	RPL8	NM_001034625	chr14	92481	94786	egybuf.s.001570	118691	121074	86.47
GLEAN_12481	UGDH	NM_174211	chr6	54533858	54558561	egybuf.s.003321	3576313	3617117	95.16
GLEAN_10872	GIMAP4	NM_001046060	chr4	104963349	104966965	egybuf.s.000749	30804	39375	96.44
GLEAN_05226	_NONE_	DV784604	chrUn.003.9282	1213	2602	NOMATCH
GLEAN_21255	ZBTB20	EH199793	chr1	52962002	53007765	egybuf.s.004320	1157965	1160064	91.24
GLEAN_01964	RPL13A	NM_001076998	chr18	53622485	53625960	egybuf.s.001747	1274713	1275367	88.2
GLEAN_23570	ARNT	NM_173993	chr3	17608705	17697665	egybuf.s.000996	1350153	1389073	96.59
GLEAN_05711	ATP5B	NM_175796	chr5	55853205	55858395	egybuf.s.001125	156596	162909	99.89
GLEAN_23214	_NONE_	NM_001017954	chr25	444665	449370	NOMATCH
GLEAN_04906	MRPL28	NM_001045996	chr25	1922204	1924495	egybuf.s.000905	80535	83454	84.59
GLEAN_20893	_NONE_	NM_001015558	chr15	72823625	72831767	egybuf.s.001634	109232	119310	95.83
GLEAN_06403	_NONE_	BM365148	chr21	15074932	15075304	egybuf.s.003474	13876853	13877320	90
GLEAN_16585	HK1	NM_001012668	chr28	24397551	24448818	egybuf.s.004741	5035879	5091938	93.49
GLEAN_08111	_NONE_	NM_174800	chr18	1771565	1790663	egybuf.s.001496	1037676	1059095	96.48
GLEAN_04959	GNPTG	NM_001017428	chr25	2629338	2639259	egybuf.s.003536	232637	245827	82.26
GLEAN_13834	CCDC131	EH165804	chr5	1392235	1441723	egybuf.s.002039	558586	568016	95.55
GLEAN_19403	RASGEF1A	NM_001015601	chr28	12251903	12288364	egybuf.s.004172	303865	323419	98.35
GLEAN_18189	IgM	BC114809	chr21	62994624	62999197	egybuf.s.003488	56581	62715	74.67
GLEAN_04351	EEF1A1	NM_174535	chr9	9446410	9448533	egybuf.s.003415	8593374	8602812	95.64
GLEAN_22704	RBBP4	NM_001077013	chr2	109825280	109840836	egybuf.s.003130	1762759	1765025	98.01
GLEAN_08104	TERF2IP	NM_001075412	chr18	1580480	1586040	egybuf.s.001496	1271571	1279720	75.94
GLEAN_08234	COIL	NM_001038512	chr19	5300915	5321499	egybuf.s.003781	2498594	2524570	97.28
GLEAN_05418	MICALL2	NM_001098932	chr25	40284638	40303200	egybuf.s.004473	1985194	2019455	75.94
GLEAN_23130	C1orf66	NM_001015641	chr3	15638272	15644772	egybuf.s.001089	729416	738287	97.79
GLEAN_24715	_NONE_	DV778514	chr1	65129794	65130370	NOMATCH
GLEAN_22008	EHD4	EE372037	chr10	32684107	32773154	egybuf.s.001322	1640280	1659304	98.85
GLEAN_14084	RPS24	NM_001025339	chr28	28731478	28734063	egybuf.s.001207	499900	500339	96.45
GLEAN_01467	PCF11	DV925609	chrUn.003.834	120339	140191	egybuf.s.001712	5008487	5016406	97.82
GLEAN_16973	HDAC3	BC111247	chr7	50682730	50695792	NOMATCH
GLEAN_16135	PHF10	NM_001038052	chr9	94208225	94222908	egybuf.s.002847	577418	597375	93.62
GLEAN_07885	NXT2	NM_001100353	chrX	40548478	40552881	egybuf.s.003511	1326779	1334093	92.35
GLEAN_16194	_NONE_	NM_001075138	chr11	36865489	36900778	egybuf.s.004197	1942166	1981580	97.79
GLEAN_01418	POMC	NM_174151	chr11	70518646	70521823	NOMATCH
GLEAN_10618	PSMC1	NM_001014855	chr10	90272502	90284891	egybuf.s.002714	2390093	2404521	97.72
GLEAN_25955	_NONE_	NM_001082606	chrUn.003.268	21860	83475	egybuf.s.002863	1088989	1254343	99.34
GLEAN_08145	LSG1	NM_001045910	chr1	67117479	67139716	egybuf.s.004375	5312588	5336156	95.78
GLEAN_06189	PLVAP	NM_001035353	chr7	5668066	5686253	egybuf.s.004513	3660016	3680247	98
GLEAN_23070	_NONE_	NM_001076380	chr16	21268668	21302356	egybuf.s.000301	213576	247449	81.93
GLEAN_09951	SP3	DV932196	chr2	25525857	25581013	egybuf.s.003525	1419832	1465871	99.34
GLEAN_07917	GART	NM_001040473	chr1	1091998	1114917	egybuf.s.000232	1215243	1243579	97.52
GLEAN_05465	_NONE_	NM_174792	chr18	54082247	54083738	egybuf.s.004056	1037559	1038051	96.28
GLEAN_05616	GNAL	NM_001102554	chr24	41161035	41210716	egybuf.s.000258	3155889	3214148	76.76
GLEAN_00947	_NONE_	BC151500	chr11	45444120	45454199	egybuf.s.001503	3504795	3624910	96.78
GLEAN_13644	C19orf10	NM_001001164	chr7	16052811	16064243	egybuf.s.004669	3530309	3544375	98.83
GLEAN_00663	FAM49B	NM_001046047	chr14	10428889	10460158	egybuf.s.001197	2582609	2704040	90.16
GLEAN_14634	BCAS1	NM_001077850	chr13	81660603	81746253	egybuf.s.001419	9891926	9967686	91.04
GLEAN_02486	_NONE_	BC142536	chr3	31075601	31085602	egybuf.s.004194	773150	783862	95.97
GLEAN_03215	EIF4B	NM_001035028	chr5	27609507	27633246	egybuf.s.002302	1700014	1725627	97.06
GLEAN_25892	C17orf32	NM_001075512	chr19	17997733	18001312	egybuf.s.004264	11992007	11996909	98.78
GLEAN_02687	ACTR10	NM_001034400	chr10	65837743	65863844	egybuf.s.000719	6478608	6509074	94.33
GLEAN_23887	C2orf30	DV776598	chr11	35508524	35532344	egybuf.s.004197	643552	661389	79.74
GLEAN_20287	MAP3K15	DV878115	chrX	84476536	84621653	egybuf.s.003273	520861	526230	95.09
GLEAN_08435	_NONE_	BT025472	chr19	54716008	54716634	egybuf.s.000733	569936	570825	98.16
GLEAN_20271	SCARB1	NM_174597	chr17	47350593	47436211	egybuf.s.004504	1194179	1242144	89.26
GLEAN_01375	SAA3.1	NM_181016	chr29	21937000	21940028	egybuf.s.004252	3657347	3661476	95.05
GLEAN_26561	KATNB1	NM_001101909	chr18	23198689	23214859	egybuf.s.000265	326177	347049	90.7
GLEAN_03776	HDAC5	BC111337	chr19	42468086	42499194	egybuf.s.000466	6701040	6744035	83.72
GLEAN_21939	RFTN2	NM_001097986	chr2	79509105	79586155	egybuf.s.002985	2847942	2916960	99.23
GLEAN_04903	_NONE_	CO888721	chr25	2141061	2141711	NOMATCH
GLEAN_18002	_NONE_	Y07898	chr23	21337925	21341448	egybuf.s.002669	2916245	2920218	96.7
GLEAN_12950	_NONE_	NM_001010995	chr8	58759606	58765709	egybuf.s.002872	2899385	2899888	94.41
GLEAN_08816	_NONE_	NM_001015554	chr3	89875317	89899410	egybuf.s.001742	937758	964142	98.09
GLEAN_03876	_NONE_	DQ347593	chr15	31756074	31756620	egybuf.s.003273	1311922	1312097	100
GLEAN_15791	C2orf29	BC153290	chr11	6513087	6526311	NOMATCH
GLEAN_03185	_NONE_	DQ425110	chrUn.003.10998	2	2062	egybuf.s.004096	608407	745432	95.55
GLEAN_06179	SLC27A1	NM_001033625	chr7	5507843	5544070	egybuf.s.004513	3472744	3516845	85.56
GLEAN_23093	ZNF23	DV920828	chr18	36261204	36269743	egybuf.s.000984	1091823	1092739	98.23
GLEAN_10781	PNRC1	NM_001034308	chrUn.003.2994	14761	18068	egybuf.s.003005	3034471	3040057	70.26
GLEAN_09559	MRPL3	NM_001080317	chr1	127941748	127998525	egybuf.s.003926	3411549	3474715	89.34
GLEAN_02155	C17orf49	NM_001038092	chr19	25717858	25720315	egybuf.s.004264	19849596	19851391	76.05
GLEAN_23933	OFD1	DV872467	chrX	91609883	91670780	egybuf.s.003132	278168	290991	96.13
GLEAN_13769	NT5DC2	DT811017	chr22	42014323	42019949	NOMATCH
GLEAN_21790	_NONE_	DT818104	chrX	95209056	95267541	egybuf.s.000563	389041	411352	98.82
GLEAN_06370	LCN2	DY146374	chr11	91707905	91711617	egybuf.s.002137	6992712	6998845	98.82
GLEAN_22414	_NONE_	DV790918	chrUn.003.355	205335	205683	egybuf.s.001125	699403	702280	96.53
GLEAN_04336	PCAF	AY486454	chr1	145332931	145403904	egybuf.s.001572	169516	169720	92.73
GLEAN_20874	TNKS1BP1	EH174742	chr15	72357986	72378113	NOMATCH
GLEAN_24971	_NONE_	DT722360	chr10	57536419	57536593	egybuf.s.000700	564880	565475	93.7
GLEAN_26298	MRPL43	NM_174563	chr26	20067803	20068487	egybuf.s.002070	611535	615330	78.9
GLEAN_06621	NFIB	NM_001076104	chr8	28831617	29083897	egybuf.s.001904	1072049	1218694	95.52
GLEAN_06372	DNM1	NM_001076820	chr11	91627903	91670828	egybuf.s.002137	7059814	7095973	84.6
GLEAN_07738	CLDN5	NM_001076460	chr17	69026653	69027310	egybuf.s.075114	249	1469	86.72
GLEAN_20038	_NONE_	NM_175814	chrUn.003.851	97574	127193	egybuf.s.004409	118795	151958	98.32
GLEAN_24774	TMEM138	NM_001098967	chr29	35089330	35092585	egybuf.s.000877	538828	544777	92.9
GLEAN_12536	PPM1A	NM_174429	chr10	67678920	67689233	egybuf.s.003602	326327	339205	98.59
GLEAN_08584	_NONE_	NM_001034367	chr3	14562999	14564806	egybuf.s.001089	3869754	3873154	83.43
GLEAN_03389	NFE2L2	NM_001011678	chr2	20223707	20255687	egybuf.s.004493	2157045	2161772	92.32
GLEAN_10966	CCS	NM_001046187	chr29	39031683	39045053	egybuf.s.002303	1707154	1722565	95
GLEAN_11456	OAT	NM_001034240	chr26	41665568	41677051	egybuf.s.001130	4397342	4411374	88.83
GLEAN_13751	NISCH	DV883660	chr22	42048157	42063468	egybuf.s.004482	85191	89457	98.97
GLEAN_06321	MORF4	NM_001035448	chr21	26122639	26139747	egybuf.s.003415	4297756	4315980	89.28
GLEAN_06038	MYBL1	NM_176635	chr14	30907303	30940801	egybuf.s.000217	2723517	2748904	88.9
GLEAN_02082	_NONE_	NM_001078139	chr7	17273290	17274309	egybuf.s.002302	3290332	3290731	72.43
GLEAN_00829	LAT	BC149498	chr25	21257235	21261170	egybuf.s.001015	1543057	1548359	83.71
GLEAN_20585	HSD17B12	NM_001101307	chr15	66673023	66739182	egybuf.s.003087	25701	216536	96.76
GLEAN_18095	HNRPLL	NM_001076900	chr11	21586450	21622841	egybuf.s.003054	291284	317399	83
GLEAN_11185	_NONE_	NM_001075891	chr19	50503769	50505537	egybuf.s.000572	73600	82669	85.03
GLEAN_06939	RPL21	AB099075	chr12	28786453	28788279	egybuf.s.001548	142174	142708	96.99
GLEAN_20151	SPINT2	NM_001045971	chr18	43121591	43151032	egybuf.s.002849	2105637	2140792	71.01
GLEAN_13980	_NONE_	DY043924	chrUn.003.11281	259	1753	egybuf.s.004636	2619256	2619719	97.77
GLEAN_04489	TOMM70A	NM_001075328	chrUn.003.488	139796	176708	egybuf.s.004110	5948896	5988085	88.01
GLEAN_00541	SSR2	NM_001015533	chr3	12364658	12370934	egybuf.s.001089	1512061	1518775	95.66
GLEAN_00197	PPP2R3C	NM_001015645	chr21	42067200	42092775	egybuf.s.003728	149825	177012	99.14
GLEAN_04762	EIF3F	DT832383	chrUn.003.449	180028	188172	egybuf.s.002602	11773209	11782998	77.3
GLEAN_02487	GSTM1	NM_175825	chr3	31056854	31067137	egybuf.s.004194	724633	763060	89
GLEAN_23924	_NONE_	NM_001113231	chrX	95397170	95397725	egybuf.s.000325	809277	809961	92.52
GLEAN_07926	SYNJ1	NM_174468	chr1	1931493	2019119	egybuf.s.000232	2165637	2261669	98.59
GLEAN_16210	_NONE_	CO872220	chrUn.003.4898	2335	3588	egybuf.s.001125	833601	835574	93.7
GLEAN_11098	SLC13A2	NM_001034234	chr19	18181052	18204575	egybuf.s.004264	12104799	12131254	92.63
GLEAN_16985	SYF2	CR456299	chr2	118695239	118700786	egybuf.s.002690	12170541	12175559	93.95
GLEAN_02108	GABARAPL1	NM_001034048	chr19	25873726	25875190	egybuf.s.004264	20022301	20024179	85.2
GLEAN_08937	_NONE_	NM_001040516	chr6	6596098	6596380	egybuf.s.002302	1070071	1070880	87.12
GLEAN_01515	RPL22	BC102871	chr16	45584317	45591961	egybuf.s.002816	3086410	3094875	97.76
GLEAN_07860	_NONE_	NM_174006	chr19	15184167	15185565	egybuf.s.004264	7636658	7638560	97.92
GLEAN_05691	DCTN2	NM_001034558	chr5	54889864	54902967	egybuf.s.003516	119097	132834	91.59
GLEAN_25326	ICT1	NM_001034493	chr19	56498846	56505902	egybuf.s.000572	6835952	6844640	91.12
GLEAN_12072	VPS28	NM_001035504	chr14	279982	282593	egybuf.s.001570	394770	402787	70.57
GLEAN_26702	SLC3A2	NM_001024488	chr29	33445744	33486300	egybuf.s.004378	660340	707770	98.31
GLEAN_04013	_NONE_	NM_174630	chr25	19199265	19225949	egybuf.s.002266	4573810	4604633	97.16
GLEAN_23568	FAM63A	NM_001045924	chr3	17492684	17498684	egybuf.s.000996	1191366	1201421	90.96
GLEAN_08136	EPB41L4B	AW660811	chr8	87263607	87306750	egybuf.s.000556	567264	575125	79.21
GLEAN_07913	_NONE_	AY488119	chr1	1202095	1232568	egybuf.s.000232	1335771	1357997	98.91
GLEAN_25544	C14orf124	NM_001075812	chr10	19761748	19764728	egybuf.s.001548	1633079	1636522	98.09
GLEAN_20721	QARS	NM_001034468	chr22	48957210	48964502	egybuf.s.001207	265196	274248	91.93
GLEAN_23140	BCKDHB	NM_174507	chr9	16201996	16535180	egybuf.s.000016	250851	545591	75.12
GLEAN_16977	TAF7	NM_001046028	chr7	51013559	51014609	egybuf.s.002228	393093	395359	92.79
GLEAN_10624	B2M	NM_173893	chr10	91476994	91483062	NOMATCH
GLEAN_22289	ARL4D	NM_001076135	chr19	44346096	44346699	egybuf.s.000466	6053735	6058807	97.74
GLEAN_19904	_NONE_	AW463315	chr29	1087663	1087843	egybuf.s.004827	2123454	2161489	92.06
GLEAN_25505	_NONE_	DV916222	chr2	83626340	83626781	egybuf.s.000217	8941730	8944354	92.38
GLEAN_09733	FNDC3B	EE372847	chr1	88430587	88711743	egybuf.s.003474	4524449	4714934	98.78
GLEAN_02101	C17orf61	NM_001045957	chr19	26038858	26039864	egybuf.s.004264	20176274	20177451	77.74
GLEAN_22918	MUT	NM_173939	chr23	18933529	18967265	egybuf.s.003139	8931610	8977814	97.85
GLEAN_00525	_NONE_	NM_001034791	chr3	12319804	12322683	egybuf.s.001089	1462179	1465322	87.83
GLEAN_10463	_NONE_	NM_001083683	chr23	24416448	24425867	egybuf.s.002577	609271	620508	97.61
GLEAN_25227	FNBP4	DV925720	chr15	70233334	70263053	egybuf.s.004132	55131	60204	74.21
GLEAN_01965	RPS11	NM_001024568	chr18	53613886	53616218	egybuf.s.002689	1334589	1337113	92.04
GLEAN_23123	GPATCH4	NM_001078129	chr3	15471791	15476096	egybuf.s.001089	887015	894203	95
GLEAN_03349	LRPPRC	DV888404	chr11	29382503	29480910	egybuf.s.003366	273952	291752	91.88
GLEAN_01104	JUN	NM_001077827	chr3	85433784	85434792	egybuf.s.002766	2254581	2257496	75.63
GLEAN_07832	MTMR2	NM_001102194	chr15	9620392	9689488	egybuf.s.003323	3211907	3296610	91.14
GLEAN_10607	_NONE_	EH175495	chr10	91441693	91520493	egybuf.s.001548	12147957	12151726	96.71
GLEAN_22844	_NONE_	NM_001034256	chrUn.003.1160	38369	43447	egybuf.s.003058	2330447	2381167	76.39
GLEAN_19833	C6orf108	EV670379	chr23	14985566	14987865	egybuf.s.004484	5168617	5169113	82.81
GLEAN_05923	DUSP6	NM_001046195	chr5	19561679	19564451	egybuf.s.003414	669838	674086	73.67
GLEAN_17685	TMEM147	NM_001034624	chr18	45969150	45970856	egybuf.s.000874	268415	271057	83.84
GLEAN_02561	BSPRY	EE915071	chr8	84860147	84871391	egybuf.s.000556	4771770	4784916	98.11
GLEAN_23943	GAB1	NM_001101201	chr17	14722227	14848231	egybuf.s.001626	18818	56698	88.82
GLEAN_18902	_NONE_	NM_001080292	chr18	5750002	5752208	egybuf.s.003496	1207802	1211059	95.02
GLEAN_18715	EPB41L5	NM_001035384	chr2	65435692	65536199	egybuf.s.001704	3680271	3768577	94.02
GLEAN_10365	AMICA1	NM_001080250	chr15	20299194	20325379	egybuf.s.001724	2741998	2772040	94.07
GLEAN_26806	RPL23	NM_001035014	chr19	39017075	39021366	egybuf.s.000811	925770	926269	90.33
GLEAN_21480	ARFGAP3	NM_001075974	chr5	112246340	112281542	egybuf.s.003060	2269587	2325299	88.67
GLEAN_02989	EVL	BC107554	chr21	58733921	58796099	NOMATCH
GLEAN_15770	_NONE_	AV613584	chr3	45110373	45110874	NOMATCH
GLEAN_10056	HINT1	NM_175812	chr7	20773418	20779869	egybuf.s.003439	1040311	1040863	93.01
GLEAN_03073	_NONE_	CK943477	chr17	67593665	67620161	egybuf.s.000870	1687306	1788282	96.04
GLEAN_05836	TXNDC11	NM_001083420	chr25	10903773	10966099	egybuf.s.000577	1867009	1925415	78.18
GLEAN_02025	_NONE_	CX737971	chr17	68642422	68644661	egybuf.s.000870	1490987	1769853	85.12
GLEAN_05649	_NONE_	NM_175780	chr5	56224549	56227476	egybuf.s.001125	569980	573135	99.57
GLEAN_25383	SSR1	NM_001102122	chr23	38465655	38481520	egybuf.s.003769	737283	755743	89.19
GLEAN_16435	FNTA	NM_177498	chr27	36165810	36189185	egybuf.s.000257	3226778	3231851	88.67
GLEAN_26758	_NONE_	NM_001035487	chr21	30580634	30710109	egybuf.s.004756	1434043	1436364	90.78
GLEAN_03067	_NONE_	NM_001083800	chr17	67456260	67472525	egybuf.s.000870	1367189	1770138	90.7
GLEAN_22523	_NONE_	BC111612	chr25	36568157	36571167	egybuf.s.003578	852763	856226	75.51
GLEAN_03493	_NONE_	DQ140373	chr23	21594430	21597493	egybuf.s.004096	608407	745432	95.55
GLEAN_14472	_NONE_	AV596824	chr11	100959893	100961523	NOMATCH
GLEAN_17517	_NONE_	DQ347593	chrX	45031568	45031814	egybuf.s.003273	1311922	1312097	100
GLEAN_04084	PPIA	NM_178320	chr4	68406004	68409691	egybuf.s.001033	1519405	1519928	95.59
GLEAN_00554	DPM3	NM_001034360	chr3	13136964	13137243	egybuf.s.001089	2316824	2317859	98.83
GLEAN_14298	CAT	NM_001035386	chr15	56898328	56933591	egybuf.s.003254	477879	503398	92.88
GLEAN_03902	_NONE_	U32257	chrUn.003.1470	40582	48554	egybuf.s.000870	1361199	1777827	100
GLEAN_23517	C1orf54	NM_001076346	chr3	18111686	18117838	egybuf.s.000996	1840751	1847801	96.83
GLEAN_00822	EIF3C	NM_001034618	chr25	21403176	21423047	egybuf.s.001015	1725052	1746829	97.23
GLEAN_14836	OSBPL1A	DT860409	chr24	33016932	33035804	egybuf.s.000207	1239138	1251481	97.44
GLEAN_21306	KLHL11	CK772276	chr19	41748969	41755678	NOMATCH
GLEAN_15602	_NONE_	EE385836	chrUn.003.4475	3076	6424	egybuf.s.000011	8003645	8006231	96.79
GLEAN_03456	PRPF18	NM_001075323	chr13	28460533	28514276	egybuf.s.002625	8049226	8108479	97.54
GLEAN_04335	RAB5A	NM_001076186	chr1	145231818	145260623	egybuf.s.001572	349419	359843	81.98
GLEAN_09969	MED13L	DN521160	chr17	56319991	56596582	egybuf.s.002428	5999593	6015355	98.87
GLEAN_03617	TUBB2C	NM_001034663	chr11	101629312	101631525	egybuf.s.003636	72347	74794	98.93
GLEAN_02006	IRF3	NM_001029845	chr18	53499258	53503760	egybuf.s.002689	1187902	1194713	91.82
GLEAN_19824	MRPS18A	NM_001101229	chr23	15371413	15387448	egybuf.s.003243	387651	404192	80.13
GLEAN_20794	HSP90B1	NM_174700	chr5	68206108	68224478	egybuf.s.000505	3471876	3491820	96.19
GLEAN_23642	RPL28	NM_001035503	chr18	59461361	59463668	egybuf.s.003752	2858529	2862226	88.89
GLEAN_24241	TFPI2	NM_182788	chr4	12866989	12870679	egybuf.s.001691	260979	266027	97.16
GLEAN_26476	ENDOG	NM_175823	chr11	94745395	94748841	NOMATCH
GLEAN_02781	C3orf10	NM_001114510	chr22	13308596	13315256	egybuf.s.004131	401682	409357	92.56
GLEAN_10220	CTSB	NM_174031	chr8	6030504	6038019	egybuf.s.002254	353297	362577	96.1
GLEAN_20375	AVEN	EE250685	chr10	25606334	25798483	egybuf.s.003790	1178505	1345680	92.45
GLEAN_17289	_NONE_	AV617740	chr16	41725387	41725832	egybuf.s.003929	52702	53258	92.88
GLEAN_10869	_NONE_	EV664290	chr4	105267261	105269466	egybuf.s.001518	141954	142616	99.38
GLEAN_19234	_NONE_	DV889901	chr7	57360454	57420264	egybuf.s.001647	2169780	2185752	99.43
GLEAN_26553	POLR2C	NM_001034212	chr18	23685458	23692877	egybuf.s.000265	34968	43424	98.21
GLEAN_22290	CDC2	NM_174016	chr28	15545232	15556104	egybuf.s.002252	2015315	2031140	99.44
GLEAN_23009	SMU1	NM_001038573	chr8	66631279	66660501	egybuf.s.001720	3313926	3346685	97.69
GLEAN_17221	LALBA	NM_174378	chr5	39002854	39004581	egybuf.s.004393	2561242	2563300	98.62
GLEAN_23335	TUBA1B	NM_001114856	chr5	31419823	31423038	egybuf.s.004393	2002308	2008069	85.9
GLEAN_09648	C17orf37	NM_001075221	chr19	41166611	41167585	egybuf.s.000466	2456209	2457605	98.3
GLEAN_20737	AHCY	NM_001034315	chrUn.003.684	44702	59592	egybuf.s.004484	2756066	2767206	91.87
GLEAN_25133	_NONE_	CR553201	chr13	39449004	39449898	egybuf.s.001720	4472789	4473862	95.89
GLEAN_23970	CDCA4	EV797347	chr21	62851359	62852028	NOMATCH
GLEAN_22794	GNPTAB	EE376369	chr5	63576405	63671501	egybuf.s.000487	6251205	6254152	99.65
GLEAN_19549	RPS10	NM_001034716	chr23	5594858	5600631	egybuf.s.004131	3042205	3042700	86.45
GLEAN_18731	_NONE_	NM_001101055	chr7	74798892	74805357	egybuf.s.003895	3353250	3362647	88.81
GLEAN_24379	_NONE_	DY161110	chr17	3955430	4564387	egybuf.s.001105	1447991	1469927	90.43
GLEAN_03636	C1orf156	NM_001080356	chr16	33576233	33577355	egybuf.s.000601	1676021	1678399	98.05
GLEAN_06673	C5orf15	NM_001035299	chr7	42186654	42198276	egybuf.s.004804	362461	376720	96.34
GLEAN_20945	GDI2	NM_001033762	chr13	43532887	43560509	egybuf.s.001089	180502	182666	84.48
GLEAN_01543	FMO1	DV790367	chr16	36812264	36841803	egybuf.s.002031	66127	104939	80.5
GLEAN_14259	DYNC1H1	DV914422	chr21	60529563	60590212	egybuf.s.000599	14668684	14672725	82.09
GLEAN_26741	ZBTB33	NM_001098157	chrX	3697213	3699211	egybuf.s.004052	64094	69293	96.38
GLEAN_18681	PAFAH1B1	NM_174663	chr19	22113964	22145003	egybuf.s.004264	16162483	16214018	89.79
GLEAN_14330	GHITM	NM_001034052	chr28	33982231	33993200	egybuf.s.003238	1853094	1868070	96.67
GLEAN_18741	TIMM50	NM_001035024	chr18	46780726	46787715	egybuf.s.002849	3407940	3414110	87.1
GLEAN_19191	SAV1	BC123794	chr10	37983747	38015438	egybuf.s.003867	6472434	6493194	84.42
GLEAN_25076	LOXL1	NM_174383	chr21	33382897	33406689	NOMATCH
GLEAN_14651	AGPS	DV913082	chr2	16164015	16256140	egybuf.s.004493	1822396	1892352	97.57
GLEAN_24993	_NONE_	EV702231	chr9	71558459	71603950	egybuf.s.001010	4289414	4291019	96.52
GLEAN_07199	RPLP2	NM_174788	chr29	44829875	44831720	NOMATCH
GLEAN_14574	ATF4	NM_001034342	chr5	2483057	2484200	egybuf.s.000668	9600048	9602790	94.62
GLEAN_01474	NUP153	CK951057	chr23	35323815	35393426	egybuf.s.002131	9392472	9406741	97.62
GLEAN_07349	PTPRF	NM_001101079	chr3	102222610	102291037	egybuf.s.001718	3707525	3811487	82.92
GLEAN_04934	NME4	NM_001077906	chr25	1939644	1946462	egybuf.s.000905	114815	116402	85.31
GLEAN_10605	_NONE_	CO894206	chr25	42273693	42274071	NOMATCH
GLEAN_18808	SPCS3	NM_001076993	chr27	5121760	5126310	NOMATCH
GLEAN_15416	KIAA0415	BC123866	chr25	41741951	41757288	egybuf.s.001739	1785598	1793385	74.23
GLEAN_19607	_NONE_	NM_001078050	chr8	624421	624604	egybuf.s.002590	6268951	6273016	89.26
GLEAN_25555	_NONE_	NM_001128504	chr10	19977517	19981082	egybuf.s.001548	1384556	1389555	97.06
GLEAN_14682	_NONE_	NM_001101837	chr19	61734923	61783796	egybuf.s.001183	172533	232065	95.9
GLEAN_19836	_NONE_	NM_174648	chr23	14816881	14817801	egybuf.s.000110	11512949	11514603	95.75
GLEAN_15824	GNB2L1	BC102286	chr7	37054834	37059484	egybuf.s.002079	156089	161290	91.98
GLEAN_23497	UCP3	NM_001033611	chr15	46910736	46913403	egybuf.s.000001	670578	677586	89.38
GLEAN_16750	_NONE_	CR938844	chr5	74453904	74454555	NOMATCH
GLEAN_24785	_NONE_	EH170425	chr12	69421729	69428140	egybuf.s.002265	90773	96075	99.53
GLEAN_04935	DECR2	NM_001078122	chr25	1948143	1954120	egybuf.s.000905	117977	128590	80.04
GLEAN_10874	_NONE_	NM_001105034	chr4	105203387	105204281	egybuf.s.001518	64147	75703	97.43
GLEAN_12986	PARK7	NM_001015572	chr16	41160234	41175779	egybuf.s.002816	1091065	1107937	95.64
GLEAN_11233	ABCD3	NM_001105396	chr3	48640598	48727417	egybuf.s.003132	10075100	10132863	91.67
GLEAN_18184	_NONE_	EY437087	chr9	8327208	8353417	NOMATCH
GLEAN_06612	CCDC45	BC151805	chr19	48093813	48130314	egybuf.s.004662	238364	271681	89.16
GLEAN_15440	ZNF142	EH182795	chr2	95581836	95597501	NOMATCH
GLEAN_06295	TUBGCP6	DT838853	chr5	118254362	118276090	NOMATCH
GLEAN_24725	_NONE_	BC151624	chrUn.003.148	24424	29381	egybuf.s.001720	433239	440595	93.32
GLEAN_04951	CHTF18	EE907392	chr25	2227264	2235092	egybuf.s.001868	208915	210185	72.46
GLEAN_14892	CLTA	NM_174022	chr8	58063926	58081287	egybuf.s.002872	3488631	3507370	85.68
GLEAN_03823	_NONE_	NM_001040520	chr11	98302502	98305740	egybuf.s.003321	4871018	4871921	83.47
GLEAN_09390	_NONE_	NM_001114513	chr28	35636329	35638422	egybuf.s.003238	4606741	4609018	95.75
GLEAN_08446	SAP30BP	NM_001075627	chr19	54622619	54656238	egybuf.s.000572	6158933	6201131	95.45
GLEAN_19041	SF3B2	NM_001103271	chr29	38339846	38353273	egybuf.s.002303	1142327	1157270	96.88
GLEAN_12506	C8orf4	NM_001035490	chr27	34975986	34976307	egybuf.s.004593	1994468	1995794	96.96
GLEAN_17296	PEX14	NM_001080237	chr16	41952865	42093182	egybuf.s.001727	2345191	2500358	90.15
GLEAN_17150	HNRPDL	NM_001083725	chr6	89583264	89586907	egybuf.s.004636	1294106	1302113	90.38
GLEAN_23672	MYADM	NM_001075252	chr18	58903410	58925670	egybuf.s.003752	2180915	2188225	97.06
GLEAN_04584	USP14	NM_001075189	chr24	34488915	34523168	egybuf.s.000207	4131158	4164361	83.95
GLEAN_03628	UGP2	NM_174212	chr11	56770370	56825120	egybuf.s.004818	214559	272698	96.89
GLEAN_18923	_NONE_	CB452595	chr6	27149441	27299898	egybuf.s.001942	1004233	1010646	99
GLEAN_11820	SFRS11	NM_001075621	chr3	75899744	75949598	egybuf.s.003820	2153867	2196734	95.97
GLEAN_08733	NDST2	NM_174777	chr28	26725023	26730184	egybuf.s.004741	9438100	9446977	92.41
GLEAN_17005	_NONE_	EH198214	chr14	70118079	70121351	egybuf.s.000161	226889	227697	91.67
GLEAN_26545	GDI1	NM_174064	chrX	32008780	32013657	egybuf.s.001864	1283816	1288931	94.65
GLEAN_25201	ARL8B	NM_001046071	chr22	19067902	19113726	egybuf.s.000445	94596	142636	80
GLEAN_25836	ZNF317	BC119995	chrUn.003.35	236552	242510	egybuf.s.000702	579926	593659	99.19
GLEAN_12482	_NONE_	NM_001024469	chr6	54507744	54512463	egybuf.s.004375	4222018	4222753	86.71
GLEAN_10484	DBNL	NM_001098970	chrUn.003.4	2536	14693	egybuf.s.002625	7467488	7476127	90.32
GLEAN_06878	NRD1	DV915673	chr3	92316752	92425576	egybuf.s.002220	2205774	2241223	96.37
GLEAN_19658	CTR9	BC123597	chr15	35888922	35913108	egybuf.s.002602	8860328	8883596	92.31
GLEAN_08352	ADAMTS7	EE384812	chr21	30202300	30264069	NOMATCH
GLEAN_05752	SNX16	BC149299	chr14	81676538	81709638	egybuf.s.003127	630254	672439	96.14
GLEAN_18432	TRAP1	NM_001038675	chr25	3377262	3426250	egybuf.s.003536	2838229	2865024	78.56
GLEAN_24276	EIF4A1	NM_001034228	chr19	24198110	24203590	egybuf.s.003062	96662	103023	93.9
GLEAN_23538	PSMB4	NM_001034266	chr3	17092999	17095222	egybuf.s.000996	752904	756418	86.39
GLEAN_00089	KIAA0196	EE344580	chr14	18226229	18273551	egybuf.s.003165	1381446	1395005	99.68
GLEAN_11469	ABHD11	NM_001034372	chr25	34813842	34816079	egybuf.s.001252	48918	51057	79.26
GLEAN_20159	_NONE_	NM_001035111	chr18	43368242	43373919	egybuf.s.002849	2241462	2248424	87.14
GLEAN_06589	CCDC47	NM_001035428	chr19	47424859	47437033	egybuf.s.000466	11376315	11402743	81.08
GLEAN_20672	RNF123	EW684478	chr22	48504109	48527161	egybuf.s.004482	2610319	2618024	78.36
GLEAN_18516	_NONE_	EV641848	chr15	3572693	3573557	egybuf.s.003323	4073366	4074313	96.35
GLEAN_03607	_NONE_	NM_001034546	chr20	8788938	8795792	egybuf.s.001132	4471368	4479441	91.64
GLEAN_26542	_NONE_	NM_174760	chrX	31962697	31964987	egybuf.s.003005	4886849	4887569	93.41
GLEAN_16046	IPO8	CX738042	chr5	80886158	80950009	egybuf.s.002626	588660	605863	95.18
GLEAN_16412	_NONE_	DY165571	chr16	8269144	8269790	egybuf.s.004513	3814297	3814803	83.82
GLEAN_19090	ADAM10	NM_174496	chr10	46687720	46830153	egybuf.s.001406	800210	910307	96.44
GLEAN_03872	PSMA1	NM_001035310	chr15	31873868	31886391	egybuf.s.002602	4811608	4823347	91.37
GLEAN_15790	RPL31	NM_001025341	chr11	6299696	6304583	egybuf.s.003038	173999	179038	74.72
GLEAN_00196	NFKBIA	NM_001045868	chr21	42337688	42340456	egybuf.s.003728	450731	454554	86.77
GLEAN_06005	_NONE_	DY454959	chr21	1782474	1805361	egybuf.s.003415	4944439	4944905	70.69
GLEAN_26067	ATP6V1G1	NM_174245	chr8	85704609	85712914	egybuf.s.002754	2938203	2950389	82.76
GLEAN_21316	KRT19	NM_001015600	chr19	41439298	41442943	egybuf.s.000466	4265534	4270722	79.55
GLEAN_22962	NARS	NM_001046572	chr24	55621018	55636658	egybuf.s.001755	1693390	1713098	93.68
GLEAN_26097	IL17RB	NM_001083467	chr22	46135685	46150609	egybuf.s.003187	3344875	3351395	98.06
GLEAN_11100	SUPT6H	DV933332	chr19	18346198	18368142	egybuf.s.004264	12304878	12310478	99.36
GLEAN_13538	_NONE_	DY058802	chr12	68402292	68402871	egybuf.s.004375	4222140	4222348	97.62
GLEAN_14356	VAMP8	NM_001034290	chr11	47562270	47565089	egybuf.s.001503	1199753	1202971	95.56
GLEAN_00807	MVP	NM_001035317	chr25	21798686	21810341	egybuf.s.001015	2177255	2190464	96.2
GLEAN_02525	SLC29A1	NM_001034398	chr23	20349896	20355395	egybuf.s.004193	675082	689422	93
GLEAN_23713	_NONE_	NM_001046449	chr3	77718490	77722538	egybuf.s.000002	89165	108551	91.47
GLEAN_22734	PSMD1	NM_001101077	chr2	107709991	107789096	egybuf.s.001779	4490067	4570388	93.37
GLEAN_09751	FGFR2	BC151652	chr26	38386032	38487496	egybuf.s.001130	1561379	1669587	96.28
GLEAN_02022	_NONE_	AW462441	chr17	68623030	68623568	egybuf.s.023866	6248	6921	97.88
GLEAN_00091	TATDN1	NM_001075402	chr14	18692361	18723731	egybuf.s.003165	1843522	1876682	96.91
GLEAN_22867	PAICS	NM_205813	chr6	66430268	66449058	egybuf.s.001877	655774	675296	88.01
GLEAN_05663	LRP1	DV935204	chr5	55238531	55318118	egybuf.s.003516	466612	470705	97.64
GLEAN_19331	OAZ1	NM_001127243	chr7	19127706	19130743	egybuf.s.004669	1283286	1289884	93.43
GLEAN_15728	_NONE_	NM_173891	chr10	21810996	21811500	egybuf.s.001010	4173817	4175471	94.58
GLEAN_07694	COL1A2	NM_174520	chr4	11852242	11888383	egybuf.s.001691	890503	928523	97.6
GLEAN_11586	EDF1	NM_001035307	chr11	100495406	100498857	egybuf.s.001656	220670	225348	79.04
GLEAN_05694	R3HDM2	NM_001078034	chr5	55154906	55199355	egybuf.s.003516	365055	411494	94.3
GLEAN_03049	RPS28	NM_001025316	chr7	14572339	14573154	egybuf.s.004436	1195336	1196494	99.4
GLEAN_19397	RPL37	NM_001078132	chr20	33273118	33275644	egybuf.s.003536	3539005	3539408	76.34
GLEAN_03679	_NONE_	EH153293	chrUn.003.1115	97414	100322	egybuf.s.004056	2253187	2257409	97.38
GLEAN_13554	C18orf1	BC149485	chr24	41818981	41872972	egybuf.s.000258	3928902	4038883	97.16
GLEAN_02657	RNF10	NM_001076869	chr17	61588192	61620514	egybuf.s.001642	1099236	1134737	84.21
GLEAN_02118	ZMYND15	CR849712	chr19	25518622	25523554	egybuf.s.004264	19627426	19629858	99.01
GLEAN_11467	WBSCR27	DN536279	chr25	34755951	34759816	NOMATCH
GLEAN_11617	_NONE_	DV882545	chrUn.003.358	12971	60005	egybuf.s.004493	81141	95832	99.89
GLEAN_22628	MAN2A2	EE332833	chr21	21930410	21946608	egybuf.s.003461	1602763	1607134	79.87
GLEAN_10015	SCAMP3	NM_001035426	chr3	14369126	14371943	egybuf.s.001089	2214992	2220577	94.6
GLEAN_19560	ANKS1A	DV878754	chr23	5999064	6166124	egybuf.s.000110	3074251	3081026	85.65
GLEAN_02551	_NONE_	BC102205	chr12	67650660	67857854	egybuf.s.004484	2460306	2512524	96
GLEAN_15388	GRPEL1	NM_001034501	chr6	109617022	109630307	egybuf.s.003822	470586	484884	89.17
GLEAN_14016	_NONE_	NM_174769	chr19	56286197	56293611	NOMATCH
GLEAN_09793	TACSTD1	NM_001035290	chr11	31145882	31155683	egybuf.s.003227	658676	682906	99.76
GLEAN_07043	PUF60	NM_001046133	chr14	828139	840228	NOMATCH
GLEAN_08831	TMEM59	NM_001035076	chr3	90586764	90611867	egybuf.s.001742	1650467	1678484	88.89
GLEAN_05993	ARRDC3	NM_001076257	chrUn.003.248	2309	9564	egybuf.s.004684	930589	948867	98.7
GLEAN_02452	CCT7	NM_001046171	chr11	11608031	11625182	egybuf.s.002400	633541	645484	95.32
GLEAN_16962	_NONE_	NM_001114080	chr7	50836861	50847042	egybuf.s.002228	170658	207478	98.12
GLEAN_21872	CITED4	NM_001080726	chrUn.003.2152	1284	1842	NOMATCH
GLEAN_04736	_NONE_	EE369139	chrUn.003.547	54750	55497	egybuf.s.002039	3794555	3795670	94.55
GLEAN_13194	MLF2	NM_001034456	chr5	10521962	10525003	egybuf.s.004354	1523490	1528428	85.92
GLEAN_07650	COL18A1	NM_001083388	chr1	135243445	135337326	egybuf.s.000229	384572	459207	77.91
GLEAN_13310	SAP18	NM_001035467	chr12	33038186	33044385	egybuf.s.004241	353682	362516	97.12
GLEAN_19462	APLP2	DV889169	chr29	29167436	29228766	egybuf.s.001673	2198079	2211831	98.8
GLEAN_14815	RPL7	NM_001014928	chr14	35023650	35026251	egybuf.s.004504	3765216	3765410	100
GLEAN_15522	EGLN2	NM_001102193	chr18	47311236	47318356	egybuf.s.000293	706896	710227	96.7
GLEAN_24821	ZFP36L2	BT025489	chr11	28225944	28227894	NOMATCH
GLEAN_26667	_NONE_	NM_001099721	chr29	33385364	33386373	egybuf.s.004378	587609	588597	75.43
GLEAN_05368	SDHC	CK953029	chr2	101047834	101048344	egybuf.s.004409	118795	151958	98.32
GLEAN_04724	XPOT	EH209222	chr5	49025255	49062694	egybuf.s.003616	3243695	3257040	97.53
GLEAN_03222	PFDN5	NM_174732	chr5	27397979	27401607	egybuf.s.002302	1305455	1458234	93.21
GLEAN_03053	HNRPM	BC103344	chr7	14662786	14702608	egybuf.s.004436	1321532	1347269	87.82
GLEAN_10706	_NONE_	NM_001080261	chr18	49687212	49730803	egybuf.s.002689	5589385	5612699	86.63
GLEAN_12658	_NONE_	NM_001080225	chr6	107606033	107619520	NOMATCH
GLEAN_00364	_NONE_	NM_001105039	chrUn.003.793	66315	138761	egybuf.s.004056	2253187	2257409	97.38
GLEAN_17298	SLC25A28	EH174981	chr26	17932230	17942484	egybuf.s.001597	2777140	2787306	98.7
GLEAN_18492	_NONE_	NM_001098029	chr5	114929143	114958143	egybuf.s.002946	2619747	2700402	85.02
GLEAN_26819	MRPL45	NM_001035100	chr19	38546794	38565655	egybuf.s.000466	1152403	1172706	92.83
GLEAN_21277	WDR47	DV883798	chr3	33670265	33708715	egybuf.s.004194	1497830	1518505	100
GLEAN_18676	_NONE_	NM_001034601	chr19	21659526	21660573	egybuf.s.004264	15641243	15642507	79.85
GLEAN_13940	_NONE_	NM_001102127	chr25	17092104	17133988	egybuf.s.001512	1497049	1640703	93.81
GLEAN_18493	ATXN10	NM_001077051	chr5	115018918	115158864	egybuf.s.002946	2796831	2935170	89.41
GLEAN_11473	_NONE_	NM_001045958	chr6	86309377	86309848	egybuf.s.002616	2343269	2344132	86.48
GLEAN_18004	_NONE_	D50047	chr23	21229634	21235250	egybuf.s.002669	2800748	2867762	91.4
GLEAN_09349	IMP3	NM_001079588	chr21	31899914	31900469	egybuf.s.003680	2979372	2980917	76.63
GLEAN_14563	KIF11	DY165274	chr26	11695186	11745206	egybuf.s.002927	1838265	1845759	92.3
GLEAN_01320	GR	AY238475	chr7	49413763	49525479	egybuf.s.001647	14265	137169	97.55
GLEAN_13319	_NONE_	NM_001035366	chrUn.003.1501	10704	24891	egybuf.s.002228	2791535	2998318	98.43
GLEAN_03496	_NONE_	DQ140374	chr23	21666904	21694395	egybuf.s.004096	608407	745432	95.55
GLEAN_19376	APC	BC114849	chr10	2145430	2218543	egybuf.s.004795	1178519	1222998	97.72
GLEAN_06924	UBXD5	BC105504	chr2	115984321	116001761	egybuf.s.003208	769439	792471	91.58
GLEAN_12094	ANXA1	NM_175784	chr8	45339364	45356355	egybuf.s.000633	459643	460559	98.22
GLEAN_09802	FBXO11	NM_001101894	chr11	30684555	30795821	egybuf.s.003227	1398002	1430001	89.66
GLEAN_02581	CBARA1	NM_001075338	chr28	25696936	25875856	egybuf.s.004741	8022499	8257683	97.98
GLEAN_24522	_NONE_	BC149192	chr2	9482450	9628703	egybuf.s.000334	967927	968289	100
GLEAN_23581	SF3B4	BC105266	chr3	18430957	18434405	egybuf.s.000996	2200466	2204186	97.15
GLEAN_06464	CFI	NM_001038096	chr6	15198138	15248216	egybuf.s.000283	1206086	1261269	93.63
GLEAN_05730	CD63	NM_205803	chr5	56592470	56594947	egybuf.s.001125	978551	981174	89.74
GLEAN_02299	RPS20	NM_001034438	chr14	22893061	22894193	egybuf.s.002137	2529921	2530429	94.5
GLEAN_15422	_NONE_	BC148920	chr2	96448804	96453498	NOMATCH
GLEAN_16278	_NONE_	EE333782	chrUn.003.310	37024	101323	NOMATCH
GLEAN_07449	GPR175	NM_001102314	chr22	59524398	59532221	egybuf.s.003998	1561284	1572635	82.95
GLEAN_03090	_NONE_	AV591430	chr14	66345996	66346467	egybuf.s.002616	2343328	2343827	94.6
GLEAN_24338	GLTSCR2	NM_001038507	chr18	52313796	52322398	NOMATCH
GLEAN_05645	_NONE_	NM_001097993	chr5	56264794	56268079	egybuf.s.001125	610371	616325	97.92
GLEAN_03508	FLOT1	NM_001076887	chr23	22032975	22042097	egybuf.s.004515	355630	366125	85.88
GLEAN_20011	RPS15	NM_001024541	chr7	35547559	35549194	egybuf.s.004007	3789466	3789910	80.37
GLEAN_11319	_NONE_	BC120192	chr12	24317308	24332078	egybuf.s.001561	7479384	7481493	94.52
GLEAN_25991	TBC1D16	DT808865	chr19	51719456	51783592	egybuf.s.000572	2179398	2188385	99.33
GLEAN_02026	_NONE_	U31106	chr17	68645715	68652928	egybuf.s.000870	1361199	1777827	90.33
GLEAN_18998	FKBP2	NM_001113256	chr29	36647732	36650535	egybuf.s.004115	764803	769832	92.02
GLEAN_19407	_NONE_	AW484432	chr28	12260425	12453567	egybuf.s.004172	540054	544210	99.74
GLEAN_10963	DPP3	NM_001024513	chr29	38897121	38955564	egybuf.s.002303	1580849	1615729	98.13
GLEAN_11598	_NONE_	NM_001034462	chr11	100442538	100443868	egybuf.s.000573	40980	44135	84.49
GLEAN_22433	NDUFAB1	NM_001040488	chr25	24734003	24743930	egybuf.s.003525	1296831	1297356	75.66
GLEAN_02398	_NONE_	NM_174698	chr2	33408989	33438103	egybuf.s.001593	2255789	2358820	98.06
GLEAN_21309	JUP	NM_001004024	chr19	41671083	41684099	egybuf.s.000466	4536438	4562451	98.77
GLEAN_11215	_NONE_	NM_174379	chr22	10921033	10932873	egybuf.s.002625	4864612	4878548	93.79
GLEAN_18745	_NONE_	NM_001033624	chr18	46822984	46825330	egybuf.s.002849	3365008	3367549	83.89
GLEAN_22389	EZH2	EH177119	chr4	103525017	103557841	egybuf.s.000963	3644042	3657629	98.17
GLEAN_23547	S100A10	NM_174650	chr3	16489606	16493257	egybuf.s.000996	83791	87790	92.05
GLEAN_15032	_NONE_	NM_001075891	chr19	50481151	50482938	egybuf.s.000572	73600	82669	85.03
GLEAN_12927	TESK1	DV885443	chr8	58822257	58826495	egybuf.s.002872	2758825	2760397	85.3
GLEAN_13277	SDCBP	NM_001075483	chr14	24089863	24107526	egybuf.s.001704	6087113	6107868	92.77
GLEAN_22937	LETM2	BC110217	chr27	32815533	32832266	egybuf.s.004593	183173	190932	97.56
GLEAN_05494	C2orf33	NM_001034267	chr2	105977084	106000004	egybuf.s.000590	1040531	1041545	92.42
GLEAN_16127	DNAJB4	NM_001046503	chr3	60276099	60284537	egybuf.s.000569	7284513	7294295	85.59
GLEAN_15447	ARPC2	NM_001034713	chr2	95237706	95264643	egybuf.s.000588	9401042	9404641	93.18
GLEAN_07350	JMJD2A	EE360933	chr3	102150714	102187594	egybuf.s.001718	3638814	3645171	98.68
GLEAN_02019	_NONE_	AF023842	chr17	68613795	68615052	egybuf.s.000870	1361385	1777830	93.27
GLEAN_14377	SUCLG1	NM_001035082	chr11	48679464	48714087	egybuf.s.004027	69362	96180	90.02
GLEAN_16330	SEMA3E	DY143266	chr4	17630117	17898452	egybuf.s.001034	1586182	1612762	99.61
GLEAN_20056	C3orf1	NM_001080235	chr1	58471205	58490285	egybuf.s.000676	3722449	3744814	91.28
GLEAN_12422	UBXD2	NM_001035414	chr2	57868357	57897744	egybuf.s.000721	866345	893952	87.14
GLEAN_18871	HADHA	NM_174335	chr11	68404062	68446331	egybuf.s.003366	6979925	7020994	88.94
GLEAN_23636	_NONE_	DV919251	chr3	116289699	116337587	egybuf.s.002033	3002692	3010248	92.49
GLEAN_12585	SFRS1	NM_001076394	chr19	6107242	6108965	egybuf.s.003474	254680	259892	97.99
GLEAN_11047	ARRB1	NM_174243	chr15	47451888	47524675	egybuf.s.000001	1828754	1853466	92.64
GLEAN_10625	_NONE_	AY911322	chr10	91497940	91502606	egybuf.s.001548	12086102	12096296	93.51
GLEAN_16516	CALR	NM_174000	chr7	12066932	12070103	egybuf.s.003529	625980	629931	94.72
GLEAN_13465	PNO1	NM_183085	chr11	61736979	61745859	egybuf.s.001991	4089724	4099940	98.46
GLEAN_03919	ZSCAN12	NM_001077138	chr23	25825571	25844243	egybuf.s.004293	1264193	1276462	96.86
GLEAN_14767	IRF2BP2	DV784543	chr28	5832476	5834276	egybuf.s.000077	812214	813739	70.69
GLEAN_16000	_NONE_	AV611430	chr11	84569533	84570856	egybuf.s.000011	7623540	7641695	93.29
GLEAN_00419	PARN	NM_001101118	chr25	13520385	13698635	egybuf.s.001512	647625	840195	91.99
GLEAN_15672	_NONE_	NM_001105511	chr10	21739082	21749103	egybuf.s.001010	4102860	4103766	77.91
GLEAN_09925	CAMKK2	NM_001075390	chr17	50305219	50336790	egybuf.s.004504	4481941	4516740	74.86
GLEAN_07846	CHI3L1	NM_001080219	chr16	4034266	4043801	egybuf.s.002763	385460	396550	96.34
GLEAN_21266	CLMN	CK833687	chr21	54937362	54977600	egybuf.s.000599	6826046	6826714	99.55
GLEAN_08635	RTEL1	NM_001097575	chr13	54391786	54413116	NOMATCH
GLEAN_13189	_NONE_	NM_001034407	chr5	10199221	10209857	egybuf.s.004354	1118453	1150235	96
GLEAN_03475	_NONE_	NM_001105616	chr23	22307320	22310649	egybuf.s.004515	643547	649552	88.66
GLEAN_22227	SIRT3	BC149729	chr29	44559822	44581936	egybuf.s.004424	96121	113693	88.46
GLEAN_14537	THBS1	NM_174196	chr10	30585270	30598226	egybuf.s.001322	3970317	3985105	96.96
GLEAN_08881	KDELC2	CB443238	chr15	13892652	13907545	egybuf.s.003672	1563925	1572508	95.43
GLEAN_05313	SFPQ	BC151630	chr3	107448028	107455372	NOMATCH
GLEAN_16144	FAM126B	BG690120	chr2	82716736	82750025	egybuf.s.000700	4064305	4070386	97.43
GLEAN_15363	_NONE_	NM_001075225	chr8	74501025	74742198	egybuf.s.002988	599402	791480	91.2
GLEAN_08061	RALY	NM_001014847	chr13	62332693	62339151	egybuf.s.004484	2460306	2512524	96
GLEAN_20534	_NONE_	DY216959	chr10	10546848	10547339	egybuf.s.003474	13876831	13877293	94.46
GLEAN_14312	HSD17B10	NM_174334	chrUn.003.94	23246	25405	egybuf.s.003100	707657	710005	98.21
GLEAN_08577	_NONE_	NM_001099042	chr3	14505346	14506806	egybuf.s.001089	3804571	3809538	88.39
GLEAN_21312	KRT17	NM_001105322	chr19	41543421	41548725	egybuf.s.000466	4382697	4397090	85.71
GLEAN_04682	_NONE_	DV925494	chrUn.003.608	56024	57359	egybuf.s.004515	367829	368758	97.8
GLEAN_07369	ELOVL1	NM_001034703	chr3	102457840	102459492	egybuf.s.001718	3995353	3997574	87.69
GLEAN_14759	ERO1LB	EV693844	chr28	7337194	7403273	egybuf.s.000077	2478654	2534498	93.07
GLEAN_01453	RAB24	NM_001034802	chr7	35733588	35734618	egybuf.s.000010	10282635	10287795	84.34
GLEAN_19881	RPL7L1	BC104541	chr23	14712196	14716693	egybuf.s.000110	11387679	11392541	94.72
GLEAN_18066	WIPF3	CB531233	chr4	61189099	61245635	egybuf.s.002582	3564974	3582217	97.91
GLEAN_26724	_NONE_	CB467069	chrUn.003.9631	2135	2750	egybuf.s.000011	3421928	3423043	89.39
GLEAN_18768	FCHO1	EE347871	chrUn.003.1590	32086	56317	egybuf.s.004513	3196378	3201398	99.18
GLEAN_17035	SERPINB1	BT025443	chr23	47057965	47079104	NOMATCH
GLEAN_17043	BPHL	NM_001045918	chr23	47293175	47314259	NOMATCH
GLEAN_09428	RPL3	NM_174715	chr5	110569152	110575345	egybuf.s.003867	4988937	4989854	98.29
GLEAN_12036	PGLYRP1	NM_174573	chr18	52070036	52071985	egybuf.s.002689	4288342	4290449	99.85
GLEAN_09293	IFRD1	NM_001034729	chr4	45681470	45704266	egybuf.s.004716	499957	526710	97.44
GLEAN_21623	WWC2	DV928477	chr27	12055469	12125420	egybuf.s.000159	2867117	2874083	91.26
GLEAN_13966	CD27	NM_001082434	chr5	102502723	102507291	egybuf.s.004354	1815171	1821461	87.36
GLEAN_03094	periostin	NM_001040479	chrUn.003.661	31533	65579	egybuf.s.001561	2766750	2805748	98.16
GLEAN_21874	PLEKHC1	BC151292	chr10	60784830	60892293	egybuf.s.000719	1047429	1133882	94.93
GLEAN_01456	PRELID1	NM_001038138	chr7	35735318	35738308	egybuf.s.000010	10289887	10293665	96.29
GLEAN_04642	ATR	DT820236	chr1	117978248	118098822	egybuf.s.000011	2069670	2088028	98.59
GLEAN_00311	TAGLN2	NM_001013599	chr3	4613802	4615417	egybuf.s.000811	8545957	8549149	96.13
GLEAN_12073	CPSF1	NM_174720	chr14	396497	404619	NOMATCH
GLEAN_14771	KIAA1383	NM_001098148	chr28	3758431	3761170	egybuf.s.002252	697068	700547	88.06
GLEAN_02662	SFRS9	NM_001083398	chr17	61674358	61680294	egybuf.s.003787	198	425	100
GLEAN_12747	OGT	NM_001098070	chrX	53859986	53885463	egybuf.s.003465	170836	214715	96.12
GLEAN_16265	ACTB	NM_173979	chr25	38947212	38949782	egybuf.s.004110	12247490	12249354	87.17
GLEAN_14679	ABCA5	DV882997	chr19	61541409	61588056	egybuf.s.000107	3954806	3960946	99.23
GLEAN_21996	RPS12	NM_001014387	chr9	64015115	64018392	egybuf.s.002927	1869035	1869541	93.32
GLEAN_08859	ADFP	NM_173980	chr8	33156841	33164106	egybuf.s.004242	1045821	1053661	96.8
GLEAN_12974	BRD4	BC148883	chr7	8015759	8131728	egybuf.s.002977	1230890	1251063	85.39
GLEAN_02284	TLK1	DV786123	chr2	25805500	25983865	egybuf.s.001482	2625045	2717610	83.69
GLEAN_10370	FXYD6	NM_001034399	chr15	19919650	19922485	egybuf.s.001724	2312701	2319360	94.44
GLEAN_17471	_NONE_	CK834276	chr17	49182646	49190559	egybuf.s.004375	2257293	2260535	97.58
GLEAN_00350	IL18BP	CB439922	chr15	44498653	44500467	egybuf.s.003256	1089445	1091347	99.12
GLEAN_17764	FAM65A	DV907953	chr18	32306767	32314878	egybuf.s.004007	3219494	3221733	100
GLEAN_23204	TSC2	DT813391	chr25	29592	59612	egybuf.s.003536	1027339	1036202	96.69
GLEAN_10772	_NONE_	AW446886	chr3	71038378	71038906	egybuf.s.004354	1544069	1544503	100
GLEAN_20689	TMEM115	NM_001083461	chr22	48009196	48012927	NOMATCH
GLEAN_00615	TFAM	NM_001034016	chr28	38477641	38502570	egybuf.s.001314	1221091	1236527	92.81
GLEAN_12016	_NONE_	BC108154	chrUn.003.681	94474	94654	egybuf.s.004827	2123481	2130238	85.06
GLEAN_18001	HLA_DRA	NM_001012677	chr23	21480577	21484082	egybuf.s.002669	3081708	3086473	96.85
GLEAN_19013	C11orf2	NM_001102093	chr29	37425349	37437308	NOMATCH
GLEAN_04111	_NONE_	AU232788	chr3	20934979	20935327	egybuf.s.003465	1807279	1807691	91.67
GLEAN_16798	RCBTB2	DV908508	chr12	14769086	14797925	egybuf.s.002909	1448302	1464329	84.1
GLEAN_04967	EME2	EV661674	chr25	2913493	2916293	NOMATCH
GLEAN_26834	PNMT	M14318	chr19	39638944	39640439	NOMATCH
GLEAN_16002	NGLY1	DV796847	chr27	38232018	38289399	egybuf.s.000171	993846	1027144	75.06
GLEAN_01573	BCCIP	NM_001046122	chr26	41199768	41216135	egybuf.s.001957	406973	419535	73.73
GLEAN_16257	C7orf26	NM_001075754	chr25	38571419	38581988	egybuf.s.001739	788998	803219	73.16
GLEAN_08727	KIAA0913	NM_001102149	chr28	26731056	26744488	egybuf.s.004741	9422793	9437978	88.96
GLEAN_23033	ABI3BP	NM_001080307	chr1	40309893	40544783	egybuf.s.004113	396725	507455	89.34
GLEAN_02746	COPE	NM_176673	chr7	4256756	4274717	NOMATCH
GLEAN_23489	_NONE_	NM_001046227	chr18	55123612	55124359	NOMATCH
GLEAN_21655	_NONE_	NM_001033629	chr23	24718283	24727492	egybuf.s.004096	572230	583846	97.07
GLEAN_18294	MBOAT1	EV641106	chr23	32929345	33038702	NOMATCH
GLEAN_12287	KRT5	NM_001008663	chr5	29062801	29068612	egybuf.s.002302	2202540	2209717	92.74
GLEAN_03314	_NONE_	NM_174252	chrUn.003.218	301307	346170	egybuf.s.004209	2017211	2071772	94.51
GLEAN_25024	VPS26A	NM_001075455	chr28	22941981	22965516	egybuf.s.004741	4835254	4856833	94.05
GLEAN_24456	MYC	NM_001046074	chr14	11326381	11328958	egybuf.s.001197	4761027	4769020	95.7
GLEAN_02853	ARFIP2	NM_001034477	chr15	38171201	38174779	egybuf.s.004813	453140	460295	96.85
GLEAN_03011	MYO1F	CN786453	chr7	14724677	14767013	egybuf.s.004436	1374590	1376797	94.81
GLEAN_24467	TAX1BP1	NM_001046409	chr4	63118414	63225093	egybuf.s.001676	1426271	1518764	97.5
GLEAN_09066	_NONE_	CR455495	chr14	3253161	3257803	NOMATCH
GLEAN_04973	TBL3	NM_001046619	chr25	3118874	3124824	NOMATCH
GLEAN_10747	GRIN3A	EH141009	chr8	96593639	96708845	egybuf.s.002550	1335774	1336517	98.9
GLEAN_25575	PRPF39	NM_001109789	chr21	49568071	49588681	egybuf.s.000599	1122483	1145089	93.85
GLEAN_13165	TPI1	NM_001013589	chr5	10409329	10412181	egybuf.s.004354	1378249	1382482	93
GLEAN_24644	PLLP	NM_001099123	chr18	28107796	28111661	egybuf.s.000254	8635311	8641805	79.35
GLEAN_06740	_NONE_	NM_001080904	chr4	99336201	99340245	egybuf.s.000735	595021	884103	89.89
GLEAN_26574	CNOT1	BC133582	chr18	22558839	22616087	egybuf.s.000265	1025072	1034583	97.85
GLEAN_16826	COL4A1	BC149344	chr12	75984725	76115790	NOMATCH
GLEAN_20171	CAP1	NM_001035010	chrUn.003.11	804010	816372	egybuf.s.002486	842875	872896	97.45
GLEAN_15083	SRM	DV888746	chr16	40386111	40389797	egybuf.s.001727	1840360	1844220	89.92
GLEAN_10227	RAE1	NM_001015585	chr13	58405709	58420071	egybuf.s.002600	1395464	1415305	87.61
GLEAN_00047	SEC31A	DV794371	chr6	91387175	91438129	egybuf.s.004636	1792136	1814563	70.66
GLEAN_21267	DICER1	NM_203359	chr21	54831783	54874461	egybuf.s.000599	6700176	6746177	98.51
GLEAN_00613	COG2	NM_001076839	chr28	38586504	38628121	egybuf.s.001314	1330321	1381266	94.84
GLEAN_22438	EIF4A2	NM_001034044	chr1	76774296	76779940	egybuf.s.000010	766583	773671	92.38
GLEAN_05020	_NONE_	NM_174689	chr19	44910323	44923996	egybuf.s.000466	8676279	8696566	95.49
GLEAN_14880	MGST3	NM_001035046	chr3	3576056	3581599	egybuf.s.001316	7108607	7114378	77.25
GLEAN_25746	ISY1	BC142461	chr22	58144463	58159520	NOMATCH
GLEAN_11649	C6orf211	NM_001083499	chrUn.003.174	229254	241839	egybuf.s.002331	225646	237421	95.14
GLEAN_07623	_NONE_	DV885846	chrUn.003.717	153738	162178	egybuf.s.004830	585382	586406	100
GLEAN_20722	QRICH1	NM_001098015	chr22	48975296	49007234	egybuf.s.001207	276255	319827	94.51
GLEAN_22770	_NONE_	CR550415	chr2	110446475	110447825	egybuf.s.004393	1954446	1958968	94.64
GLEAN_16377	FAM44A	BC151731	chr6	110803031	110855112	egybuf.s.001942	5025239	5034192	70.44
GLEAN_20239	PSMB1	NM_001038539	chrUn.003.1476	23606	41133	egybuf.s.002847	1371709	1390427	94.83
GLEAN_10899	_NONE_	NM_001025315	chr15	22863378	22864884	egybuf.s.000572	6964612	6965061	89.37
GLEAN_21804	_NONE_	DV824313	chr16	47958679	47959024	egybuf.s.001548	6253986	6257013	96.88
GLEAN_23222	TCEB2	NM_001034800	chr25	759997	763920	egybuf.s.000250	37292	37729	88.41
GLEAN_26240	DYNLT1	NM_174620	chr9	86085852	86092986	egybuf.s.002879	5459857	5464796	91.88
GLEAN_18016	FBXO9	NM_001034412	chr23	20848206	20868806	egybuf.s.002669	2469741	2489796	80.31
GLEAN_20727	_NONE_	BF043010	chr22	49162738	49163137	egybuf.s.001207	499900	500339	96.45
GLEAN_16201	RPS27A	NM_174778	chr11	37113678	37115834	egybuf.s.004197	2208590	2210868	95.75
GLEAN_09144	HNRPH1	BC149129	chr7	560028	567125	egybuf.s.002921	768516	776094	97.5
GLEAN_19402	HNRPF	NM_001014860	chr28	12462832	12464077	egybuf.s.004172	554788	572651	93.04
GLEAN_23256	LGB	NM_173929	chr11	99785685	99789772	NOMATCH
GLEAN_19216	CD74	NM_001034735	chr7	57789453	57796185	egybuf.s.001670	333530	341822	96.87
GLEAN_02885	LBP	NM_001038674	chr13	64793797	64825793	egybuf.s.000106	951472	993674	93.52
GLEAN_00077	NDUFB9	NM_175783	chr14	18685174	18692241	egybuf.s.003165	1835146	1843378	95.89
GLEAN_03041	TRAPPC5	NM_001077849	chr7	14123201	14123768	NOMATCH
GLEAN_14428	TTLL5	EH174494	chr10	81465831	81780872	egybuf.s.000299	400143	438758	98.17
GLEAN_24601	_NONE_	AJ012802	chrUn.003.3961	9374	9954	egybuf.s.000870	1514327	1777833	96.73
GLEAN_07830	_NONE_	NM_001046094	chr15	9104996	9130853	egybuf.s.003323	3813779	3847449	90.11
GLEAN_08633	_NONE_	NM_001075294	chr13	54473703	54474920	egybuf.s.000613	314043	314846	92.65
GLEAN_20269	UBC	M62428	chr17	47299383	47301456	egybuf.s.004504	1096447	1097259	98.23
GLEAN_01691	_NONE_	DV787486	chr19	27907807	27908206	NOMATCH
GLEAN_10240	GNAS2	NM_181021	chr13	57032867	57045990	egybuf.s.004718	2613308	2630565	76.44
GLEAN_01310	CCT2	NM_001034239	chr5	40417936	40433423	egybuf.s.000668	2022067	2040397	96.64
GLEAN_19295	NENF	NM_001076419	chr16	64791733	64797911	egybuf.s.001160	1151124	1154844	77.68
GLEAN_03074	_NONE_	DT832000	chr17	67647095	67668570	egybuf.s.000870	1371326	1788384	95.13
GLEAN_23190	PRSS21	EV607871	chr25	720560	725198	egybuf.s.003536	1910190	1916131	99.39
GLEAN_06913	ARID1A	DV891845	chr2	115574571	115641719	egybuf.s.003208	1244043	1244960	99.45
GLEAN_11479	C14orf129	NM_001078056	chr21	53810643	53815751	egybuf.s.000599	8124534	8133244	96.67
GLEAN_24561	IDH1	NM_181012	chr2	88791989	88808089	egybuf.s.000415	165715	189037	97.89
GLEAN_12108	_NONE_	NM_001099365	chr11	100611483	100611891	egybuf.s.000255	635313	635958	71.49
GLEAN_20114	_NONE_	NM_001034778	chr18	41462957	41464966	egybuf.s.002849	260217	263126	78.72
GLEAN_23101	RUFY3	DV910422	chr6	80375207	80453219	egybuf.s.003307	1613466	1633215	95.4
GLEAN_05134	SCAND1	NM_001079591	chr13	66576899	66577436	NOMATCH
GLEAN_10715	APOE	NM_173991	chr18	49904624	49906352	NOMATCH
GLEAN_26269	PSMB9	NM_001034388	chr23	5107236	5113681	egybuf.s.000110	777245	781947	84.89
GLEAN_17790	VPS4A	NM_001046615	chr18	33642452	33652293	egybuf.s.004007	4695824	4704116	90.78
GLEAN_22902	SARS2	NM_174457	chr18	46357722	46366419	egybuf.s.002849	2787060	2801059	94.6
GLEAN_00172	CCL5	NM_175827	chr19	12267631	12273926	egybuf.s.004264	6079824	6090212	96.74
GLEAN_07681	C1orf21	NM_001081547	chr16	58545389	58699398	egybuf.s.003898	5911726	6104001	94.54
GLEAN_02999	IQGAP2	DV788960	chr10	7638050	7736905	egybuf.s.000990	3252144	3274685	76.79
GLEAN_22875	POLR2B	NM_001099082	chr6	67048663	67092330	egybuf.s.001877	1245709	1292780	97.03
GLEAN_04281	APBB3	NM_001075867	chr7	42771390	42777022	egybuf.s.002228	1128276	1135189	96.42
GLEAN_15394	_NONE_	DT811594	chrUn.003.1552	48253	66846	egybuf.s.002137	7650489	7682154	94.64
GLEAN_26681	EEF1G	NM_001040487	chr29	33204285	33213784	egybuf.s.004378	380558	390902	98.54
GLEAN_02702	ERBB2IP	EV634214	chr20	14099877	14174134	egybuf.s.003721	148512	149392	99.32
GLEAN_03845	RPS5	NM_001015531	chr18	59915574	59964099	egybuf.s.000250	313426	318975	86.97
GLEAN_22133	CSN2	NM_181008	chr6	79724417	79730688	egybuf.s.003173	548035	556748	92.45
GLEAN_06114	_NONE_	BC118477	chr1	120666204	120715518	egybuf.s.000011	1484544	1501109	93.13
GLEAN_08485	IL4R	NM_001075142	chr25	25206998	25229864	egybuf.s.001015	475653	502169	74.21
GLEAN_26444	TTN	DV794486	chr2	20470560	20961907	egybuf.s.004493	710245	712723	79.22
GLEAN_13857	UQCRFS1	NM_174813	chrUn.003.237	51148	51757	egybuf.s.003987	1053774	1058515	83
GLEAN_05173	C20orf24	NM_001034421	chr13	67198032	67204771	egybuf.s.000984	1456406	1457432	75.28
GLEAN_04818	_NONE_	NM_001111069	chrUn.003.1145	36009	38913	egybuf.s.003503	5778	126038	79.4
GLEAN_25583	_NONE_	BC102682	chr21	48996822	48998237	egybuf.s.002629	2421757	2422271	83.57
GLEAN_15027	CSNK1D	NM_001102080	chr19	50134311	50166028	egybuf.s.004586	911371	940099	88.17
GLEAN_20890	SERPING1	NM_174821	chr15	72736799	72749266	egybuf.s.003867	48349	70233	70.55
GLEAN_01440	NOLA2	NM_001015626	chr7	36204069	36207720	egybuf.s.000010	10813522	10818163	99.59
GLEAN_25417	ALDH7A1	NM_001045969	chr7	25016427	25051510	egybuf.s.001323	1680024	1725593	95.65
GLEAN_25253	_NONE_	BC102833	chr9	36577714	36577948	egybuf.s.001779	3303279	3305090	95.79
GLEAN_21498	PHF5A	NM_001083382	chr5	111172101	111180538	egybuf.s.003060	995100	1004290	93.76
GLEAN_07023	INPP1	NM_174364	chr2	2516152	2518132	egybuf.s.001528	483728	512863	97.52
GLEAN_15442	RECS1	NM_205798	chr2	95283966	95291328	egybuf.s.000588	9373853	9374243	98.46
GLEAN_15616	_NONE_	NM_001076449	chr1	131791961	131800206	egybuf.s.002602	10782918	10784565	93.13
GLEAN_23916	MYST4	BC151761	chr28	27323249	27488220	egybuf.s.004741	10485826	10606309	85.88
GLEAN_26419	LY6G5B	NM_001046454	chr23	24113125	24116227	egybuf.s.004096	438460	442466	86.67
GLEAN_01512	ACOT7	NM_001075682	chr16	45450836	45526294	egybuf.s.002816	2944355	3011138	85.64
GLEAN_14090	RPS7	NM_001098874	chr8	102608399	102613308	egybuf.s.002591	1557680	1564839	75.97
GLEAN_00714	_NONE_	U16749	chr23	24242831	24257328	egybuf.s.004096	61256	133449	98.99
GLEAN_00716	_NONE_	BC151618	chr23	24203732	24218037	egybuf.s.004096	61257	147893	94.38
GLEAN_12079	_NONE_	NM_001025329	chrX	85176385	85185957	egybuf.s.002220	1945076	1945769	95.4
GLEAN_22715	PDE6D	NM_174420	chr2	108278614	108330490	egybuf.s.001779	5144284	5206665	96.44
GLEAN_24850	_NONE_	NM_001046279	chr1	125675790	125737836	egybuf.s.000743	2891072	2936526	98.27
GLEAN_03034	MCOLN1	NM_001075222	chr7	13985743	13994279	egybuf.s.004436	481282	490991	79.51
GLEAN_08241	C1orf131	BC151745	chrUn.003.1338	39111	75043	egybuf.s.004008	264713	301097	90.99
GLEAN_00513	EFNA1	NM_001034292	chr3	13141897	13147580	egybuf.s.001089	2322740	2330727	83.74
GLEAN_08749	_NONE_	BC114200	chr9	32858561	32859032	egybuf.s.003465	1807131	1807730	85.2
GLEAN_20962	_NONE_	AY911320	chrUn.003.283	129211	130240	egybuf.s.000231	726868	729045	98.02
GLEAN_03442	_NONE_	AJ012799	chrUn.003.2253	25166	25764	NOMATCH
GLEAN_26436	BAT4	NM_001076468	chr23	24118769	24120407	egybuf.s.004096	443234	446567	98.92
GLEAN_20924	LDHB	NM_174100	chr5	89314931	89330122	egybuf.s.004114	3525146	3545626	96.49
GLEAN_11437	_NONE_	NM_001077866	chr27	39869849	39871804	egybuf.s.002035	7348368	7348846	98.26
GLEAN_02668	RPLP0	NM_001012682	chr17	61876082	61879731	egybuf.s.001642	791561	795424	94.1
GLEAN_07422	NONO	NM_001046554	chrX	51851577	51858542	egybuf.s.004636	2619256	2619719	97.77
GLEAN_22996	NDUFS6	NM_175810	chrUn.003.1361	23495	28400	NOMATCH
GLEAN_09557	MSN	NM_001046477	chrX	63883752	63954386	egybuf.s.004135	972657	1049453	94.49
GLEAN_26699	POLR2G	NM_001015633	chr29	33366860	33369858	egybuf.s.004378	569736	573049	97.57
GLEAN_07433	NDUFS1	NM_174820	chr2	93167642	93193402	egybuf.s.004594	3871783	3902615	98.87
GLEAN_13128	RHOC	NM_001046138	chr3	30112268	30114718	egybuf.s.000811	6040060	6043030	93.31
GLEAN_13441	_NONE_	EH155443	chr16	43354954	43368034	egybuf.s.000305	208345	212829	98.74
GLEAN_20137	ZNF566	NM_001077017	chr18	42069245	42087369	egybuf.s.002849	927387	959835	95.5
GLEAN_19888	KLC4	BC105320	chr23	14852904	14865337	egybuf.s.000110	11557420	11575890	91.16
GLEAN_15662	_NONE_	NM_001007818	chr10	22186804	22192596	egybuf.s.001010	4589037	4614905	93.05
GLEAN_04423	_NONE_	DY083562	chrUn.003.6040	9992	10118	egybuf.s.000588	9373853	9374243	98.46
GLEAN_05320	_NONE_	NM_001046189	chrUn.003.322	4452	25774	egybuf.s.003511	3158082	3181544	97.62
GLEAN_18973	_NONE_	NM_001045981	chr29	36714623	36715345	egybuf.s.004115	856759	858886	87.09
GLEAN_06821	ASCC2	NM_001015524	chr17	64902950	64933811	egybuf.s.001642	7936598	7975917	87.64
GLEAN_15989	RPL32	NM_001034783	chr22	54282234	54284983	egybuf.s.002957	674478	678372	84.35
GLEAN_07479	_NONE_	DY186844	chr9	89691048	89691657	egybuf.s.001561	9443034	9448685	97.09
GLEAN_05837	LITAF	NM_001046252	chr25	10766378	10774216	egybuf.s.000577	1710583	1720025	91.64
GLEAN_10861	CUEDC2	NM_001075737	chr26	20934136	20935731	egybuf.s.004264	19791492	19792583	83.58
GLEAN_06875	CC2D1B	DV869248	chr3	91878930	91891998	egybuf.s.002220	1685693	1688086	98.76
GLEAN_14381	RNASEH2B	BC103280	chr10	92434479	92497284	egybuf.s.004131	225227	226635	78.66
GLEAN_21758	ARAF	NM_001014964	chrX	58822791	58831533	egybuf.s.002643	3317654	3327278	97.96
GLEAN_02490	GSTM3	NM_001046560	chr3	31018274	31021193	egybuf.s.004194	708291	711642	87.48
GLEAN_14329	_NONE_	NM_001034052	chr28	34096932	34107904	egybuf.s.003238	1853094	1868070	96.67
GLEAN_05523	HUWE1	NM_001110004	chrX	61448826	61567716	egybuf.s.003100	441864	607122	97.82
GLEAN_12926	RUSC2	NM_001082427	chr8	58838368	58850851	egybuf.s.002872	2673342	2742027	91.37
GLEAN_03484	_NONE_	NM_001046549	chr23	22044204	22047455	egybuf.s.004515	367803	371921	91.18
GLEAN_05897	_NONE_	AY386968	chrUn.003.1287	26579	69223	egybuf.s.000599	6700176	6746177	98.51
GLEAN_02094	TCF7L2	DV820542	chr26	31144513	31185381	egybuf.s.003425	4071976	4089807	94.19
GLEAN_00688	C1orf35	NM_001034272	chr7	3055791	3057735	egybuf.s.004513	410646	413064	98.04
GLEAN_22968	_NONE_	BP111628	chr13	60172474	60173053	egybuf.s.004375	4222140	4222348	97.62
GLEAN_20733	TOM1L1	NM_001075611	chr19	3047487	3108089	egybuf.s.000312	606225	671437	93.82
GLEAN_11678	_NONE_	NM_182988	chrUn.003.313	153248	153988	egybuf.s.002303	1087663	1090832	91.02
GLEAN_00697	ARF1	NM_176653	chr7	3052283	3053147	egybuf.s.004513	414327	417902	89.74
GLEAN_13878	_NONE_	AW463508	chrUn.003.5936	1850	5624	egybuf.s.001656	220670	225348	79.04
GLEAN_03899	_NONE_	U31106	chrUn.003.1470	11321	11857	egybuf.s.000870	1361199	1777827	90.33
GLEAN_20674	RBM6	BC148985	chr22	48266585	48341122	egybuf.s.004482	2333661	2414281	96.51

## Sheet: Lactation_Mammary_Set
Supplementary Table: The table GLEAN includes genes as given in the paper of Lemay et al. The other columns includes gene entry in NCBI, Ensemble, chromosomal positions in cattle, and information of the gene in our assembly including IDS and positional information.
GLEAN_ID	Gene Symbol	NCBI accession	Chromosome(Cattle)	Start(Cattle)	End(Cattle)	scaffold	Start	End	Match Percentage
GLEAN_16430	POLB	NM_001034764	chr27	35655621	35680217	egybuf.s.002588	778209	804969	75.43
GLEAN_25466	_NONE_	BC119948	chr11	10514435	10518307	egybuf.s.000781	828460	832342	83.19
GLEAN_20276	NOB1	NM_183083	chr18	33999946	34009201	egybuf.s.004007	5078764	5096857	95.61
GLEAN_24971	_NONE_	DT722360	chr10	57536419	57536593	egybuf.s.000700	564880	565475	93.7
GLEAN_07542	EHHADH	BC102238	chr1	75752721	75805409	egybuf.s.000010	2302178	2332904	97.28
GLEAN_23569	LASS2	NM_001034667	chr3	17520959	17523956	egybuf.s.000996	1226444	1230347	94.32
GLEAN_01743	SLC39A8	DV921787	chr6	19503102	19584153	egybuf.s.000006	1450122	1498975	97.01
GLEAN_06780	HIRA	EE361262	chrUn.003.910	10272	44379	egybuf.s.000083	350557	362616	72.53
GLEAN_07772	PDHB	NM_001035435	chr22	39837158	39842152	egybuf.s.001770	3298493	3304545	97.16
GLEAN_22438	EIF4A2	NM_001034044	chr1	76774296	76779940	egybuf.s.000010	766583	773671	92.38
GLEAN_18227	CACYBP	NM_001034809	chr16	52593468	52603717	egybuf.s.003386	387091	393829	86.93
GLEAN_04669	_NONE_	NM_001077097	chr23	7857607	7858611	egybuf.s.000110	1104553	1106390	76.18
GLEAN_18856	EIF2B4	NM_001034544	chr11	67435913	67440372	egybuf.s.003366	5886057	5890193	95.07
GLEAN_00985	PIP5K1B	EE936103	chr8	42955633	43084375	egybuf.s.004756	2363476	2399424	97.24
GLEAN_07634	GTPBP10	NM_001080314	chr4	70698624	70725045	egybuf.s.001951	603159	633274	97.55
GLEAN_11400	RWDD2B	EE979231	chr1	5270295	5273285	egybuf.s.001739	3041111	3047763	100
GLEAN_09569	DSCR2	NM_001076347	chr1	127062169	127074618	egybuf.s.003926	2534800	2549167	97.41
GLEAN_02426	SYT17	EE335335	chr25	16925369	17012329	egybuf.s.002266	1378601	1455820	99.89
GLEAN_00305	WDR42A	NM_001101923	chr3	4279969	4305291	egybuf.s.000811	8200694	8202583	99.27
GLEAN_16187	EFEMP1	NM_001081717	chr11	37629528	37697259	egybuf.s.004197	2772100	2772670	95.33
GLEAN_10667	_NONE_	NM_001046559	chr18	49154715	49197896	egybuf.s.002178	6472408	6498329	92.23
GLEAN_10783	IRX5	EE932025	chr18	26977430	26980093	NOMATCH
GLEAN_17213	ARL5A	NM_001046245	chr2	38057710	38079409	egybuf.s.000700	1615790	1628917	77.6
GLEAN_04664	_NONE_	NM_001015564	chr23	7859336	7868473	egybuf.s.000110	1106649	1116955	98.91
GLEAN_06633	LSM14A	NM_001034654	chr18	44766329	44818758	egybuf.s.000767	2189722	2220123	85.16
GLEAN_14777	GGPS1	NM_001079801	chr28	6500074	6510718	egybuf.s.000077	1542110	1549911	85.37
GLEAN_05803	HIF1A	NM_174339	chr10	69283113	69326519	egybuf.s.000342	1150960	1176540	89.96
GLEAN_23568	FAM63A	NM_001045924	chr3	17492684	17498684	egybuf.s.000996	1191366	1201421	90.96
GLEAN_03633	SYPL1	NM_001110088	chr4	44110087	44144645	egybuf.s.000383	1699153	1735171	93.66
GLEAN_21397	SDCCAG1	BC122664	chr10	40093511	40147105	egybuf.s.003867	7260554	7285828	99.71
GLEAN_09733	FNDC3B	EE372847	chr1	88430587	88711743	egybuf.s.003474	4524449	4714934	98.78
GLEAN_22776	FABP3	NM_174313	chr2	110929579	110936906	egybuf.s.003208	5404362	5412069	95.76
GLEAN_04100	POLD2	NM_174428	chr4	68871546	68878003	egybuf.s.003058	2074750	2082138	97.42
GLEAN_16409	_NONE_	NM_001075596	chr16	8771508	8774119	egybuf.s.003619	1858957	1860325	93.04
GLEAN_18526	DHX9	NM_174036	chr16	57733184	57770068	egybuf.s.003898	4201980	4244502	99.05
GLEAN_01716	LTF	NM_180998	chr22	51376146	51409222	egybuf.s.000020	3291201	3330875	95.03
GLEAN_20986	UTP18	NM_001098879	chr19	34954414	35011314	egybuf.s.000603	5220038	5286853	82.2
GLEAN_05340	_NONE_	FE011968	chrUn.003.757	6178	8223	egybuf.s.003139	7252315	7254672	95.8
GLEAN_03474	_NONE_	U01187	chr23	22329120	22399246	egybuf.s.004515	644347	776855	94.59
GLEAN_05507	_NONE_	AY628649	chr10	463728	699010	egybuf.s.001160	3261325	3262628	83.92
GLEAN_18875	_NONE_	NM_001035068	chr18	13002414	13040159	egybuf.s.001185	3530328	3576964	95.43
GLEAN_23564	TMOD4	NM_001075215	chr3	17361826	17365150	egybuf.s.000996	1047945	1051472	94.93
GLEAN_14696	SNURF	NM_001079797	chrUn.003.75	14712	24031	egybuf.s.001166	100042	125364	92.23
GLEAN_11112	CPD	DV869999	chr19	19724973	19793715	egybuf.s.004264	13874238	13885176	98.63
GLEAN_19770	_NONE_	NM_001076492	chr6	109883847	109888239	egybuf.s.002991	653365	673148	85.45
GLEAN_26827	RPL19	NM_001040516	chr19	39289631	39292911	egybuf.s.002302	1070071	1070880	87.12
GLEAN_20369	_NONE_	DT811956	chr10	25799883	25901546	egybuf.s.003790	1352633	1362126	96.14
GLEAN_14836	OSBPL1A	DT860409	chr24	33016932	33035804	egybuf.s.000207	1239138	1251481	97.44
GLEAN_17697	COG8	NM_001077067	chr18	33658357	33665056	egybuf.s.004007	4710372	4718370	79.15
GLEAN_03133	MTDH	NM_001046038	chr14	65303740	65356243	egybuf.s.003630	5349389	5409798	89.81
GLEAN_10941	CORO1B	NM_001024510	chr29	39781011	39785259	NOMATCH
GLEAN_21215	TNIP1	NM_001024554	chr7	58374358	58402453	egybuf.s.001670	935282	989234	95.44
GLEAN_26758	_NONE_	NM_001035487	chr21	30580634	30710109	egybuf.s.004756	1434043	1436364	90.78
GLEAN_03845	RPS5	NM_001015531	chr18	59915574	59964099	egybuf.s.000250	313426	318975	86.97
GLEAN_26390	CSTF2	NM_174685	chrX	36879017	36907661	egybuf.s.002767	533178	567782	96.63
GLEAN_06440	FAM136A	NM_001046588	chr11	14845639	14848739	egybuf.s.002207	81488	84980	85.9
GLEAN_23810	WARS2	NM_001034582	chr3	23525361	23621353	egybuf.s.002748	91852	192538	99.77
GLEAN_15764	SCP2	NM_001033990	chrUn.003.45	78950	199833	egybuf.s.002220	867249	1005516	96.1
GLEAN_23070	_NONE_	NM_001076380	chr16	21268668	21302356	egybuf.s.000301	213576	247449	81.93
GLEAN_00568	_NONE_	NM_001011674	chr3	14002803	14014920	egybuf.s.001089	3303134	3323898	98.37
GLEAN_23082	DHODH	NM_001015650	chr18	35711933	35724402	egybuf.s.000984	1683041	1699362	82.01
GLEAN_08652	ARFRP1	NM_001037607	chr13	54385341	54390045	egybuf.s.003311	4541899	4549954	88.67
GLEAN_00904	INSIG1	NM_001077909	chr4	110039945	110050096	egybuf.s.000613	2281543	2298520	83.72
GLEAN_26471	GLE1L	NM_001034718	chr11	94517223	94542503	egybuf.s.002137	7340733	7370249	97.31
GLEAN_01721	LZTFL1	NM_001034425	chr22	51895813	51913328	egybuf.s.000020	2742781	2754650	80.1
GLEAN_21462	RAB18	NM_001075499	chr13	37228485	37255464	egybuf.s.004347	11622	17648	96.12
GLEAN_14367	IMMT	NM_001046015	chr11	46817119	46859300	egybuf.s.001503	1953301	1998995	95.8
GLEAN_05655	RBMS2	NM_001034365	chr5	55900851	55953011	egybuf.s.001125	209369	267296	96.71
GLEAN_05691	DCTN2	NM_001034558	chr5	54889864	54902967	egybuf.s.003516	119097	132834	91.59
GLEAN_10876	_NONE_	NM_001079769	chr4	105250339	105256160	egybuf.s.001518	125311	131119	87.61
GLEAN_15471	DES	NM_001081575	chr2	96333133	96339385	egybuf.s.000588	8165820	8173473	80.62
GLEAN_04963	C16orf30	NM_001076377	chr25	2758844	2770500	egybuf.s.003536	415185	454099	76.14
GLEAN_22367	MGST2	NM_001076382	chr17	18133008	18170129	egybuf.s.001626	4039688	4084211	99
GLEAN_17541	NOL5A	NM_001033622	chr13	52877316	52882445	egybuf.s.003311	2816373	2822346	95.01
GLEAN_13446	_NONE_	NM_001040543	chr11	63782469	63790920	egybuf.s.003366	1871005	1880218	95.66
GLEAN_10509	KRCC1	NM_001075303	chr11	49226993	49227767	egybuf.s.001503	2722870	2727310	94.4
GLEAN_17835	DNAJC18	NM_001015649	chr7	47857886	47887732	egybuf.s.002228	2297034	2331910	96.35
GLEAN_07043	PUF60	NM_001046133	chr14	828139	840228	NOMATCH
GLEAN_12056	LRRC14	NM_001102379	chr14	195745	197512	egybuf.s.001570	263805	267663	90.65
GLEAN_17366	_NONE_	CK944836	chr4	99846954	99852769	egybuf.s.000735	2601829	2605523	96.87
GLEAN_16727	MAGED2	NM_001075665	chrX	62273727	62280023	egybuf.s.003664	173793	181325	97.62
GLEAN_25040	CCAR1	NM_001076532	chr28	22348950	22393729	NOMATCH
GLEAN_26786	NANS	NM_001046482	chr8	63406924	63508256	egybuf.s.002872	6449994	6472197	92.09
GLEAN_15185	PIAS3	NM_001102185	chr3	21324900	21333315	egybuf.s.004704	1065244	1073398	93.62
GLEAN_22985	PSCDBP	NM_001102243	chr2	36267218	36295297	egybuf.s.000700	7989547	8021821	98.36
GLEAN_04654	LEMD2	DV789905	chr23	8331313	8346459	NOMATCH
GLEAN_15630	TRPM2	EH199742	chr1	131477841	131518729	NOMATCH
GLEAN_02661	COQ5	NM_001075984	chr17	61624265	61640836	egybuf.s.001642	1074150	1095000	98.25
GLEAN_18995	NUDT22	NM_001038680	chr29	36635320	36637531	egybuf.s.004115	747134	751295	97.49
GLEAN_19431	ABCF2	NM_001046136	chr4	104522746	104536181	egybuf.s.001518	714302	729821	96.44
GLEAN_00434	TRAF6	NM_001034661	chrUn.003.1690	38780	52050	egybuf.s.004332	67034	67530	100
GLEAN_04057	RNF130	NM_001099708	chr7	2285147	2351671	egybuf.s.002921	231963	341095	76.51
GLEAN_03400	_NONE_	NM_001046045	chr2	17199452	17253788	egybuf.s.003525	1112900	1294120	93.22
GLEAN_25627	TMCC3	NM_001038063	chr5	25652709	25722308	egybuf.s.001469	2706137	2716562	84.35
GLEAN_20240	TBP	NM_001075742	chrUn.003.1476	49773	58708	egybuf.s.002847	1395907	1414076	72.63
GLEAN_18692	CTNS	NM_001102264	chr19	22947584	22962463	egybuf.s.004264	17075053	17098316	97.24
GLEAN_08937	_NONE_	NM_001040516	chr6	6596098	6596380	egybuf.s.002302	1070071	1070880	87.12
GLEAN_13531	MRPL30	NM_001035443	chr11	4712258	4720553	egybuf.s.003358	2629050	2644555	89.38
GLEAN_04177	CYFIP1	BC148867	chr2	481728	558116	egybuf.s.001787	727810	811791	98.1
GLEAN_22862	EXOC1	NM_001102484	chr6	65883365	65929961	egybuf.s.001877	60856	97743	97.67
GLEAN_10739	TM2D2	NM_001038056	chr27	30998093	31003697	egybuf.s.004593	821551	828330	82.88
GLEAN_22647	SEMA4B	CR849489	chr21	21778215	21804823	egybuf.s.003461	1422541	1428354	77.85
GLEAN_23795	ANKRD15	DV909716	chr8	40404303	40464088	egybuf.s.004756	1066493	1080353	97.15
GLEAN_24388	_NONE_	_NONE_	chr11	17822087	17823053	egybuf.s.035817	1867	2302	99.08
GLEAN_01051	WDR13	NM_001075850	chrX	59863058	59869436	egybuf.s.004735	1957241	1964887	98.16
GLEAN_09581	PSMD3	NM_001045900	chr19	40942926	40955613	egybuf.s.000466	2697786	2712303	88.45
GLEAN_00396	VTI1A	NM_001079792	chr26	30449636	30558374	egybuf.s.003425	3343583	3432216	99.26
GLEAN_23253	_NONE_	NM_001076509	chr11	99927342	99935866	egybuf.s.000109	4586233	4599920	93.62
GLEAN_21754	UBE1	NM_001102477	chrX	58480126	58494076	egybuf.s.002643	2929893	2944956	97.51
GLEAN_13928	TUSC3	NM_001080914	chr27	19087690	19318483	egybuf.s.000736	14068	247653	82.21
GLEAN_12864	AARSD1	NM_001038073	chr19	44511542	44520583	egybuf.s.000466	5712608	5723141	95.6
GLEAN_04182	IMP4	NM_001075617	chr2	733793	737765	egybuf.s.001787	534929	539955	97.01
GLEAN_22434	MASP1	NM_001076968	chr1	77199364	77250195	egybuf.s.000010	254150	310823	89.02
GLEAN_11390	PKP2	NM_001083729	chr5	77116551	77196298	egybuf.s.002626	2572316	2646140	87.52
GLEAN_04535	DBNDD2	BC103172	chr13	76283439	76287735	egybuf.s.001419	1157987	1160560	84.23
GLEAN_16901	_NONE_	EE233651	chr14	21810008	21811704	egybuf.s.004078	2998583	3016848	97.58
GLEAN_01965	RPS11	NM_001024568	chr18	53613886	53616218	egybuf.s.002689	1334589	1337113	92.04
GLEAN_17904	MLH1	BC114810	chr22	8636222	8729570	egybuf.s.002625	2340933	2351197	97.03
GLEAN_07462	D2HGDH	NM_001075978	chr22	58398540	58421817	egybuf.s.003228	304380	339792	72.35
GLEAN_09793	TACSTD1	NM_001035290	chr11	31145882	31155683	egybuf.s.003227	658676	682906	99.76
GLEAN_23346	RND1	NM_001046016	chr5	31643792	31649801	egybuf.s.004393	2264653	2272319	94.49
GLEAN_09194	FABP5	NM_174315	chr14	45609442	45614805	egybuf.s.003132	3542229	3553406	94.46
GLEAN_21565	_NONE_	NM_174349	chr7	10749093	10756174	egybuf.s.003752	651429	658891	99.01
GLEAN_02734	_NONE_	NM_001035273	chr7	4705112	4720475	NOMATCH
GLEAN_02490	GSTM3	NM_001046560	chr3	31018274	31021193	egybuf.s.004194	708291	711642	87.48
GLEAN_14326	_NONE_	NM_001015518	chr25	19766760	19769252	egybuf.s.002266	3490329	3492707	99.73
GLEAN_25134	RBBP9	NM_001083424	chr13	39320576	39325452	egybuf.s.002174	775498	783866	96.47
GLEAN_00091	TATDN1	NM_001075402	chr14	18692361	18723731	egybuf.s.003165	1843522	1876682	96.91
GLEAN_00556	SHC1	NM_001075305	chr3	13297021	13302729	egybuf.s.001089	2516317	2530687	97.03
GLEAN_07615	ALG6	NM_001075432	chr3	81504628	81559227	egybuf.s.000002	4686991	4745899	96.18
GLEAN_00367	VPS4B	NM_001076156	chr24	58508638	58525622	egybuf.s.002690	974026	994736	90.24
GLEAN_18231	C19orf2	NM_001035305	chr18	37546361	37607653	egybuf.s.000984	85925	131057	80.4
GLEAN_16497	PRDX2	NM_174763	chr7	11951832	11954056	egybuf.s.003529	763201	765936	93.35
GLEAN_20650	MECR	NM_181669	chr2	113826961	113863046	egybuf.s.003208	3536915	3577544	83.22
GLEAN_01929	ZMYND8	DT814939	chr13	74662368	74775970	egybuf.s.001419	3401094	3440217	95.22
GLEAN_16117	MYOC	NM_174118	chr16	37176572	37190030	egybuf.s.002031	391177	405385	83.68
GLEAN_18757	PROM1	NM_174337	chr6	104791002	104945880	egybuf.s.000618	128500	131495	96.5
GLEAN_00773	GALT	NM_001035041	chr8	69882639	69885891	egybuf.s.001720	4656177	4660432	97.89
GLEAN_10116	_NONE_	NM_001099107	chr5	44435820	44445980	egybuf.s.004389	542311	568919	94.52
GLEAN_20171	CAP1	NM_001035010	chrUn.003.11	804010	816372	egybuf.s.002486	842875	872896	97.45
GLEAN_23932	RAB9A	NM_001075538	chrX	91591784	91592396	egybuf.s.003132	217656	218760	86.14
GLEAN_00535	C1orf85	NM_001105476	chr3	12116380	12118905	egybuf.s.001089	1218399	1222535	97.85
GLEAN_06035	COPS5	DV791405	chr14	31272368	31291098	egybuf.s.000217	3150640	3160873	97.74
GLEAN_22890	RAI16	CK777323	chr8	60122165	60131364	egybuf.s.001643	1336508	1339976	99.38
GLEAN_17191	YEATS2	NM_001105367	chr1	77539115	77619529	egybuf.s.000010	3903386	3990674	95.47
GLEAN_16153	AOX1	NM_176668	chr2	82212416	82283804	egybuf.s.000700	4538297	4616164	95.48
GLEAN_13136	RAD17	NM_001103244	chr20	10636262	10668295	egybuf.s.002339	252468	288944	96.68
GLEAN_05472	_NONE_	NM_174792	chr18	54269144	54270635	egybuf.s.004056	1037559	1038051	96.28
GLEAN_09874	MUC20	CN788576	chr1	64606153	64612653	egybuf.s.004375	2691185	2691905	99.15
GLEAN_17772	NUTF2	NM_001037624	chr18	32550293	32554096	egybuf.s.004007	3476567	3491231	85.11
GLEAN_14532	SRP14	NM_001100350	chr10	31062912	31065654	egybuf.s.001322	3449590	3452929	92.68
GLEAN_14155	PYCR2	NM_001075181	chr16	25868444	25871796	egybuf.s.001051	3707239	3711868	86.75
GLEAN_06786	SMAP1	DT815944	chr9	8390076	8430102	egybuf.s.001807	1267503	1358935	94.93
GLEAN_04795	NRAS	NM_001097989	chr3	28022788	28028116	egybuf.s.000811	3837004	3847653	97.55
GLEAN_07489	C18orf10	NM_001102244	chr24	19391209	19453728	egybuf.s.003841	2858026	2909466	94.51
GLEAN_03805	HEXIM1	NM_001076181	chr19	43388687	43389650	egybuf.s.000466	7762459	7765065	97.94
GLEAN_19549	RPS10	NM_001034716	chr23	5594858	5600631	egybuf.s.004131	3042205	3042700	86.45
GLEAN_17916	DYNC1LI1	NM_001046052	chr22	5125053	5177153	egybuf.s.004264	53411	116188	92.3
GLEAN_14228	_NONE_	NM_174789	chrUn.003.2701	19607	26261	egybuf.s.000081	614945	629643	92.77
GLEAN_13813	GCAT	NM_001075134	chr5	108490377	108496854	egybuf.s.000668	7995653	8001350	84.19
GLEAN_22935	BAG4	NM_001110532	chr27	32634434	32658678	egybuf.s.004593	24920	34143	86.36
GLEAN_10104	_NONE_	BC118112	chr16	34298555	34318816	egybuf.s.000601	1731532	1775106	96.73
GLEAN_25855	IFT20	NM_001013603	chr19	17971736	17974908	egybuf.s.004264	11963360	11970977	92.6
GLEAN_06958	NEBL	BC150007	chr13	21987903	22101523	egybuf.s.003276	981363	1036941	98.69
GLEAN_18334	PDXK	NM_001075651	chr1	134941075	134966458	egybuf.s.004110	14905215	14917950	75.27
GLEAN_00411	BFAR	NM_001098869	chr25	13483544	13499249	egybuf.s.001512	847454	883159	96.35
GLEAN_13866	DUSP12	BC103262	chr3	10154497	10162291	egybuf.s.001925	1624656	1633416	95.58
GLEAN_03803	NMT1	NM_177504	chr19	43319514	43349757	egybuf.s.000466	7676378	7710265	97.02
GLEAN_24368	LRAT	NM_177503	chr17	2385877	2386701	egybuf.s.004349	168856	176447	93.33
GLEAN_04040	TRAM1	NM_001040476	chr14	38554146	38586239	egybuf.s.000217	6460125	6485328	84.65
GLEAN_21442	PFN2	NM_001128197	chr1	110126894	110131977	egybuf.s.003953	3620808	3625315	86.57
GLEAN_18392	CLEC1A	NM_001076081	chr5	99163298	99181464	egybuf.s.001768	287104	308150	98.66
GLEAN_07818	MRPS27	NM_001038108	chr20	9778278	9880990	egybuf.s.002151	2159923	2272742	96.24
GLEAN_05669	MARS	NM_001038091	chr5	54917105	54935753	egybuf.s.003516	150657	170766	93.47
GLEAN_26682	AHNAK	BT025455	chr29	33168819	33196152	NOMATCH
GLEAN_08006	HMGN3	NM_001034504	chr9	15221894	15256834	egybuf.s.003575	470516	505647	91.77
GLEAN_00797	Sep_01	NM_001098947	chr25	21969061	21972355	egybuf.s.001015	2351487	2355145	97.36
GLEAN_05372	DUSP4	BF040271	chr27	24145758	24149872	egybuf.s.000453	4610717	4611820	99.56
GLEAN_21226	GAS6	DT811094	chr12	77289224	77325632	NOMATCH
GLEAN_04034	MAP3K4	DV789056	chr9	87510759	87580028	NOMATCH
GLEAN_00548	GON4L	BC148969	chr3	12568959	12652283	egybuf.s.001089	1786524	1833858	96.47
GLEAN_21894	TSN	NM_001075422	chr2	67079551	67085663	egybuf.s.001704	1920000	1927564	71.29
GLEAN_23540	CGN	EH178632	chr3	16975712	16992995	egybuf.s.000996	624508	630146	96.42
GLEAN_16778	_NONE_	NM_001034291	chr5	74495148	74499015	egybuf.s.001140	788319	803909	98.25
GLEAN_23214	_NONE_	NM_001017954	chr25	444665	449370	NOMATCH
GLEAN_12948	GBA2	BC102797	chr8	58706688	58717286	egybuf.s.002872	2883280	2894562	98.75
GLEAN_09859	_NONE_	NM_001025321	chr1	64318979	64321678	egybuf.s.004753	873571	874048	72.81
GLEAN_19747	ID2	NM_001034231	chr11	71652810	71653536	egybuf.s.002295	215414	218282	80.05
GLEAN_25549	DHRS1	NM_001046294	chr10	19901127	19909247	egybuf.s.001548	1468485	1477699	91.94
GLEAN_01097	TUBD1	NM_001075470	chr19	10105331	10127710	egybuf.s.004264	1911965	1939051	93.81
GLEAN_01412	NCOA1	DV886634	chr11	70848866	70978224	egybuf.s.003629	1042379	1043294	99.01
GLEAN_10660	_NONE_	NM_001075644	chr18	49558747	49577774	egybuf.s.002689	5754309	5782135	96.95
GLEAN_11235	_NONE_	NM_001076911	chr23	18422777	18466286	egybuf.s.003139	7252315	7254672	95.8
GLEAN_20961	PLK2	DV895606	chr20	17378884	17384163	egybuf.s.001635	2706147	2708256	90.04
GLEAN_00048	SCD5	NM_001076945	chr6	91455223	91632803	egybuf.s.004636	1575734	1773910	84.32
GLEAN_15470	DNAJB2	NM_001034592	chr2	96209198	96215174	NOMATCH
GLEAN_22788	PAH	NM_001046058	chr5	64626701	64716297	egybuf.s.000505	4478485	4575326	97.63
GLEAN_07344	_NONE_	EH183078	chr3	102540806	102541463	egybuf.s.001718	4095551	4101020	94.74
GLEAN_00590	SNX9	DT811126	chr9	86840211	86890210	egybuf.s.002879	4799663	4831309	100
GLEAN_16571	_NONE_	NM_001083422	chrUn.003.4163	4208	15200	NOMATCH
GLEAN_22757	AK2	NM_173889	chr2	109508458	109531157	egybuf.s.001779	6540945	6565609	98.82
GLEAN_08731	AP3M1	NM_001075680	chr28	26422919	26433671	egybuf.s.004741	9764451	9777417	93.54
GLEAN_18492	_NONE_	NM_001098029	chr5	114929143	114958143	egybuf.s.002946	2619747	2700402	85.02
GLEAN_08293	_NONE_	NM_001099144	chr15	37848519	37896881	NOMATCH
GLEAN_16130	FUBP1	NM_001076846	chr3	60063028	60383331	egybuf.s.000569	7218326	7243472	87.87
GLEAN_05573	_NONE_	DT829837	chr11	395948	455543	egybuf.s.003358	680771	699452	100
GLEAN_12950	_NONE_	NM_001010995	chr8	58759606	58765709	egybuf.s.002872	2899385	2899888	94.41
GLEAN_14997	UBE2I	BC146107	chr6	92111567	92111999	egybuf.s.001942	3242794	3245378	92.04
GLEAN_21939	RFTN2	NM_001097986	chr2	79509105	79586155	egybuf.s.002985	2847942	2916960	99.23
GLEAN_17183	_NONE_	BC102168	chrUn.003.4370	11609	11813	egybuf.s.003867	7439034	7440710	72.61
GLEAN_23140	BCKDHB	NM_174507	chr9	16201996	16535180	egybuf.s.000016	250851	545591	75.12
GLEAN_25591	SERINC4	DN518939	chr21	48990921	48995587	egybuf.s.000599	1806363	1807201	95.09
GLEAN_12126	_NONE_	BC114905	chr16	26565446	26565848	egybuf.s.001051	4468094	4469004	98.31
GLEAN_19155	NCOA4	NM_001075868	chr28	39365598	39371953	egybuf.s.003238	7400591	7426321	97.19
GLEAN_07388	_NONE_	DV882516	chr5	47876610	47959703	egybuf.s.003616	2830963	2840515	98.91
GLEAN_24014	_NONE_	EV786494	chr11	93391375	93411090	NOMATCH
GLEAN_26520	GLTP	NM_175799	chr17	57936366	57957724	egybuf.s.001642	1730204	1753754	95.37
GLEAN_21895	MKI67IP	NM_001034354	chr2	67096273	67106012	egybuf.s.001704	1942189	1953527	94.76
GLEAN_13670	SNTB1	DV816006	chr14	80744385	80993776	NOMATCH
GLEAN_07537	SFRS10	NM_001034776	chr1	75163279	75182434	egybuf.s.000010	1655181	1677913	93.24
GLEAN_23352	FMOD	NM_174058	chr16	3796300	3802117	egybuf.s.002763	564447	572446	96.12
GLEAN_16194	_NONE_	NM_001075138	chr11	36865489	36900778	egybuf.s.004197	1942166	1981580	97.79
GLEAN_13783	ATP6V1E1	NM_174810	chr5	107884051	107903879	egybuf.s.000668	7298965	7312236	87.86
GLEAN_10958	YIF1A	NM_001034269	chr29	38713874	38717704	egybuf.s.002303	1355722	1360950	97.23
GLEAN_10167	HNRPK	NM_001034562	chr8	71984460	71992966	egybuf.s.000778	1499104	1501304	94.59
GLEAN_18016	FBXO9	NM_001034412	chr23	20848206	20868806	egybuf.s.002669	2469741	2489796	80.31
GLEAN_17576	SNRPB	NM_001034731	chr13	53024969	53033798	egybuf.s.003311	2983753	2994156	98.36
GLEAN_10625	_NONE_	AY911322	chr10	91497940	91502606	egybuf.s.001548	12086102	12096296	93.51
GLEAN_23059	RAB3GAP2	EH172325	chr16	20606309	20707637	egybuf.s.002679	713959	722137	96.29
GLEAN_21328	EIF1	NM_001014884	chr19	41616041	41617662	egybuf.s.000466	4470935	4474036	92.52
GLEAN_15023	GPS1	NM_001102094	chr19	50435451	50439316	egybuf.s.000572	20376	27065	91.87
GLEAN_00302	COPA	NM_001105645	chr3	4197501	4240895	egybuf.s.000811	8087559	8134349	97.49
GLEAN_09698	CCNH	NM_001079788	chr7	78793954	78824201	egybuf.s.004247	790503	823959	95.33
GLEAN_00849	CDIPT	NM_001034482	chr25	21783261	21785791	egybuf.s.001015	2160381	2164403	83.36
GLEAN_05147	EDEM2	NM_001101085	chr13	65883341	65910472	egybuf.s.004484	3546180	3580620	93.59
GLEAN_06681	RPUSD4	NM_001015616	chr29	24999631	25008541	egybuf.s.000947	2366635	2376912	98.81
GLEAN_09265	_NONE_	NM_001076339	chr4	54346020	54351070	egybuf.s.002915	602771	609019	93.38
GLEAN_14892	CLTA	NM_174022	chr8	58063926	58081287	egybuf.s.002872	3488631	3507370	85.68
GLEAN_04580	THOC1	BC148986	chr24	34525981	34562830	egybuf.s.000207	4166474	4202796	94.27
GLEAN_21406	ARF6	CK771198	chr10	40186563	40187091	egybuf.s.003867	7221565	7222298	82.5
GLEAN_07343	TMEM125	NM_001046023	chr3	102560099	102560759	NOMATCH
GLEAN_18715	EPB41L5	NM_001035384	chr2	65435692	65536199	egybuf.s.001704	3680271	3768577	94.02
GLEAN_04783	PDAP1	CN786560	chr25	37156141	37170947	egybuf.s.003578	1646238	1656964	82.37
GLEAN_23335	TUBA1B	NM_001114856	chr5	31419823	31423038	egybuf.s.004393	2002308	2008069	85.9
GLEAN_06669	OPTN	NM_001034602	chr13	26828811	26861041	egybuf.s.002701	242975	279174	91.55
GLEAN_14473	_NONE_	AV610781	chr11	100962743	100963045	NOMATCH
GLEAN_19616	POP4	NM_001113282	chr18	39748450	39757309	egybuf.s.000984	490049	501542	98.6
GLEAN_20678	SLC38A3	NM_001040486	chr22	48153055	48158749	egybuf.s.004482	2191226	2200330	85.91
GLEAN_04419	DTX1	BC116003	chr17	60488813	60525303	egybuf.s.002428	3457686	3458358	99.52
GLEAN_23263	UBAC1	NM_001076281	chr11	99565683	99584197	NOMATCH
GLEAN_10146	ATP13A3	CR851771	chr1	67336730	67391245	egybuf.s.004375	5558913	5581142	95.47
GLEAN_14554	SPINT1	NM_001046367	chr10	31760398	31773139	egybuf.s.001322	2664215	2679566	82.73
GLEAN_11276	MAP1LC3B	NM_001001169	chr18	11146301	11158140	egybuf.s.001185	1907060	1912401	93.81
GLEAN_12088	ZFAND5	NM_001101045	chr8	44608626	44613422	egybuf.s.004756	6229143	6235612	95.18
GLEAN_22124	CSN1S1	NM_181029	chr6	79753501	79767759	egybuf.s.003173	507962	525855	95.39
GLEAN_12094	ANXA1	NM_175784	chr8	45339364	45356355	egybuf.s.000633	459643	460559	98.22
GLEAN_03874	RRAS2	NM_001099010	chr15	31656090	31732198	egybuf.s.002602	5054562	5068128	74.09
GLEAN_22210	SC4MOL	NM_001098863	chr17	5194517	5206086	egybuf.s.003380	233729	252183	96.73
GLEAN_08674	UBE2E3	NM_001079783	chr2	13867360	13955523	egybuf.s.000235	482419	582136	93.28
GLEAN_19904	_NONE_	AW463315	chr29	1087663	1087843	egybuf.s.004827	2123454	2161489	92.06
GLEAN_23081	KIAA0174	NM_001034335	chr18	35807777	35821779	egybuf.s.000984	1560892	1592179	94.55
GLEAN_15663	_NONE_	NM_001099396	chr10	21955617	21960019	egybuf.s.001010	4338593	4350787	95
GLEAN_20665	C3orf60	NM_001046105	chr22	49014059	49015023	egybuf.s.001207	327032	327970	72.41
GLEAN_22000	_NONE_	NM_001031754	chr10	33280736	33284883	egybuf.s.001322	1018388	1023856	91.37
GLEAN_05551	VPS36	NM_001098939	chrUn.003.12	124806	153322	egybuf.s.002670	20235	43940	94.25
GLEAN_09173	GBGT1	NM_001076509	chr11	98193860	98202385	egybuf.s.000109	4586233	4599920	93.62
GLEAN_03070	_NONE_	BC142355	chr17	67500621	67501306	egybuf.s.000870	1371329	1770135	93.1
GLEAN_19716	MRPL52	NM_001110180	chr10	23434613	23439113	egybuf.s.001548	198860	203906	92.87
GLEAN_17527	EXOC2	DV881645	chr23	45860185	45966386	egybuf.s.002298	1726491	1752751	95.83
GLEAN_00697	ARF1	NM_176653	chr7	3052283	3053147	egybuf.s.004513	414327	417902	89.74
GLEAN_09547	ULK2	NM_001102321	chr19	33091111	33147666	egybuf.s.000603	3158166	3205615	97.73
GLEAN_18605	UBE2G1	NM_001082458	chr19	23413541	23489178	egybuf.s.000778	158086	160568	89.1
GLEAN_01515	RPL22	BC102871	chr16	45584317	45591961	egybuf.s.002816	3086410	3094875	97.76
GLEAN_02017	YWHAH	NM_174492	chr17	68446424	68447078	egybuf.s.000870	1162244	1163708	76.97
GLEAN_18001	HLA_DRA	NM_001012677	chr23	21480577	21484082	egybuf.s.002669	3081708	3086473	96.85
GLEAN_16910	_NONE_	NM_174267	chr14	21009207	21009801	NOMATCH
GLEAN_09670	PCGF3	NM_001046567	chr6	103409162	103432593	NOMATCH
GLEAN_26832	STARD3	CR453537	chr19	39622510	39633685	egybuf.s.000466	2367234	2377193	74.94
GLEAN_11781	C20orf30	NM_001014930	chr13	46311779	46316797	egybuf.s.000239	2883973	2892554	92.29
GLEAN_08619	_NONE_	DV916833	chr8	76590287	76758669	egybuf.s.002988	1766530	1769684	92.98
GLEAN_11403	PSMC4	NM_001035083	chr18	50712187	50722763	egybuf.s.000293	23949	36531	93.39
GLEAN_21049	_NONE_	NM_001079796	chrUn.003.398	233397	240610	egybuf.s.004319	28819	59492	85.3
GLEAN_12675	_NONE_	NM_001105370	chr2	124559498	124559930	egybuf.s.002690	8635616	8641070	87.89
GLEAN_17469	SETD8	NM_001046330	chr17	49310631	49320849	egybuf.s.004504	2562297	2584539	90.75
GLEAN_12721	BRD8	BC102792	chr7	47349266	47369344	egybuf.s.002228	3503605	3514386	98.01
GLEAN_10990	GSTP1	NM_177516	chr29	39892465	39895181	egybuf.s.004828	862158	904186	83.31
GLEAN_08420	_NONE_	NM_001076857	chr19	55129418	55154413	egybuf.s.000572	5515187	5542666	79.03
GLEAN_26545	GDI1	NM_174064	chrX	32008780	32013657	egybuf.s.001864	1283816	1288931	94.65
GLEAN_15440	ZNF142	EH182795	chr2	95581836	95597501	NOMATCH
GLEAN_05034	PPP4R2	BC103076	chr22	26380623	26406385	egybuf.s.000788	48253	101888	74.75
GLEAN_26546	FAM50A	NM_001034496	chrX	32015415	32020687	egybuf.s.001864	1292164	1298097	86.29
GLEAN_09241	SSBP1	NM_001037466	chrUn.003.116	128440	138313	egybuf.s.002035	1252399	1263412	93.86
GLEAN_00712	_NONE_	EE359617	chr23	24269777	24279729	egybuf.s.004096	163783	167349	95.98
GLEAN_04023	CDR2	NM_001046383	chr25	18769628	18796722	egybuf.s.002266	4976164	4995890	84.14
GLEAN_19258	_NONE_	NM_181027	chr13	44618285	44627737	egybuf.s.003464	93309	103977	97.22
GLEAN_19199	_NONE_	NM_001077075	chr19	35191844	35192753	egybuf.s.000603	5691648	5693598	84.12
GLEAN_01528	ATIC	NM_001075254	chr16	35684128	35705441	egybuf.s.002720	2740130	2768327	99.08
GLEAN_00822	EIF3C	NM_001034618	chr25	21403176	21423047	egybuf.s.001015	1725052	1746829	97.23
GLEAN_21244	LAMP1	NM_001075124	chr12	77062163	77073315	NOMATCH
GLEAN_25808	TBC1D20	NM_001038029	chr13	63295505	63312353	egybuf.s.002600	3373830	3385072	92.17
GLEAN_16694	SLC35B1	NM_181338	chr19	35648802	35655436	egybuf.s.000603	6851319	6857290	78.17
GLEAN_19626	L3MBTL3	NM_001076871	chr9	59638512	59719219	egybuf.s.003819	1500219	1609854	93.86
GLEAN_10244	SLMO2	NM_001035476	chr13	56914689	56922563	egybuf.s.003139	8824727	8826133	89.71
GLEAN_03069	_NONE_	BC146272	chr17	67494055	67498958	egybuf.s.000870	1371336	1770141	91.87
GLEAN_13242	TIMP3	NM_174473	chr5	69631197	69687342	egybuf.s.003928	876047	937771	81.39
GLEAN_00256	_NONE_	NM_001037604	chrUn.003.2775	2605	10386	egybuf.s.000112	1557876	1559543	90.41
GLEAN_26808	CCDC49	NM_001105359	chr19	38961779	38981345	egybuf.s.000466	1649265	1659554	91.98
GLEAN_21129	_NONE_	NM_001025317	chr3	98992875	98995351	egybuf.s.001718	2424764	2426933	96.23
GLEAN_01189	ISCA1	NM_001034470	chr8	74114257	74125873	egybuf.s.002314	853769	868891	87.16
GLEAN_11822	ANKRD13C	NM_001098719	chr3	75799166	75892691	egybuf.s.003820	2048004	2050223	91.27
GLEAN_21784	KLF6	NM_001035271	chr13	45345081	45348731	egybuf.s.003671	807813	815968	96.51
GLEAN_04201	PJA2	NM_001100340	chr7	98385200	98434523	egybuf.s.001501	170262	225459	96.14
GLEAN_00703	ERAL1	NM_001099022	chr19	20075463	20079483	egybuf.s.004264	12432587	12437203	98.85
GLEAN_26394	SAE1	NM_001081711	chr18	51341407	51402692	egybuf.s.002689	3417665	3470958	74.99
GLEAN_16137	C6orf120	NM_001103331	chr9	94206750	94207305	egybuf.s.002847	576374	579002	73.2
GLEAN_09208	_NONE_	NM_001099067	chr24	12812686	12881136	egybuf.s.001136	252123	428578	96.7
GLEAN_01041	OTUD5	DN534348	chrX	60138796	60164545	egybuf.s.004735	1568616	1588365	79.34
GLEAN_06577	DDX5	BC103318	chr19	48086802	48092756	egybuf.s.004662	229830	236985	95.1
GLEAN_19835	CUL7	BC109830	chr23	14832271	14846003	egybuf.s.004242	2937723	2943371	78.64
GLEAN_02557	SLC31A2	NM_001034556	chr8	85076392	85083801	egybuf.s.000556	4532989	4538083	87.9
GLEAN_26183	_NONE_	CK971986	chr3	52665704	52687007	egybuf.s.001248	564827	571141	95.68
GLEAN_00601	LENG4	NM_001075152	chr18	60714528	60727124	NOMATCH
GLEAN_23891	ATP6V1B2	NM_176671	chr8	62232200	62256855	egybuf.s.003472	1922274	1951252	97.67
GLEAN_16507	_NONE_	NM_001079650	chr7	11861005	11864959	egybuf.s.003529	877761	885446	96.84
GLEAN_13200	CHD4	NM_001034304	chr5	10634371	10674492	NOMATCH
GLEAN_02267	LHX6	EH168808	chr11	88226118	88249710	egybuf.s.002137	617032	629183	81.11
GLEAN_23309	GPD1	NM_001035354	chr5	30481347	30486356	egybuf.s.004393	985117	991535	99.57
GLEAN_12654	CHMP7	NM_001099119	chrUn.003.97	456530	468376	egybuf.s.003363	66847	79227	86.51
GLEAN_16431	VDAC3	NM_174729	chr27	35699736	35708827	egybuf.s.001548	1137674	1138566	98.52
GLEAN_11324	_NONE_	NM_176612	chr12	26134007	26136401	egybuf.s.001561	9443034	9448685	97.09
GLEAN_11018	TMBIM4	NM_001014914	chrUn.003.73	134863	149646	egybuf.s.003616	1418462	1438651	96.6
GLEAN_20471	SFRS5	NM_001098929	chr10	76093069	76096687	egybuf.s.003766	1251480	1257645	97.54
GLEAN_17307	_NONE_	NM_001034760	chr26	16171072	16172456	egybuf.s.001597	828848	838264	82.55
GLEAN_14111	DHCR7	NM_001014927	chr29	42509472	42519437	egybuf.s.004828	4571895	4591107	81.34
GLEAN_11764	CTPS2	NM_001076966	chrX	91097953	91198783	egybuf.s.001022	5086774	5199384	85.14
GLEAN_09959	_NONE_	AV602064	chr18	1003706	1010069	egybuf.s.003536	743532	744404	97.96
GLEAN_09787	_NONE_	BC114780	chrX	99389493	99405232	egybuf.s.000151	1950534	1963830	77.95
GLEAN_16719	_NONE_	DN536370	chr19	37319172	37362802	egybuf.s.000466	782144	788541	95.57
GLEAN_21500	RANGAP1	NM_001110089	chr5	111009703	111034465	egybuf.s.003060	786104	823160	78.48
GLEAN_11146	C7orf55	NM_001076997	chr4	95932932	95937133	egybuf.s.002035	3591071	3596180	91.33
GLEAN_01405	SAA3.2	AY943216	chr29	22023187	22026346	egybuf.s.004252	3554220	3557510	84.14
GLEAN_17797	STRBP	NM_001075739	chr11	88975494	89034391	egybuf.s.002137	1923740	1988249	94.54
GLEAN_15296	PHF20L1	NM_001082432	chr14	8130639	8206170	egybuf.s.001197	294112	342126	82.32
GLEAN_21381	CRBN	NM_001075527	chr22	21489764	21510926	egybuf.s.003961	2069939	2089195	93.9
GLEAN_19466	MS4A8B	NM_001034056	chr29	29998848	30014221	egybuf.s.001673	3031284	3048503	90.57
GLEAN_12910	JAM2	NM_001083736	chr1	9484369	9566053	egybuf.s.004033	61204	151399	85.72
GLEAN_07809	_NONE_	CN787308	chrUn.003.1022	16875	21682	egybuf.s.002532	7668	52934	99.78
GLEAN_20727	_NONE_	BF043010	chr22	49162738	49163137	egybuf.s.001207	499900	500339	96.45
GLEAN_00181	RAD51L3	NM_001046304	chr19	12735895	12746604	egybuf.s.004264	6605298	6617996	89.73
GLEAN_25847	C12orf29	NM_001077047	chr5	20285071	20294778	egybuf.s.000486	131769	142998	72.32
GLEAN_04446	_NONE_	_NONE_	chrUn.003.5028	214	451	egybuf.s.035817	1867	2302	99.08
GLEAN_02774	_NONE_	NM_001076163	chr22	13497226	13506001	egybuf.s.004131	613185	619918	93.98
GLEAN_16665	_NONE_	BC140566	chrUn.003.1351	46890	80298	NOMATCH
GLEAN_25522	PCK2	BC102244	chr10	20065849	20073831	egybuf.s.001548	1277967	1284848	92.13
GLEAN_03046	SNAPC2	NM_001034516	chr7	14271843	14274322	egybuf.s.004436	854435	856710	79.47
GLEAN_12423	CXCR4	NM_174301	chr2	57531864	57534967	egybuf.s.000721	493218	498310	96.39
GLEAN_01573	BCCIP	NM_001046122	chr26	41199768	41216135	egybuf.s.001957	406973	419535	73.73
GLEAN_21621	DCTD	NM_001101292	chr27	11841050	11862663	egybuf.s.000159	2577752	2602106	92.62
GLEAN_10206	PRMT2	NM_001024495	chr1	135707248	135730215	egybuf.s.000401	1178300	1204939	96.53
GLEAN_02731	_NONE_	CB221008	chr7	4843616	4843667	egybuf.s.000572	6078554	6079114	97.94
GLEAN_20427	HPSE	NM_174082	chr6	93489589	93535969	egybuf.s.004636	2247738	2301363	90.07
GLEAN_07938	PGAM5	BC149319	chr17	41658868	41665559	egybuf.s.003655	989581	995447	83.67
GLEAN_09274	SNRPA1	NM_001098948	chr21	4284757	4297417	egybuf.s.003415	180014	192808	86.14
GLEAN_00839	BOLA2	BC149362	chr25	21526133	21526783	egybuf.s.001015	1863107	1866187	98.28
GLEAN_15537	PAFAH1B3	NM_174665	chr18	48344492	48346821	egybuf.s.002178	5328565	5331704	90.93
GLEAN_05382	TNKS	EE350323	chr27	23963348	24119460	egybuf.s.000453	4673289	4692578	99.88
GLEAN_00988	TJP2	NM_001102482	chr8	43354873	43433964	egybuf.s.004756	2798869	2837442	84.31
GLEAN_20499	ADSSL1	NM_001099192	chr21	62440124	62456020	NOMATCH
GLEAN_20216	PLEKHA7	EE364175	chr15	29418456	29647122	egybuf.s.002602	2007893	2030146	96.6
GLEAN_23616	ATPAF1	EH173330	chr3	97352962	97377508	NOMATCH
GLEAN_17784	TMCO7	DV789892	chr18	33305332	33413623	egybuf.s.004007	4349520	4385031	75.36
GLEAN_25115	HSPB2	NM_001098380	chr15	15885515	15886450	egybuf.s.001740	1191429	1193020	73.13
GLEAN_25234	PSMC3	BC103063	chr15	70486687	70492565	egybuf.s.004078	245080	256023	77.69
GLEAN_11395	USP16	NM_001076867	chr1	5232148	5254549	egybuf.s.001739	3059360	3089286	98.65
GLEAN_19942	_NONE_	NM_001098155	chr23	27729615	27730824	egybuf.s.004223	608741	610407	95.33
GLEAN_14081	SUMF1	NM_001076076	chr22	22249497	22297356	egybuf.s.003961	712266	812994	89.85
GLEAN_01887	RBP4	NM_001040475	chr26	12418814	12424441	egybuf.s.002927	2793921	2800399	77.75
GLEAN_18179	DCUN1D3	DY070323	chr25	18636803	18639295	egybuf.s.002266	3490329	3492707	99.73
GLEAN_13651	STAP2	NM_001034246	chr7	16364309	16375596	egybuf.s.004669	3192476	3210945	72.36
GLEAN_14065	JAK1	BC133420	chr3	82185116	82253084	egybuf.s.000002	2963927	2996122	97.18
GLEAN_20856	_NONE_	NM_001083509	chr8	16463849	16480987	egybuf.s.000542	106439	483793	89.41
GLEAN_18522	GLUL	NM_001040474	chr16	57298063	57304371	egybuf.s.002772	95034	143756	95.15
GLEAN_18051	RFC1	BC149466	chr6	54364040	54426543	egybuf.s.002513	1620085	1975869	79.2
GLEAN_10682	RPS19	NM_001037467	chr18	48567280	48574265	egybuf.s.003208	6473695	6474544	76.75
GLEAN_26787	COL15A1	EH174873	chr8	63658194	64281607	egybuf.s.002872	7363223	7385846	96.75
GLEAN_20817	NFYB	NM_001079786	chr5	67561846	68054158	egybuf.s.000505	3286911	3306258	98.17
GLEAN_16504	MAN2B1	NM_174561	chr7	11831400	11846606	egybuf.s.003529	901518	919151	95.93
GLEAN_07517	EIF4G1	AJ746219	chr1	76731930	76743187	egybuf.s.000010	3401345	3402337	99.81
GLEAN_23373	_NONE_	NM_001105436	chr8	81336668	81352604	NOMATCH
GLEAN_10839	ITIH2	NM_001098016	chr13	15085515	15118027	egybuf.s.000757	1603631	1638953	98.28
GLEAN_06042	ARMC1	NM_001015594	chr14	30138501	30156069	egybuf.s.000217	1820239	1847551	96.87
GLEAN_23553	TDRKH	NM_001105375	chr3	16727591	16733965	egybuf.s.000996	332276	352499	88.8
GLEAN_16755	EIF3D	NM_001034484	chr5	73944852	73956455	egybuf.s.001140	1359362	1374346	98.11
GLEAN_23241	PRKCA	NM_174435	chr19	62566249	62875990	egybuf.s.003965	1193282	1574625	82.27
GLEAN_00678	TGFBR3	CB452004	chr3	49887381	49971512	egybuf.s.003132	13021081	13043989	94.89
GLEAN_15032	_NONE_	NM_001075891	chr19	50481151	50482938	egybuf.s.000572	73600	82669	85.03
GLEAN_13427	MPZL1	NM_001076158	chr3	1254568	1333872	egybuf.s.003693	799412	828046	88.26
GLEAN_01708	CCR9	NM_001098068	chr22	51840844	51848922	egybuf.s.000020	2810340	2828223	97.34
GLEAN_04088	TBRG4	NM_001076967	chr4	68221288	68228478	egybuf.s.003058	1306605	1315579	84.5
GLEAN_12974	BRD4	BC148883	chr7	8015759	8131728	egybuf.s.002977	1230890	1251063	85.39
GLEAN_17724	FHOD1	EE332707	chr18	32037260	32053248	egybuf.s.004007	2911235	2914380	99.89
GLEAN_26257	PPME1	NM_001076056	chrUn.003.1439	24358	72753	egybuf.s.000001	844812	899601	93.93
GLEAN_04968	NUBP2	NM_001034505	chr25	2922832	2927615	NOMATCH
GLEAN_18093	SFRS7	NM_001034277	chr11	21760978	21766091	egybuf.s.003054	483823	490356	94.66
GLEAN_21960	_NONE_	NM_001102003	chr7	85287937	85317897	egybuf.s.002193	921242	952125	95.75
GLEAN_09879	RRBP1	BC126828	chr13	37872612	37897877	NOMATCH
GLEAN_17841	PAIP2	NM_001034636	chr7	47815078	47819000	egybuf.s.002228	2371226	2376132	88.54
GLEAN_01530	XRCC5	NM_001102141	chr16	34877921	34901747	egybuf.s.002720	1789066	1885099	91.35
GLEAN_07426	EEF1B2	NM_001014936	chr2	93161573	93164447	egybuf.s.004594	3903434	3907422	98.05
GLEAN_21552	PIN1	NM_001034632	chr7	11182830	11194553	egybuf.s.003752	148478	161108	84.28
GLEAN_09912	RSRC2	NM_001102146	chr17	51351807	51367765	egybuf.s.004504	3391360	3408306	98.22
GLEAN_06236	LYPLA1	NM_001034688	chr14	20501762	20518026	egybuf.s.002010	223644	226844	96.8
GLEAN_12495	ASPH	NM_174757	chr14	26039614	26179033	egybuf.s.002570	1285934	1452679	88.06
GLEAN_16444	SLC25A3	NM_174657	chr5	59563583	59569301	egybuf.s.000487	3153013	3159971	94.52
GLEAN_12949	TLN1	BC122766	chr8	58728299	58753083	egybuf.s.002872	2866926	2871562	89.2
GLEAN_09562	WRB	NM_001034359	chr1	126843222	126857338	egybuf.s.003926	2297522	2313517	97.73
GLEAN_14179	EPHX1	NM_001034629	chr16	25775454	25793295	egybuf.s.001051	3602123	3623712	78.44
GLEAN_12918	APP	NM_001076796	chr1	9010172	9309599	egybuf.s.002517	1293129	1563285	92.28
GLEAN_06107	_NONE_	CO884764	chrUn.003.6682	2478	7840	egybuf.s.001351	5522151	5523476	93.42
GLEAN_01656	MYH10	NM_174834	chr19	27239936	27406425	egybuf.s.003062	1010713	1138041	93.55
GLEAN_10886	MED14	CX954237	chrX	66909784	66969190	egybuf.s.002840	4675535	4690836	94.19
GLEAN_14986	_NONE_	DY090106	chrUn.003.2809	14851	16027	egybuf.s.003058	3595977	3596635	98.07
GLEAN_23887	C2orf30	DV776598	chr11	35508524	35532344	egybuf.s.004197	643552	661389	79.74
GLEAN_15181	RBM8A	NM_001035324	chr3	21265583	21267362	egybuf.s.004704	1141438	1143496	95.16
GLEAN_11539	TTC1	NM_001034217	chr7	68210018	68257300	egybuf.s.002590	473122	524987	96.48
GLEAN_20862	TUSC1	DT811008	chr8	17138490	17139120	NOMATCH
GLEAN_14550	RAD51	NM_001046179	chr10	31641344	31672202	egybuf.s.001322	2777452	2817177	96.45
GLEAN_20039	C1orf192	NM_001034380	chrUn.003.851	90955	94110	egybuf.s.004409	80889	116712	95.71
GLEAN_11168	CHMP6	NM_001075457	chr19	51303486	51309899	egybuf.s.000572	1166386	1173347	89.46
GLEAN_04762	EIF3F	DT832383	chrUn.003.449	180028	188172	egybuf.s.002602	11773209	11782998	77.3
GLEAN_05280	UPRT	NM_001076245	chrX	53050475	53079463	egybuf.s.001522	262194	293821	87.9
GLEAN_07984	ACAT2	NM_001034502	chr26	9358778	9372553	egybuf.s.004078	2998583	3016848	97.58
GLEAN_20597	C20orf23	EE366375	chr13	13304362	13611689	egybuf.s.002109	2174900	2277644	99.67
GLEAN_12961	FANCG	NM_001034294	chr8	59287696	59301607	egybuf.s.002872	2251819	2268801	91.99
GLEAN_04298	USF1	NM_001001161	chr3	15377681	15382599	egybuf.s.004409	419942	426294	96.27
GLEAN_02605	FKBP4	NM_001034322	chr5	105612873	105619973	egybuf.s.000668	4966393	4973682	90.84
GLEAN_08115	_NONE_	NM_001034513	chr1	138123373	138129987	egybuf.s.002058	2724567	2738490	94.97
GLEAN_05584	ASCC3L1	DV789630	chr11	678784	703686	egybuf.s.003358	360704	364620	80.47
GLEAN_19610	AADAT	NM_001015551	chr8	363469	387114	egybuf.s.000687	1440283	1467940	98.27
GLEAN_06832	_NONE_	NM_001075863	chr17	65418864	65421825	egybuf.s.001642	8559624	8563593	84.8
GLEAN_13636	MGC137753	NM_001046226	chr7	15937720	15939682	egybuf.s.004669	3678305	3684040	75.31
GLEAN_06075	_NONE_	NM_001035366	chrUn.003.794	122384	132286	egybuf.s.002228	2791535	2998318	98.43
GLEAN_09887	HSD17B7	NM_001083375	chr3	8418381	8445960	egybuf.s.001925	285862	317555	97.53
GLEAN_05619	_NONE_	NM_001046373	chr24	41289631	41295900	egybuf.s.000258	3316486	3317826	77.99
GLEAN_13956	SC5DL	NM_001035356	chr15	24221393	24232566	egybuf.s.003675	1550167	1563411	92.85
GLEAN_03503	_NONE_	AB009360	chr23	21801316	21804344	egybuf.s.004515	103564	104273	97.2
GLEAN_10584	DCTN1	NM_001098934	chr11	10607949	10626433	egybuf.s.000781	928830	947911	96.65
GLEAN_19148	RASSF4	NM_001075454	chr28	38738554	38760535	egybuf.s.000933	354318	380151	82.64
GLEAN_21259	_NONE_	NM_174504	chr1	52475701	52479316	egybuf.s.004320	550682	615025	97.92
GLEAN_20590	SNRPB2	BC102328	chr13	13105939	13117245	egybuf.s.002109	2546693	2557243	93.2
GLEAN_08334	WBP4	NM_001075251	chr12	8639050	8661108	egybuf.s.000163	6201853	6225712	87.48
GLEAN_25538	NPTN	NM_001076199	chr10	19405383	19467957	egybuf.s.001548	1994069	2022027	87.07
GLEAN_23820	BCKDK	NM_001045906	chr25	28059515	28062588	egybuf.s.001015	3112782	3118223	86.96
GLEAN_20005	CIRBP	NM_001034278	chr7	35410960	35411940	egybuf.s.001086	66493	70862	95.65
GLEAN_13970	MRPL51	NM_001101088	chr5	102473028	102473915	egybuf.s.004354	1781151	1784551	94.81
GLEAN_10063	C1orf26	NM_001101873	chr16	59347954	59437730	egybuf.s.003898	6665931	6786352	97.08
GLEAN_09950	_NONE_	BF073061	chr2	25685756	25689238	egybuf.s.003525	1290145	1294050	97.77
GLEAN_02004	_NONE_	NM_001046609	chr18	53434259	53450016	egybuf.s.002689	1110009	1127041	75.31
GLEAN_13535	_NONE_	NM_001034299	chrX	57640372	57662206	egybuf.s.001022	4242751	4266941	96.98
GLEAN_22650	NGRN	NM_001045992	chr21	21823694	21829257	egybuf.s.003461	1462309	1469261	97.62
GLEAN_17667	GRAMD1A	BT025427	chr18	45505459	45532170	egybuf.s.002689	227909	246098	97.51
GLEAN_13265	_NONE_	EE348695	chr21	35932860	35957272	egybuf.s.000365	2759958	2765658	100
GLEAN_01169	RRAGD	FE017193	chr9	62754967	62789715	egybuf.s.001904	2148598	2149330	93.21
GLEAN_25074	_NONE_	CR852127	chr21	33562626	33563355	egybuf.s.000873	768175	807389	98.46
GLEAN_02781	C3orf10	NM_001114510	chr22	13308596	13315256	egybuf.s.004131	401682	409357	92.56
GLEAN_22618	SEC11A	NM_174465	chr21	22512956	22545460	egybuf.s.003461	2252198	2289225	96.98
GLEAN_26462	C9orf114	EH175019	chr11	94748994	94756296	egybuf.s.002137	7623389	7631279	99.19
GLEAN_04776	BUD31	NM_001046364	chr25	37147993	37156888	egybuf.s.003578	1632050	1642044	80.56
GLEAN_20893	_NONE_	NM_001015558	chr15	72823625	72831767	egybuf.s.001634	109232	119310	95.83
GLEAN_17070	WDR91	NM_001046483	chr4	90918644	90943613	egybuf.s.002035	7919285	7946475	81.66
GLEAN_07969	CLEC14A	NM_001077890	chr21	44993720	44995193	egybuf.s.003728	3516325	3518341	94.5
GLEAN_14558	CHP	NM_001075576	chr10	32100712	32130102	egybuf.s.001322	2260636	2266732	98.45
GLEAN_16250	_NONE_	NM_001075813	chr25	38137142	38145051	egybuf.s.001739	323143	332958	90.02
GLEAN_09928	P2RX4	NM_001034049	chr17	50283913	50299490	egybuf.s.004504	4521841	4535451	90.28
GLEAN_01274	MAB21L2	DV834716	chr17	7931111	7932191	egybuf.s.002973	6161632	6163113	99.13
GLEAN_08101	_NONE_	_NONE_	chr18	1766520	1766673	egybuf.s.035817	1867	2302	99.08
GLEAN_07680	C1orf19	NM_001076312	chr16	59099247	59127817	egybuf.s.004131	4149858	4151562	86.66
GLEAN_02926	GPR108	NM_001075333	chr7	14866654	14873482	NOMATCH
GLEAN_12219	SSFA2	DV821370	chr2	12979534	13015193	egybuf.s.002817	92879	96400	96.47
GLEAN_14249	HSPCA	NM_001012670	chr21	60618994	60623064	egybuf.s.001734	1695288	1698309	93.61
GLEAN_02137	C1QBP	NM_001034527	chr19	24964595	24969668	egybuf.s.004264	19058235	19063739	83.37
GLEAN_25044	KIAA1279	NM_001034559	chr28	22549532	22603587	egybuf.s.004741	4555126	4594981	97.7
GLEAN_18838	SNX17	NM_001015638	chr11	67430255	67435538	egybuf.s.003536	2574247	2576874	94.18
GLEAN_05002	AdipoR1	NM_001034055	chr16	70636980	70642278	egybuf.s.000401	354277	356306	86.98
GLEAN_18412	C9orf152	EE936361	chr8	82460297	82465237	egybuf.s.000556	1605600	1610649	97.29
GLEAN_02530	NFKBIE	BC120269	chr23	20318731	20325290	egybuf.s.004193	720059	730026	73.04
GLEAN_11263	FBXO31	DN289082	chr18	11102924	11137935	NOMATCH
GLEAN_13162	GPR162	CO878437	chr5	10439273	10452162	NOMATCH
GLEAN_08250	TNRC15	NM_001101877	chr3	109435853	109498354	egybuf.s.004094	1868066	2008573	97.57
GLEAN_11463	CLDN4	NM_001014391	chr25	34761662	34762292	egybuf.s.001015	10119956	10122250	75.27
GLEAN_03308	HSF1	NM_001076809	chr14	634453	639101	NOMATCH
GLEAN_17547	PTPRA	BC105405	chr13	52499510	52587274	egybuf.s.003311	2401486	2474794	89.84
GLEAN_20001	GPX4	NM_174770	chr7	35290708	35292828	egybuf.s.003405	918120	921529	73.48
GLEAN_05269	_NONE_	NM_001034406	chr10	88711090	88749264	egybuf.s.002714	512445	559523	90.45
GLEAN_10547	MCM5	NM_001075290	chr5	71995804	72013805	egybuf.s.003928	3291755	3315718	94.64
GLEAN_24604	TIAL1	BC126842	chr26	36516770	36535754	egybuf.s.001351	6033970	6046659	97.96
GLEAN_10994	_NONE_	NM_001078161	chr5	3302550	3302844	egybuf.s.002618	597087	601205	89.81
GLEAN_02825	UAP1	NM_001046404	chr3	10541363	10567864	egybuf.s.001925	578224	607013	96.12
GLEAN_10306	ARID1B	DV924919	chr9	84612826	85253871	egybuf.s.003526	2827899	3170715	98.9
GLEAN_13760	TKT	NM_001003906	chr22	41301670	41324978	egybuf.s.003187	4059838	4086343	98.93
GLEAN_15944	_NONE_	DY202839	chrUn.003.2245	27064	42448	egybuf.s.001132	2209560	2226624	94.92
GLEAN_02106	CLDN7	NM_001040519	chr19	25889306	25890951	egybuf.s.004264	20040557	20042939	90.73
GLEAN_21014	GRAP	NM_001102173	chr19	33692461	33712316	egybuf.s.000603	3614852	3643232	83.02
GLEAN_01425	_NONE_	NM_001013590	chr10	41985654	42007128	NOMATCH
GLEAN_21868	EFHD1	NM_001075832	chr3	109280767	109323669	egybuf.s.004094	2027290	2048159	78.97
GLEAN_13996	EIF3E	NM_001034603	chr14	56551239	56599032	egybuf.s.003098	2447541	2498215	97.95
GLEAN_24850	_NONE_	NM_001046279	chr1	125675790	125737836	egybuf.s.000743	2891072	2936526	98.27
GLEAN_26129	SLC35D2	CN793741	chr8	78513263	78569912	egybuf.s.002863	694252	726185	70.28
GLEAN_03766	EFTUD2	NM_001083396	chr19	43141221	43174339	egybuf.s.000466	7475895	7512000	97.49
GLEAN_18864	PREB	NM_001076875	chr11	67647837	67651054	egybuf.s.003366	6121042	6124003	82.13
GLEAN_03515	_NONE_	NM_001076841	chr23	22251714	22259299	NOMATCH
GLEAN_11115	CCNL1	BC148898	chrUn.003.235	24867	36904	egybuf.s.002734	3984814	3999053	79.43
GLEAN_13667	ETFA	NM_001075822	chrUn.003.477	34306	103712	egybuf.s.003680	1114696	1188993	87.74
GLEAN_03410	HOXD10	NM_001099105	chr2	18994766	18997145	egybuf.s.004311	842444	846718	97.58
GLEAN_06518	SLC38A2	NM_001082424	chr5	33985007	33995057	egybuf.s.002716	143893	159661	97.74
GLEAN_17381	RAB5C	NM_001034743	chr19	43654733	43658919	egybuf.s.000466	4883582	4887899	88.56
GLEAN_17373	_NONE_	DV885784	chr19	44056068	44073809	egybuf.s.000466	5332042	5338564	98.32
GLEAN_20159	_NONE_	NM_001035111	chr18	43368242	43373919	egybuf.s.002849	2241462	2248424	87.14
GLEAN_17025	BNIP3	NM_001076366	chr26	47192659	47196345	egybuf.s.002394	80118	86677	78.29
GLEAN_19021	DPF2	NM_001100356	chr29	37657486	37668875	egybuf.s.002303	365242	381627	98.9
GLEAN_21571	EIF3G	NM_001079623	chr7	10940177	10944646	egybuf.s.003752	419231	425467	98.15
GLEAN_00450	NECAP1	NM_001034211	chr5	100958182	100968257	egybuf.s.002045	1707338	1719302	94.79
GLEAN_14090	RPS7	NM_001098874	chr8	102608399	102613308	egybuf.s.002591	1557680	1564839	75.97
GLEAN_05677	_NONE_	NM_001034225	chr5	54676772	54710121	egybuf.s.004144	1514411	1546966	99.68
GLEAN_02654	_NONE_	NM_001077831	chr17	61691885	61693505	egybuf.s.000487	5939828	5940391	91.14
GLEAN_25024	VPS26A	NM_001075455	chr28	22941981	22965516	egybuf.s.004741	4835254	4856833	94.05
GLEAN_02657	RNF10	NM_001076869	chr17	61588192	61620514	egybuf.s.001642	1099236	1134737	84.21
GLEAN_09645	ORMDL3	NM_001076367	chr19	41006995	41008565	egybuf.s.000466	2637512	2640928	76.99
GLEAN_13620	TJP3	NM_001045874	chr7	16837755	16852409	egybuf.s.004669	2560530	2600949	90.08
GLEAN_06985	PARD3	AM039956	chr13	18346353	18924016	egybuf.s.002561	1122851	1124778	91.69
GLEAN_13189	_NONE_	NM_001034407	chr5	10199221	10209857	egybuf.s.004354	1118453	1150235	96
GLEAN_26687	FADS2	NM_001083444	chr29	32562325	32597723	egybuf.s.002870	526943	570184	86.72
GLEAN_18207	NID2	NM_001102065	chr10	38579510	38677501	egybuf.s.003867	4962221	5059642	93.23
GLEAN_08090	_NONE_	BC149917	chrUn.003.719	133235	147481	egybuf.s.001937	2896492	2911619	97.45
GLEAN_02463	EDG2	NM_174047	chr8	96876102	96938775	egybuf.s.000556	2272069	2370042	98
GLEAN_10718	CLPTM1	NM_001046613	chr18	49929705	49955153	NOMATCH
GLEAN_17151	HNRPD	NM_001098064	chr6	89639314	89654664	egybuf.s.004636	1221517	1238919	99.93
GLEAN_05234	ESD	NM_001076065	chr12	13027651	13041199	egybuf.s.000163	153480	173515	97.96
GLEAN_15993	TIMP4	NM_001045871	chr22	54944732	54951065	egybuf.s.003085	425269	430709	82.67
GLEAN_20934	NCF2	NM_174120	chr16	59194599	59227073	egybuf.s.003898	4969288	5004879	97.69
GLEAN_12261	SYTL1	DY122971	chr2	114595911	114601615	egybuf.s.003208	1785519	1788857	71.03
GLEAN_16108	_NONE_	NM_001075378	chr11	73417012	73422772	egybuf.s.003629	1569322	1575470	92.63
GLEAN_05837	LITAF	NM_001046252	chr25	10766378	10774216	egybuf.s.000577	1710583	1720025	91.64
GLEAN_04946	STUB1	NM_001075166	chr25	2142561	2144350	egybuf.s.001868	48298	50588	76.7
GLEAN_23417	GATAD2A	NM_001103090	chr7	1930808	1964326	egybuf.s.004513	1305086	1380350	75.45
GLEAN_15975	PPARG	NM_181024	chr22	54742966	54815362	egybuf.s.003085	170366	239776	99.06
GLEAN_17597	RTCD1	NM_001046055	chr3	40149672	40177307	egybuf.s.000674	2388734	2420386	83.9
GLEAN_11997	C4orf8	DV909832	chr6	106928599	106981215	NOMATCH
GLEAN_00891	TGFB2	NM_001113252	chr16	17976463	18067915	egybuf.s.003400	1236107	1334858	97.09
GLEAN_11761	PSMD2	BT030686	chr1	80070366	80079506	egybuf.s.000010	3417835	3427160	93.71
GLEAN_25865	RNF135	NM_001098936	chr19	16059517	16071254	egybuf.s.004264	9928225	9937331	81.21
GLEAN_25431	PEX1	DV814447	chr4	10848178	10929296	egybuf.s.001949	687807	695268	96.1
GLEAN_14014	MIF4GD	NM_001034732	chr19	56357345	56359959	egybuf.s.000572	6596357	6600243	91.45
GLEAN_09571	NEK11	DY153395	chr1	127469728	127746975	egybuf.s.003926	2980196	3051382	97.64
GLEAN_10291	_NONE_	AJ669799	chrUn.003.6060	989	5486	egybuf.s.000505	3286911	3306258	98.17
GLEAN_21921	GSTK1	NM_001079616	chr4	97726023	97730861	egybuf.s.000735	1503304	1508545	96.29
GLEAN_18068	_NONE_	NM_001101246	chr4	60947038	60974609	egybuf.s.002582	3289475	3325842	94.01
GLEAN_11821	_NONE_	NM_001024567	chr3	75734411	75762390	egybuf.s.003820	1974379	2004837	99.26
GLEAN_18740	SUPT5H	NM_001083439	chr18	46789846	46815319	egybuf.s.002849	3375121	3404433	93.98
GLEAN_02853	ARFIP2	NM_001034477	chr15	38171201	38174779	egybuf.s.004813	453140	460295	96.85
GLEAN_22004	VPS39	EH182032	chr10	32945137	32989994	egybuf.s.001322	1360035	1371845	99.05
GLEAN_17318	_NONE_	NM_001034054	chr26	15972972	15978542	egybuf.s.041317	25	1771	96.61
GLEAN_19292	_NONE_	NM_001035034	chr6	2670300	2700064	egybuf.s.004209	793964	812343	91.47
GLEAN_14460	_NONE_	BF042865	chr7	13436884	13554397	egybuf.s.000702	106808	117054	94.97
GLEAN_01928	SULF2	DT816801	chr13	74230602	74326535	egybuf.s.001419	3785645	3791888	95.91
GLEAN_16601	PPA1	NM_001075118	chr28	23698781	23736700	egybuf.s.004741	5822289	5862197	84.88
GLEAN_26674	_NONE_	NM_001038581	chr29	33280577	33283360	egybuf.s.004378	470072	474216	79.24
GLEAN_26501	UNG	NM_001075513	chr17	58523634	58533360	egybuf.s.001642	2434912	2448107	83.24
GLEAN_09155	_NONE_	CF764384	chr1	141948148	141950389	egybuf.s.000409	1284127	1335880	94.33
GLEAN_25138	SNX5	NM_001034464	chr13	38984331	39008338	egybuf.s.004264	600848	601388	96.99
GLEAN_01704	CLEC3B	NM_001046212	chr22	52613109	52618893	egybuf.s.000020	1972831	1983774	80.98
GLEAN_16984	C1orf63	NM_001103298	chr2	118678755	118682045	egybuf.s.002690	12190166	12195028	79.06
GLEAN_02141	CAMTA2	EH207493	chr19	25334461	25349102	egybuf.s.004264	19403532	19406453	96.71
GLEAN_02966	KIAA1704	NM_001034580	chr12	12115160	12143363	egybuf.s.000163	1887285	1909022	95.99
GLEAN_01709	CXCR6	NM_001014859	chr22	51797260	51801876	egybuf.s.000020	2871056	2876475	99.8
GLEAN_08612	_NONE_	NM_001083507	chr11	58973260	59115193	egybuf.s.001991	2147874	2305343	96.09
GLEAN_00507	FLAD1	BC103379	chr3	13283200	13286494	egybuf.s.001089	2502338	2508486	95.55
GLEAN_15667	RNASE6	NM_174594	chr10	21924501	21924966	egybuf.s.001010	4304921	4306453	97.56
GLEAN_24248	_NONE_	NM_001024523	chr4	12905492	12909989	egybuf.s.001691	303178	308423	99.06
GLEAN_19671	EIF4G2	NM_001099859	chr15	35801176	35866474	egybuf.s.002602	8825097	8836276	97.63
GLEAN_22038	POMP	NM_001034376	chr12	26955393	26965711	egybuf.s.001561	10706052	10714134	92.9
GLEAN_00865	NUBP1	NM_001075295	chr25	9806487	9822490	egybuf.s.000577	780884	805880	90.94
GLEAN_25676	_NONE_	CF614208	chr10	61586604	61586904	egybuf.s.003536	743532	744404	97.96
GLEAN_09867	ITGB5	NM_174679	chr1	63316091	63475846	egybuf.s.004375	1285680	1391200	92.42
GLEAN_11623	FZD3	AY624569	chr8	8904985	8983338	egybuf.s.000415	1395536	1395766	93.69
GLEAN_21501	_NONE_	EE345885	chr5	110996501	111005106	NOMATCH
GLEAN_21634	SLC25A4	NM_174658	chr27	13451055	13454624	egybuf.s.003497	77143	79635	89.85
GLEAN_14907	_NONE_	NM_001103241	chr10	16493246	16498990	egybuf.s.001548	3307379	3332206	92.26
GLEAN_14217	HAVCR2	NM_001077105	chr7	64618867	64634148	egybuf.s.004589	3084015	3153284	93.19
GLEAN_26511	C12orf43	NM_001031753	chr17	57743611	57752806	egybuf.s.001642	1339968	1351340	99.53
GLEAN_05494	C2orf33	NM_001034267	chr2	105977084	106000004	egybuf.s.000590	1040531	1041545	92.42
GLEAN_26651	CRISPLD2	NM_001100299	chr18	9131236	9178248	egybuf.s.003496	3862161	3916744	92.43
GLEAN_19927	MORF4L2	NM_001099084	chrUn.003.448	40771	41635	egybuf.s.000386	380163	393707	97.41
GLEAN_06281	ROD1	NM_001104988	chr8	83077340	83141690	egybuf.s.000556	3748469	3761106	87.78
GLEAN_22838	ADH5	NM_001034249	chr6	21276823	21291519	egybuf.s.003526	1820843	1837886	95.07
GLEAN_22875	POLR2B	NM_001099082	chr6	67048663	67092330	egybuf.s.001877	1245709	1292780	97.03
GLEAN_08061	RALY	NM_001014847	chr13	62332693	62339151	egybuf.s.004484	2460306	2512524	96
GLEAN_23108	LZIC	BC103024	chr16	41602006	41606689	egybuf.s.000305	895	4555	77.1
GLEAN_06809	PES1	BC118072	chr17	65537215	65550319	egybuf.s.000870	53339	75085	77.23
GLEAN_25221	MADD	DV909684	chr15	70563113	70599002	egybuf.s.004078	365450	380985	76
GLEAN_05623	TNFSF5IP1	NM_001046365	chr24	41563730	41573496	egybuf.s.000258	3611296	3619437	76.82
GLEAN_10451	_NONE_	M26110	chr16	4395626	4397289	egybuf.s.001561	9443034	9448685	97.09
GLEAN_10651	PPP1R13L	NM_001075224	chr18	50269378	50278825	NOMATCH
GLEAN_19219	PDGFRB	BC120407	chr7	57516680	57536258	egybuf.s.001670	67429	89191	86.79
GLEAN_09526	_NONE_	NM_174133	chr19	32513103	32514765	egybuf.s.000603	2529219	2531797	95.98
GLEAN_14768	_NONE_	DV892435	chr28	5635484	5700455	egybuf.s.000077	606172	613663	99.89
GLEAN_01873	PIK3AP1	AM026065	chr26	15401612	15510318	egybuf.s.003168	1342046	1350982	99.74
GLEAN_18300	DNAH11	U63924	chr4	29975175	30243232	egybuf.s.001033	213844	222575	100
GLEAN_16969	PCDH12	NM_001098111	chr7	50344677	50356725	egybuf.s.002960	182020	195608	88.2
GLEAN_14910	ARIH1	NM_001081714	chr10	16672635	16773631	egybuf.s.001548	3003754	3116666	98.57
GLEAN_25208	KIAA1754	NM_001101178	chr26	22655400	22657071	egybuf.s.002070	3974050	4001863	95.96
GLEAN_25250	AIM1	DV895734	chr9	37042321	37092990	egybuf.s.003208	7891828	7907935	100
GLEAN_04558	AFF1	BC151641	chr6	94805806	94941673	egybuf.s.000224	177649	333992	88.73
GLEAN_01416	DTNB	BC150093	chr11	70125513	70330639	egybuf.s.003629	228535	453657	92.06
GLEAN_21624	CDKN2AIP	NM_001046143	chr27	12216452	12219068	egybuf.s.000159	3011300	3014544	83.16
GLEAN_18123	ALDH6A1	NM_175811	chr10	79837114	79854756	egybuf.s.001690	3162242	3181760	97.93
GLEAN_24146	NDUFV3	NM_175830	chr1	131143086	131153991	egybuf.s.004110	14098743	14108929	87.83
GLEAN_10769	_NONE_	DV894066	chr10	7009078	7225750	egybuf.s.003825	667963	683806	100
GLEAN_08754	MARCKS	NM_001076276	chr9	30503359	30506160	NOMATCH
GLEAN_05923	DUSP6	NM_001046195	chr5	19561679	19564451	egybuf.s.003414	669838	674086	73.67
GLEAN_25882	EVI2B	NM_001099166	chr19	16793030	16794401	egybuf.s.004264	10705173	10713912	96.78
GLEAN_26272	_NONE_	NM_001045866	chr23	5275982	5283148	egybuf.s.000110	893891	899567	97.35
GLEAN_05298	THRAP3	DV890531	chr3	106404500	106422412	egybuf.s.001316	3617309	3623921	99.01
GLEAN_22994	_NONE_	EE971469	chrUn.003.1361	78913	81452	NOMATCH
GLEAN_21143	GPBP1L1	EH169662	chr3	98236225	98268348	egybuf.s.001718	1560579	1586527	97.32
GLEAN_23745	PI	NM_173882	chr21	52595993	52599908	egybuf.s.000599	5785877	5796034	98.55
GLEAN_26010	_NONE_	DT840478	chr16	22977940	23004903	egybuf.s.001051	480617	492808	98.73
GLEAN_23552	LINGO4	NM_001083451	chr3	16698169	16704420	egybuf.s.000996	286882	314858	83.62
GLEAN_24718	PPP1R2	NM_001035392	chr1	65361817	65379341	egybuf.s.004375	4470646	4490348	93.3
GLEAN_06476	PCCB	NM_001038548	chr1	122974860	123070848	egybuf.s.000562	1267302	1374137	97.85
GLEAN_01510	C1orf188	NM_001078057	chr16	45560950	45576221	NOMATCH
GLEAN_09350	SNUPN	NM_001038546	chr21	31919978	31936518	egybuf.s.003680	3001401	3020453	97.1
GLEAN_06484	IRAK4	NM_001075998	chr5	36825755	36847015	egybuf.s.000590	2899783	2928733	98.11
GLEAN_03378	_NONE_	Y17923	chr6	53061879	53269454	egybuf.s.003321	2198142	2297753	96.64
GLEAN_26541	FLNA	AF260122	chrX	31923262	31944786	egybuf.s.001864	1162887	1171332	98.3
GLEAN_14187	ASNSD1	NM_001034680	chrUn.003.410	95494	108273	egybuf.s.000334	277521	296036	95.21
GLEAN_13154	_NONE_	DV817553	chr5	10705271	10721030	egybuf.s.004354	1747723	1750962	96.73
GLEAN_12302	C12orf44	NM_001046134	chr5	28639406	28641570	egybuf.s.002302	2675497	2681292	88.13
GLEAN_13287	_NONE_	EE946554	chr13	68922630	68939020	egybuf.s.000106	4103395	4104673	92.62
GLEAN_00010	SPIRE2	DV914571	chr18	12569208	12594223	egybuf.s.001185	4119925	4123051	75.65
GLEAN_02751	FKBP8	BC122594	chr7	4598674	4607015	egybuf.s.004513	2330809	2336116	82.98
GLEAN_15425	_NONE_	DV798588	chr2	96240349	96241383	egybuf.s.004354	1736987	1742637	95.47
GLEAN_08705	CBR1	NM_001034513	chr1	137715459	137719877	egybuf.s.002058	2724567	2738490	94.97
GLEAN_15522	EGLN2	NM_001102193	chr18	47311236	47318356	egybuf.s.000293	706896	710227	96.7
GLEAN_03469	_NONE_	NM_001038518	chr23	22479286	22482752	egybuf.s.004096	608407	745432	95.55
GLEAN_07010	AFTPH	BC149124	chr11	59777183	59816208	egybuf.s.001991	165751	179073	98.02
GLEAN_10731	VASP	NM_001038110	chr18	50375079	50379845	egybuf.s.002689	4779492	4796345	79.42
GLEAN_13170	PTPN6	NM_001098017	chr5	10331410	10340624	egybuf.s.004354	1277765	1288631	95.86
GLEAN_25166	SMNDC1	NM_001035337	chr26	28061813	28074995	egybuf.s.003425	1045847	1057693	97.26
GLEAN_17302	HPS1	NM_001075716	chr26	16825857	16865463	egybuf.s.001597	1549571	1578661	93.29
GLEAN_05305	C1orf78	NM_001101271	chr3	106386431	106387256	NOMATCH
GLEAN_14025	_NONE_	BC102912	chr22	15019753	15020142	egybuf.s.002048	475788	476577	96.92
GLEAN_01560	_NONE_	NM_001034406	chr26	41318289	41319746	egybuf.s.002714	512445	559523	90.45
GLEAN_11456	OAT	NM_001034240	chr26	41665568	41677051	egybuf.s.001130	4397342	4411374	88.83
GLEAN_22328	_NONE_	NM_001033623	chr17	55345193	55348885	egybuf.s.004504	7950948	7955589	90.91
GLEAN_24649	_NONE_	NM_001035475	chr4	88917067	89055330	egybuf.s.003520	278766	591678	93.33
GLEAN_16178	FBXO8	NM_001015667	chr8	5494828	5567445	egybuf.s.001042	709604	754427	97.23
GLEAN_07210	PDDC1	NM_001046147	chr29	44857861	44862015	egybuf.s.001737	65122	75023	87.48
GLEAN_06168	_NONE_	CR452853	chr2	119176893	119206748	egybuf.s.002690	12322794	12378088	92.18
GLEAN_15128	A2M	NM_001109795	chr5	100261464	100309597	egybuf.s.002045	860534	913482	93.09
GLEAN_20867	UBE2L6	NM_001098917	chr15	72702675	72715406	egybuf.s.003867	108223	116946	85.83
GLEAN_07141	_NONE_	DV879961	chr6	78447688	78448660	egybuf.s.000207	1239138	1251481	97.44
GLEAN_09514	PPID	NM_174153	chr17	37038449	37051002	egybuf.s.000079	1800500	1816459	96.43
GLEAN_24566	_NONE_	NM_001105508	chr7	12812360	12817749	egybuf.s.003752	1907895	1914843	95.65
GLEAN_15383	_NONE_	EH203404	chr6	109635102	109636110	egybuf.s.003822	463844	465482	95.45
GLEAN_08973	MED21	NM_001038566	chrUn.003.815	33223	42673	egybuf.s.000505	63054	73847	94.04
GLEAN_11155	MKRN1	NM_001104979	chr4	94926689	94944723	egybuf.s.002035	2542423	2552579	71.4
GLEAN_24594	PRKCSH	NM_176662	chr7	12727731	12739903	egybuf.s.003752	1799981	1818069	87.99
GLEAN_17487	ABCB9	EE943660	chr17	49677852	49701449	egybuf.s.004504	3006408	3012883	95.26
GLEAN_07533	TBCCD1	NM_001083730	chr1	74542944	74559554	egybuf.s.000010	985205	1009578	96.23
GLEAN_16436	_NONE_	NM_001098027	chr27	36200416	36209662	egybuf.s.002588	1408206	1425078	86.79
GLEAN_09292	ZNF277P	NM_001083395	chr4	45448405	45583611	egybuf.s.004716	629217	777318	97.95
GLEAN_17568	C20orf116	NM_001075498	chr13	52364339	52374765	egybuf.s.003311	2245851	2257649	86.72
GLEAN_12133	PEX16	NM_001075449	chr15	67380407	67385943	egybuf.s.004078	1779795	1787773	85.51
GLEAN_26572	GOT2	NM_174806	chr18	22449680	22472277	egybuf.s.000265	1175668	1189714	93.61
GLEAN_08778	_NONE_	_NONE_	chr28	17267069	17341711	egybuf.s.035817	1867	2302	99.08
GLEAN_22629	UNC45A	NM_001099072	chr21	21902704	21916996	egybuf.s.003461	1551827	1571671	91.83
GLEAN_08763	_NONE_	NM_001076324	chr9	33691339	33751257	egybuf.s.002621	4485205	4519546	90.76
GLEAN_26663	WDR74	NM_001014854	chr29	33428524	33434736	egybuf.s.004378	641757	650985	94.21
GLEAN_12574	C17orf47	BC126719	chr19	6779739	6793061	egybuf.s.001937	2530965	2538542	90.71
GLEAN_11837	CAPN10	DV884583	chr3	116214360	116224158	NOMATCH
GLEAN_13820	MAFF	NM_001103300	chr5	108845758	108850557	egybuf.s.000668	8432990	8435875	71.17
GLEAN_10391	TAGLN	NM_001046149	chr15	19311783	19313121	egybuf.s.001724	1619097	1626125	87.57
GLEAN_26425	_NONE_	CB452779	chr23	24005204	24005696	egybuf.s.001925	1823987	1824814	99.75
GLEAN_25998	USP36	EH168995	chr19	52718868	52742812	egybuf.s.000572	3281108	3289046	96.67
GLEAN_16319	SETD3	BT026180	chr21	58234366	58295185	egybuf.s.000599	11603698	11672455	94.5
GLEAN_16818	ING1	NM_001077914	chr12	75710121	75713256	egybuf.s.001589	163995	164966	84.31
GLEAN_20710	NICN1	NM_001034767	chr22	48734987	48737936	egybuf.s.001207	8498	13390	96.52
GLEAN_20176	ZNF642	NM_001102063	chrUn.003.11	391323	406242	egybuf.s.002486	431805	447592	97.41
GLEAN_10460	APGAT1	NM_177518	chr23	24460061	24462182	egybuf.s.002577	561231	570498	86.81
GLEAN_07203	AP2A2	NM_001075702	chr29	44690744	44758314	egybuf.s.004243	9683	75066	77.15
GLEAN_00975	TTC3	NM_001109767	chrUn.003.159	114558	220145	egybuf.s.002734	6359499	6475309	97.79
GLEAN_12587	CUEDC1	NM_001099064	chr19	5976859	5994364	NOMATCH
GLEAN_17035	SERPINB1	BT025443	chr23	47057965	47079104	NOMATCH
GLEAN_19532	SUMO2	NM_174769	chrUn.003.2758	24150	24438	NOMATCH
GLEAN_24181	INTS4	NM_001110065	chr29	16259984	16367030	egybuf.s.003686	562526	683518	99.25
GLEAN_12931	KIAA0258	NM_001038184	chr8	58701817	58705638	egybuf.s.002872	2895599	2901487	83.22
GLEAN_09775	_NONE_	DY106178	chr2	59233368	59553065	NOMATCH
GLEAN_20725	SLC25A20	NM_001077936	chr22	49088667	49122833	egybuf.s.001207	419172	455303	88.89
GLEAN_22931	LSM1	NM_001017952	chr27	32624159	32633874	egybuf.s.002732	590	3811	74.33
GLEAN_03576	_NONE_	NM_001078087	chr19	49746233	49749944	egybuf.s.004586	547406	552540	92.94
GLEAN_25475	_NONE_	NM_001083427	chr17	29959905	29967967	egybuf.s.000899	2689547	2709015	94.25
GLEAN_00143	AP2B1	NM_001075125	chr19	12407217	12509156	egybuf.s.000012	85337	88709	95.29
GLEAN_17479	EIF2B1	NM_001075743	chr17	49149724	49159796	egybuf.s.004504	2387870	2399894	92.6
GLEAN_01586	_NONE_	NM_174759	chrUn.003.605	142878	147713	egybuf.s.002137	1587127	1595500	98.18
GLEAN_07311	_NONE_	CN436050	chr22	59628916	59665545	NOMATCH
GLEAN_01750	_NONE_	EE340761	chr9	16669716	16677036	egybuf.s.001949	566490	575431	99.64
GLEAN_06873	ZCCHC11	EH173960	chr3	91746667	91810783	egybuf.s.002220	1558663	1561574	99.88
GLEAN_24192	MFN1	BC123688	chrUn.003.2014	1561	51646	egybuf.s.001411	43908	148969	97.13
GLEAN_02414	RAD18	NM_001035295	chr22	16186253	16335502	egybuf.s.004131	1334831	1454333	95.46
GLEAN_03649	_NONE_	BC118112	chr16	33586188	33614335	egybuf.s.000601	1731532	1775106	96.73
GLEAN_17710	PSMB10	NM_001034040	chr18	32603247	32605644	egybuf.s.004007	3550168	3555153	91.94
GLEAN_10275	_NONE_	BC122812	chr5	16472333	16490351	egybuf.s.002415	2845265	2874961	92.43
GLEAN_05176	RPN2	NM_001034604	chr13	67636825	67730718	egybuf.s.004484	5375332	5432304	95.64
GLEAN_16418	INTS10	NM_001099061	chr27	36260974	36294239	egybuf.s.002588	1485018	1524164	86.07
GLEAN_04372	_NONE_	NM_001040574	chr25	27726486	27726783	NOMATCH
GLEAN_08453	FAM100B	CK972235	chr19	55092670	55097804	NOMATCH
GLEAN_12008	AP1M2	NM_001034511	chr7	13136369	13146675	egybuf.s.003752	911717	922396	94.25
GLEAN_26824	PSMB3	NM_001034596	chr19	38922389	38931730	egybuf.s.000466	1597274	1606935	91.6
GLEAN_23507	FCGR1A	NM_174538	chr3	18613322	18621885	egybuf.s.000996	2332719	2342310	90.75
GLEAN_20993	_NONE_	NM_001105627	chr19	34449777	34457364	egybuf.s.000603	4620147	4709242	72.79
GLEAN_22600	NDUFS2	NM_001075137	chr3	8281924	8291266	egybuf.s.004409	248266	258219	89.84
GLEAN_00760	WDR40A	BC150062	chr8	69365489	69399968	egybuf.s.001720	4065966	4110289	83.25
GLEAN_09792	SUCLG2	NM_001034639	chr22	32367857	32691333	egybuf.s.000108	4364967	4585432	93.27
GLEAN_15664	_NONE_	NM_001078144	chr10	21950833	21951280	egybuf.s.001010	4333641	4350742	96.89
GLEAN_21900	_NONE_	DV784907	chr7	34985539	34986928	NOMATCH
GLEAN_11967	MXD4	NM_001076256	chr6	106569227	106582020	NOMATCH
GLEAN_13107	MOV10	NM_001075839	chr3	30115635	30142475	egybuf.s.000811	6043420	6072354	94.6
GLEAN_18660	TIMM22	NM_001034498	chr19	20394323	20399408	egybuf.s.004264	14258079	14265856	95.72
GLEAN_18057	FAM114A1	DV793303	chr6	53965394	54020692	egybuf.s.003321	3036370	3087076	77.07
GLEAN_14122	_NONE_	EE383216	chr29	41656175	41700275	NOMATCH
GLEAN_23345	FKBP11	NM_001045932	chr5	31601734	31605091	egybuf.s.004393	2220823	2224405	89.2
GLEAN_00817	_NONE_	NM_001037456	chr25	21522702	21525691	egybuf.s.001015	1858375	1862955	70.95
GLEAN_06804	PIK3IP1	NM_001075552	chr17	66045704	66054932	egybuf.s.000870	688903	701339	90.98
GLEAN_20395	IDH3G	NM_001076313	chrX	28744892	28753284	egybuf.s.001864	669625	675369	88.31
GLEAN_21401	_NONE_	NM_174804	chr10	39954093	39955822	egybuf.s.001036	185331	185668	77.78
GLEAN_07899	AGPAT6	NM_001083669	chr27	33849878	33865706	egybuf.s.004593	3428757	3448028	91.16
GLEAN_04601	NUCKS1	NM_001045920	chr16	2568288	2594563	egybuf.s.002039	6851464	6863298	89.77
GLEAN_00276	_NONE_	NM_001099040	chrUn.003.2999	1520	12650	egybuf.s.003965	27863	66470	75.92
GLEAN_10152	ATP13A4	AW655366	chr1	68259771	68343496	egybuf.s.004375	6536607	6549754	98.91
GLEAN_14895	GNE	BE487143	chr8	58027182	58057706	egybuf.s.002872	3526795	3537473	99.01
GLEAN_14329	_NONE_	NM_001034052	chr28	34096932	34107904	egybuf.s.003238	1853094	1868070	96.67
GLEAN_13770	_NONE_	DV879961	chrUn.003.2328	5665	6844	egybuf.s.000207	1239138	1251481	97.44
GLEAN_12862	VAT1	BC148900	chr19	44563612	44568907	egybuf.s.000466	5772360	5776444	80.28
GLEAN_00836	_NONE_	NM_174207	chr25	21362384	21366083	egybuf.s.001015	1674361	1679819	91.2
GLEAN_26542	_NONE_	NM_174760	chrX	31962697	31964987	egybuf.s.003005	4886849	4887569	93.41
GLEAN_08714	ACTN1	NM_001035351	chr10	75309544	75406787	egybuf.s.003766	2084093	2193859	92.57
GLEAN_24322	KDELR1	NM_001076495	chr18	52736847	52744198	egybuf.s.002689	2365750	2380717	77.95
GLEAN_21679	MPST	NM_001034291	chrUn.003.1616	26044	29912	egybuf.s.001140	788319	803909	98.25
GLEAN_26259	_NONE_	NM_001083640	chr23	5369654	5375166	egybuf.s.000110	1014016	1022277	84.18
GLEAN_09539	_NONE_	CB445372	chr19	32354532	32363378	egybuf.s.000603	2347660	2348390	98.06
GLEAN_10554	RBM9	BC149447	chr5	71572640	71666240	egybuf.s.003928	3586659	3817420	96.61
GLEAN_07199	RPLP2	NM_174788	chr29	44829875	44831720	NOMATCH
GLEAN_20155	_NONE_	NM_001035111	chr18	43232491	43238166	egybuf.s.002849	2241462	2248424	87.14
GLEAN_20568	CPT2	NM_001045889	chr3	91526604	91550441	egybuf.s.002220	590373	616085	87.1
GLEAN_25227	FNBP4	DV925720	chr15	70233334	70263053	egybuf.s.004132	55131	60204	74.21
GLEAN_08490	NSMCE1	NM_001035406	chr25	25296008	25324149	egybuf.s.001015	356532	368093	73.35
GLEAN_11436	UBE2E1	EH178768	chr27	39896389	39955349	egybuf.s.000171	2225875	2298227	77.85
GLEAN_22611	HOMER2	NM_001075467	chr21	23297658	23387734	egybuf.s.003461	3121982	3165568	88.99
GLEAN_00774	IL11RA	NM_001034339	chr8	69891229	69897335	egybuf.s.001720	4667995	4674549	96.58
GLEAN_04411	RASAL1	EH182759	chr17	60527949	60559724	egybuf.s.002428	3437882	3448072	98.73
GLEAN_06972	RBM17	NM_001101083	chr13	16827550	16840377	egybuf.s.000757	2987220	3002253	92.51
GLEAN_15152	STAU1	BC149061	chr13	76804217	76845653	egybuf.s.001419	5001153	5041487	90.9
GLEAN_21224	RASA3	NM_174676	chr12	77393551	77484128	egybuf.s.001558	391875	462228	85.26
GLEAN_08014	_NONE_	CB171881	chr13	62146926	62196239	egybuf.s.004484	2292838	2293376	96.64
GLEAN_23572	CTSS	NM_001033615	chr3	17730276	17751574	egybuf.s.000996	1424840	1450332	97.18
GLEAN_25262	LACE1	EE365726	chr9	35164112	35359019	egybuf.s.003208	6128500	6228724	96.45
GLEAN_26359	CCNG1	NM_001013364	chr7	67130820	67134452	egybuf.s.000174	2672690	2680604	97.88
GLEAN_17790	VPS4A	NM_001046615	chr18	33642452	33652293	egybuf.s.004007	4695824	4704116	90.78
GLEAN_25048	TFIP11	NM_001046030	chr17	63891321	63906153	egybuf.s.001642	4917181	4940708	71.75
GLEAN_07097	ZNF330	NM_001038157	chr17	17875922	17895152	egybuf.s.001626	2405849	2427359	96.8
GLEAN_26569	NDRG4	NM_001075695	chr18	22624613	22635733	egybuf.s.000265	1001954	1017517	89.54
GLEAN_20662	ARIH2	BC149898	chr22	49040863	49077195	egybuf.s.001207	370140	406722	87.57
GLEAN_14921	ZNF212	EH170377	chr4	102085550	102118134	NOMATCH
GLEAN_13125	SLC16A1	NM_001037319	chr3	29824133	29834536	egybuf.s.000811	5787808	5801885	92.77
GLEAN_12790	HBP1	NM_001046196	chr4	41519569	41540475	egybuf.s.001834	405642	440881	98.23
GLEAN_18004	_NONE_	D50047	chr23	21229634	21235250	egybuf.s.002669	2800748	2867762	91.4
GLEAN_26750	_NONE_	NM_174532	chr4	108782063	108788742	egybuf.s.004291	805985	832102	85.36
GLEAN_17162	PPIB	NM_174152	chr10	41167065	41172748	egybuf.s.003867	3989665	3996955	96.96
GLEAN_05131	DSN1	NM_001100323	chr13	67305041	67317638	egybuf.s.004019	12006	28314	94.27
GLEAN_19576	_NONE_	NM_001082422	chr23	7601234	7602026	egybuf.s.000110	4762402	4778567	93.22
GLEAN_03084	GSTT1	NM_001046232	chr17	67830015	67837361	egybuf.s.000870	1997760	2015957	89.16
GLEAN_08749	_NONE_	BC114200	chr9	32858561	32859032	egybuf.s.003465	1807131	1807730	85.2
GLEAN_01964	RPL13A	NM_001076998	chr18	53622485	53625960	egybuf.s.001747	1274713	1275367	88.2
GLEAN_03212	NUB1	NM_001080906	chr4	105303848	105325966	egybuf.s.001518	843040	881276	95.35
GLEAN_05670	MBD6	CO259852	chr5	54904370	54909225	egybuf.s.003516	134552	135919	79.62
GLEAN_17032	TUBB2A	NM_001003900	chr23	47315355	47319032	egybuf.s.004515	367829	368758	97.8
GLEAN_13560	LTA4H	NM_001034280	chr5	58742649	58772969	egybuf.s.000487	523097	555842	97.31
GLEAN_13751	NISCH	DV883660	chr22	42048157	42063468	egybuf.s.004482	85191	89457	98.97
GLEAN_21846	SDF4	NM_001035375	chr16	48240780	48248059	NOMATCH
GLEAN_15616	_NONE_	NM_001076449	chr1	131791961	131800206	egybuf.s.002602	10782918	10784565	93.13
GLEAN_18335	RRP1	NM_001075589	chr1	134874538	134888374	egybuf.s.004110	14978728	14998297	94.37
GLEAN_13985	ANAPC1	EE333447	chr11	2719956	2817308	egybuf.s.001003	108841	126403	98.74
GLEAN_18446	HMOX2	NM_001035087	chr25	4059706	4062977	egybuf.s.003536	3616215	3621936	70.01
GLEAN_24755	DDB1	NM_001080262	chr29	35034562	35061684	egybuf.s.000877	478475	508871	97.41
GLEAN_18720	SMAD4	NM_001076209	chrUn.003.487	168697	199489	egybuf.s.002344	3611988	3647948	98.76
GLEAN_18981	_NONE_	NM_001098978	chr29	35988047	36029202	egybuf.s.004115	184125	214954	84.43
GLEAN_06178	FAM125A	NM_001034283	chr7	5585764	5589404	egybuf.s.004513	3567793	3573139	85.76
GLEAN_23575	ENSA	NM_174050	chr3	17846678	17849903	egybuf.s.000996	1554514	1561930	89
GLEAN_03355	PRPSAP1	NM_001076857	chr19	56125254	56150690	egybuf.s.000572	5515187	5542666	79.03
GLEAN_18854	PPM1G	NM_174801	chr11	67405423	67425339	egybuf.s.003366	5867475	5873104	87.39
GLEAN_04536	PIGT	BC149432	chr13	76265484	76276759	egybuf.s.001419	1167058	1186715	91.45
GLEAN_14878	C10orf59	EH183178	chr26	5982745	6261990	egybuf.s.002737	949887	1226090	79.13
GLEAN_22878	YTHDF3	BC123629	chr14	27782183	27812278	egybuf.s.002570	2526247	2561514	92.25
GLEAN_11090	SDF2	NM_001034321	chr19	18330149	18337193	egybuf.s.004264	12271210	12278475	86.07
GLEAN_23538	PSMB4	NM_001034266	chr3	17092999	17095222	egybuf.s.000996	752904	756418	86.39
GLEAN_01248	PLOD3	BT030556	chr25	34301121	34308380	egybuf.s.001252	2426350	2435288	84.03
GLEAN_20472	SMOC1	NM_001079771	chr10	76189710	76333686	egybuf.s.003766	995607	1152112	76.27
GLEAN_12085	ALDH1A1	NM_174239	chr8	45069733	45122274	egybuf.s.004352	388638	447999	98.36
GLEAN_03349	LRPPRC	DV888404	chr11	29382503	29480910	egybuf.s.003366	273952	291752	91.88
GLEAN_04155	IDH2	NM_175790	chrUn.003.1658	10494	26420	egybuf.s.003461	1278576	1287544	78.51
GLEAN_23471	ETFB	NM_001038582	chr18	54618509	54630931	egybuf.s.001935	1230819	1244174	88.23
GLEAN_09118	ANXA11	NM_174502	chr28	28196854	28211981	egybuf.s.004741	15406040	15424529	90.18
GLEAN_01598	TLOC1	BC108162	chr1	95613421	95644275	egybuf.s.003474	6882423	6899974	90.91
GLEAN_03477	_NONE_	EH177365	chr23	22214892	22234023	egybuf.s.004515	548514	551967	97.76
GLEAN_15998	_NONE_	BE753912	chr22	55296837	55300451	NOMATCH
GLEAN_08430	MRPL38	NM_001035489	chr19	54815246	54819560	egybuf.s.000572	5942487	5949306	87.61
GLEAN_07541	TMEM41A	NM_001075200	chr1	75571198	75579109	egybuf.s.000010	2105235	2114590	90.39
GLEAN_03666	MTHFR	NM_001011685	chr16	39679990	39691262	egybuf.s.001727	1073972	1090398	96.04
GLEAN_05609	RALBP1	BC118484	chr24	40108446	40125671	NOMATCH
GLEAN_26440	SMARCA2	NM_001099115	chrUn.003.452	74661	233896	egybuf.s.000556	5455990	5639137	93.82
GLEAN_16156	_NONE_	BC102135	chr2	82583415	82593091	egybuf.s.000700	4209860	4219404	97.35
GLEAN_03884	KCNK5	EH157877	chr23	11323741	11361885	egybuf.s.000110	7567785	7608618	74.67
GLEAN_15906	_NONE_	NM_001102141	chrUn.003.1909	7840	53506	egybuf.s.002720	1789066	1885099	91.35
GLEAN_03473	_NONE_	NM_001040498	chr23	22422393	22425709	egybuf.s.004515	773532	815271	94.62
GLEAN_01760	SAT1	NM_001034333	chrX	81375321	81377835	egybuf.s.001747	2362079	2367183	87
GLEAN_03769	GPATCH8	DT816894	chr19	42746618	42839397	NOMATCH
GLEAN_22052	ARF4	NM_001034530	chr22	40182654	40201102	egybuf.s.003187	73190	94256	97.87
GLEAN_24226	_NONE_	NM_001045958	chrX	50607166	50607637	egybuf.s.002616	2343269	2344132	86.48
GLEAN_03134	LAPTM4B	NM_205802	chr14	65171807	65232993	egybuf.s.003630	5192048	5238613	88.96
GLEAN_22008	EHD4	EE372037	chr10	32684107	32773154	egybuf.s.001322	1640280	1659304	98.85
GLEAN_09466	PCTK2	DV910212	chr5	60846767	60886830	egybuf.s.000487	802980	827867	97.82
GLEAN_05799	_NONE_	NM_001033610	chr10	68789855	68791130	egybuf.s.002302	1833561	1842368	77.03
GLEAN_08539	_NONE_	NM_001077893	chr27	5753503	5753965	egybuf.s.004396	129655	133519	74.22
GLEAN_04663	RGL2	NM_001075154	chr23	7871409	7877744	egybuf.s.000110	1119443	1126080	88.15
GLEAN_14253	DLK1	NM_174037	chr21	59314069	59314603	NOMATCH
GLEAN_10415	PPAP2A	NM_001080329	chr20	24908707	25011206	egybuf.s.004098	419098	562066	80.17
GLEAN_23563	VPS72	NM_001015658	chr3	17348258	17359846	egybuf.s.000996	1032642	1046179	97.92
GLEAN_10954	B3GNT1	NM_001034808	chr29	38771934	38773414	egybuf.s.002303	1438874	1441446	74.2
GLEAN_24369	_NONE_	NM_177503	chr17	2381774	2382788	egybuf.s.004349	168856	176447	93.33
GLEAN_20917	Clu	NM_173902	chr8	9718724	9731703	egybuf.s.002254	4312884	4327790	96.11
GLEAN_25966	_NONE_	DV790703	chrUn.003.2016	38427	40065	egybuf.s.001739	3091747	3104637	90.67
GLEAN_20736	_NONE_	CF767892	chrUn.003.684	157018	157483	egybuf.s.000159	4033569	4083257	96.61
GLEAN_06181	FAM129C	EE944233	chr7	5473864	5488000	egybuf.s.004513	3432654	3436646	98.83
GLEAN_01268	LRBA	DT816980	chr17	8181699	8360156	NOMATCH
GLEAN_05891	_NONE_	DY042510	chr23	47835216	47835603	egybuf.s.003769	475347	475847	99.2
GLEAN_09157	METTL6	BC110204	chr1	141963719	141978808	egybuf.s.000409	2279142	2294935	89.17
GLEAN_25507	ICA1L	DY189241	chr2	83704027	83755970	egybuf.s.004594	274564	286384	98.49
GLEAN_06528	PRICKLE1	NM_001102534	chr5	38343150	38353777	egybuf.s.003417	519110	646665	96.1
GLEAN_00770	UBAP1	NM_001100376	chr8	69495088	69518878	egybuf.s.001720	4216676	4242697	89.69
GLEAN_13645	_NONE_	DV889088	chr7	16188146	16200253	egybuf.s.004669	3410820	3415406	98.68
GLEAN_08435	_NONE_	BT025472	chr19	54716008	54716634	egybuf.s.000733	569936	570825	98.16
GLEAN_24970	GALK2	NM_001038170	chr10	57590927	57732018	egybuf.s.001282	1019149	1194822	94.57
GLEAN_23888	LPL	NM_001075120	chr8	62598092	62620589	egybuf.s.003472	2260384	2296504	96.08
GLEAN_19287	SUV420H1	NM_001076551	chrUn.003.133	14460	45306	egybuf.s.004828	1214123	1239039	92.68
GLEAN_19663	USP47	BC149781	chr15	34647367	34751121	egybuf.s.002602	7583036	7598027	97.16
GLEAN_04909	NDUFB11	NM_001033620	chr25	1827432	1827579	egybuf.s.002643	2879035	2881328	95.98
GLEAN_17152	BBX	BC118439	chr1	47318854	47411115	egybuf.s.003474	2816709	3102032	98.26
GLEAN_16186	KIAA1712	NM_001076833	chr8	5543072	5558707	egybuf.s.001042	678957	709301	96.89
GLEAN_18049	PRMT5	NM_001105374	chr10	23358770	23366066	egybuf.s.001548	271720	279590	96.71
GLEAN_25175	SHOC2	NM_001101943	chr26	28711240	28774590	egybuf.s.003425	1751469	1809002	97.27
GLEAN_03302	MAF1	NM_001034424	chr14	521726	523191	egybuf.s.001570	722963	726320	70.02
GLEAN_06781	Slc25a1	NM_174656	chrUn.003.910	71469	74042	NOMATCH
GLEAN_04724	XPOT	EH209222	chr5	49025255	49062694	egybuf.s.003616	3243695	3257040	97.53
GLEAN_12315	TSPAN13	NM_001035362	chr4	26254219	26291129	egybuf.s.004053	896837	936629	88.39
GLEAN_09817	_NONE_	EE932370	chr7	31527533	31541368	egybuf.s.064562	534	1048	100
GLEAN_20131	CAPNS1	NM_174261	chr18	41805927	41811480	egybuf.s.002849	660258	667666	93.69
GLEAN_25161	ACTR3	NM_174226	chr2	62254766	62300477	egybuf.s.000721	4917191	4970201	93.77
GLEAN_19206	PPAPDC2	NM_001024573	chr8	39584221	39585091	egybuf.s.002629	2411189	2417260	81.78
GLEAN_14096	ADI1	NM_001035468	chr8	102700720	102706549	egybuf.s.002591	1621542	1628417	79.34
GLEAN_20371	TMEM85	NM_001034547	chr10	25459191	25462278	egybuf.s.003790	977314	980883	98.49
GLEAN_16271	SPECC1L	EE361930	chr17	68697630	68763593	egybuf.s.000870	2696847	2717743	98.83
GLEAN_06496	TMEM106C	NM_001034461	chr5	32424908	32429119	egybuf.s.004393	3761781	3767322	93.49
GLEAN_25737	RUVBL1	NM_001101076	chr22	57626677	57657759	NOMATCH
GLEAN_10788	_NONE_	NM_001103241	chr10	18968084	18969293	egybuf.s.001548	3307379	3332206	92.26
GLEAN_14545	IVD	NM_001034382	chr10	31408356	31418541	egybuf.s.001322	3061300	3073946	96.85
GLEAN_10218	FDFT1	NM_001013004	chr8	6043688	6069373	egybuf.s.002254	366709	397288	97.97
GLEAN_06293	MAPK12	NM_001098953	chr5	118238725	118246075	NOMATCH
GLEAN_05253	STK25	NM_183407	chr3	116368738	116377398	NOMATCH
GLEAN_03364	_NONE_	EE944861	chr19	55855583	55885911	NOMATCH
GLEAN_23071	MOSC1	EE947417	chr16	21313699	21334574	egybuf.s.000301	255706	274032	88.8
GLEAN_14555	VPS18	NM_001100380	chr10	31816141	31823940	egybuf.s.001322	2609269	2619240	95.1
GLEAN_14605	MSL3L1	BC105219	chrX	93876999	93891744	egybuf.s.000927	2462395	2477547	96.84
GLEAN_03574	WDR45L	NM_001075247	chr19	49592927	49615684	egybuf.s.004586	370131	392873	92.07
GLEAN_20683	HEMK1	NM_001035308	chr22	47798743	47806726	egybuf.s.004482	1740907	1753297	95.62
GLEAN_07584	CITED2	NM_001075819	chr9	69698956	69699778	NOMATCH
GLEAN_21463	WAC	DV796196	chr13	36287515	36582024	NOMATCH
GLEAN_09897	PPM1K	NM_001046474	chr6	33473221	33486167	egybuf.s.000938	1404085	1426969	97.36
GLEAN_11473	_NONE_	NM_001045958	chr6	86309377	86309848	egybuf.s.002616	2343269	2344132	86.48
GLEAN_05654	SPRYD4	NM_001076173	chr5	55987634	55988594	egybuf.s.001125	305936	307955	91.96
GLEAN_09362	UBL7	NM_001015573	chr21	32930892	32942738	egybuf.s.003680	4052882	4066177	91.17
GLEAN_12958	STOML2	NM_001038068	chr8	59262707	59265727	egybuf.s.002872	2291568	2294494	87.19
GLEAN_16861	_NONE_	NM_001046491	chr8	15465924	15514608	egybuf.s.003930	4121312	4275005	91.62
GLEAN_16509	ASNA1	NM_001098864	chr7	11905853	11913721	egybuf.s.003529	818148	826964	88.28
GLEAN_03331	ASB11	NM_001034413	chrX	86798003	86826496	egybuf.s.004793	625303	655031	92.02
GLEAN_07705	LIMS2	BC105544	chr2	3341606	3379816	egybuf.s.004648	1724156	1753248	83.31
GLEAN_06698	FAM118B	NM_001015677	chr29	25076003	25094099	NOMATCH
GLEAN_16648	ATP6V1C1	NM_176676	chr14	59689352	59713812	egybuf.s.001273	4057928	4101315	94.18
GLEAN_12432	MRE11A	DV779885	chrUn.003.69	343806	413079	egybuf.s.003631	75697	118015	77.42
GLEAN_20679	GNAI2	BC151571	chr22	48121464	48139901	egybuf.s.004482	2150090	2177530	92.58
GLEAN_19437	FASTK	NM_001035077	chr4	104668125	104672465	egybuf.s.001518	534145	538961	87.53
GLEAN_16878	C6orf98	NM_001102479	chr9	81855140	82152647	egybuf.s.000774	478065	488347	98.3
GLEAN_04697	ADRB2	NM_174231	chr7	56142491	56143748	egybuf.s.002590	5715857	5717725	89.37
GLEAN_14209	THG1L	NM_001080233	chr7	64093448	64099039	egybuf.s.004589	2509991	2517019	95.33
[truncated: 2,207 more rows]

## Sheet: Involution_Mammary_Set
Supplementary Table: The table GLEAN includes genes as given in the paper of Lemay et al. The other columns includes gene entry in NCBI, Ensemble, chromosomal positions in cattle, and information of the gene in our assembly including IDS and positional information.
[truncated: 868 more rows]

[truncated: 1 more sheets: Mastitis_Mammary_Set]
