# Supplementary material for: Sequencing and assembly of the Egyptian buffalo genome
Source: PLoS One. 2020 Aug 19;15(8):e0237087. doi: 10.1371/journal.pone.0237087 (PMC7437910; doi:10.1371/journal.pone.0237087)
Supplement: S6 File — (XLSX) [file pone.0237087.s006.xlsx]

## Sheet: All_Milk_MammaryGenes
	Supp. Table: classification of milk lactation gene sets according to their possible involvement in molecular functions, biological process, cellular component, and different pathways
																P
	Molecular Function	A*	B*	C*			Biological Process	A*	B*	C*			Cellular component	A*	B*	C*			Protein Class	A*	B*	C*			Pathway	A*	B*	C*
	translation regulator activity (GO:0045182)	830	0.011	0.017			developmental process (GO:0032502)	3386	0.046	0.028			synapse part (GO:0044456)	604	0.008	0.004			extracellular matrix protein (PC00102)	624	0.008	0.015			Gonadotropin-releasing hormone receptor pathway (P06664)	1346	0.018	0.041
	transcription regulator activity (GO:0140110)	2917	0.039	0.059			multicellular organismal process (GO:0032501)	2770	0.037	0.023			plasmodesma (GO:0009506)	8	0	0			cytoskeletal protein (PC00085)	2330	0.031	0.056			Integrin signalling pathway (P00034)	1253	0.017	0.038
	molecular transducer activity (GO:0060089)	1280	0.017	0.026			cellular process (GO:0009987)	33750	0.454	0.282			membrane part (GO:0044425)	6495	0.087	0.04			transporter (PC00227)	2196	0.03	0.053			Inflammation mediated by chemokine and cytokine signaling pathway (P00031)	1144	0.015	0.035
	binding (GO:0005488)	19627	0.264	0.399			reproduction (GO:0000003)	353	0.005	0.003			membrane (GO:0016020)	12423	0.167	0.076			scaffold/adaptor protein (PC00226)	1693	0.023	0.041			Wnt signaling pathway (P00057)	1124	0.015	0.034
	structural molecule activity (GO:0005198)	2239	0.03	0.046			cell population proliferation (GO:0008283)	498	0.007	0.004			synapse (GO:0045202)	638	0.009	0.004			cell adhesion molecule (PC00069)	350	0.005	0.008			CCKR signaling map (P06959)	919	0.012	0.028
	molecular function regulator (GO:0098772)	2118	0.028	0.043			localization (GO:0051179)	8749	0.118	0.073			organelle part (GO:0044422)	14711	0.198	0.09			nucleic acid binding protein (PC00171)	5953	0.08	0.143			EGF receptor signaling pathway (P00018)	886	0.012	0.027
	catalytic activity (GO:0003824)	18195	0.245	0.37			reproductive process (GO:0022414)	353	0.005	0.003			extracellular region part (GO:0044421)	2024	0.027	0.012			intercellular signal molecule (PC00207)	681	0.009	0.016			PDGF signaling pathway (P00047)	810	0.011	0.025
	transporter activity (GO:0005215)	1993	0.027	0.041			multi-organism process (GO:0051704)	437	0.006	0.004			cell junction (GO:0030054)	586	0.008	0.004			protein-binding activity modulator (PC00095)	2847	0.038	0.068			Angiogenesis (P00005)	790	0.011	0.024
							biological adhesion (GO:0022610)	789	0.011	0.007			membrane-enclosed lumen (GO:0031974)	4654	0.063	0.028			viral or transposable element protein (PC00237)	1	0	0			Parkinson disease (P00049)	778	0.01	0.024
							immune system process (GO:0002376)	736	0.01	0.006			protein-containing complex (GO:0032991)	15404	0.207	0.094			calcium-binding protein (PC00060)	358	0.005	0.009			Huntington disease (P00029)	739	0.01	0.023
							cellular component organization or biogenesis (GO:0071840)	12101	0.163	0.101			supramolecular complex (GO:0099080)	1099	0.015	0.007			gene-specific transcriptional regulator (PC00264)	2960	0.04	0.071			FGF signaling pathway (P00021)	712	0.01	0.022
							biological regulation (GO:0065007)	16122	0.217	0.134			extracellular region (GO:0005576)	2024	0.027	0.012			defense/immunity protein (PC00090)	175	0.002	0.004			Apoptosis signaling pathway (P00006)	688	0.009	0.021
							growth (GO:0040007)	272	0.004	0.002			cell (GO:0005623)	37839	0.509	0.231			translational protein (PC00263)	3531	0.048	0.085			Ubiquitin proteasome pathway (P00060)	557	0.007	0.017
							signaling (GO:0023052)	5560	0.075	0.046			cell part (GO:0044464)	37839	0.509	0.231			metabolite interconversion enzyme (PC00262)	7560	0.102	0.182			Ras Pathway (P04393)	511	0.007	0.016
							metabolic process (GO:0008152)	23922	0.322	0.2			organelle (GO:0043226)	27269	0.367	0.167			protein modifying enzyme (PC00260)	5059	0.068	0.122			B cell activation (P00010)	476	0.006	0.015
							response to stimulus (GO:0050896)	8519	0.115	0.071									chromatin/chromatin-binding, or -regulatory protein (PC00077)	785	0.011	0.019			Interleukin signaling pathway (P00036)	474	0.006	0.014
							pigmentation (GO:0043473)	43	0.001	0									transfer/carrier protein (PC00219)	322	0.004	0.008			Heterotrimeric G-protein signaling pathway-Gi alpha and Gs alpha mediated pathway (P00026)	465	0.006	0.014
							biomineralization (GO:0110148)	27	0	0									membrane traffic protein (PC00150)	2459	0.033	0.059			Cadherin signaling pathway (P00012)	458	0.006	0.014
							biological phase (GO:0044848)	119	0.002	0.001									chaperone (PC00072)	618	0.008	0.015			Alzheimer disease-presenilin pathway (P00004)	456	0.006	0.014
							behavior (GO:0007610)	28	0	0									cell junction protein (PC00070)	155	0.002	0.004			T cell activation (P00053)	435	0.006	0.013
							rhythmic process (GO:0048511)	59	0.001	0									structural protein (PC00211)	173	0.002	0.004			Cytoskeletal regulation by Rho GTPase (P00016)	417	0.006	0.013
							locomotion (GO:0040011)	1280	0.017	0.011									storage protein (PC00210)	51	0.001	0.001			TGF-beta signaling pathway (P00052)	410	0.006	0.013
																			transmembrane signal receptor (PC00197)	729	0.01	0.018			p53 pathway (P00059)	404	0.005	0.012
																									Toll receptor signaling pathway (P00054)	397	0.005	0.012
	A*: Number of genes																								Oxidative stress response (P00046)	396	0.005	0.012
	B*: Percent of gene hit against total number of genes (1,383)																								Transcription regulation by bZIP transcription factor (P00055)	387	0.005	0.012
	C*: Percent of gene hit against total number of Function hits																								Heterotrimeric G-protein signaling pathway-Gq alpha and Go alpha mediated pathway (P00027)	379	0.005	0.012
																									VEGF signaling pathway (P00056)	366	0.005	0.011
																									Nicotinic acetylcholine receptor signaling pathway (P00044)	342	0.005	0.01
																									p38 MAPK pathway (P05918)	330	0.004	0.01
																									Alzheimer disease-amyloid secretase pathway (P00003)	327	0.004	0.01
																									Endothelin signaling pathway (P00019)	318	0.004	0.01
																									Dopamine receptor mediated signaling pathway (P05912)	311	0.004	0.009
																									PI3 kinase pathway (P00048)	305	0.004	0.009
																									Muscarinic acetylcholine receptor 2 and 4 signaling pathway (P00043)	304	0.004	0.009
																									Oxytocin receptor mediated signaling pathway (P04391)	303	0.004	0.009
																									5HT2 type receptor mediated signaling pathway (P04374)	290	0.004	0.009
																									Thyrotropin-releasing hormone receptor signaling pathway (P04394)	286	0.004	0.009
																									Beta2 adrenergic receptor signaling pathway (P04378)	279	0.004	0.009
																									Metabotropic glutamate receptor group III pathway (P00039)	276	0.004	0.008
																									De novo purine biosynthesis (P02738)	270	0.004	0.008
																									General transcription regulation (P00023)	267	0.004	0.008
																									Beta1 adrenergic receptor signaling pathway (P04377)	266	0.004	0.008
																									p53 pathway feedback loops 2 (P04398)	264	0.004	0.008
																									Muscarinic acetylcholine receptor 1 and 3 signaling pathway (P00042)	257	0.003	0.008
																									Cortocotropin releasing factor receptor signaling pathway (P04380)	242	0.003	0.007
																									Metabotropic glutamate receptor group II pathway (P00040)	239	0.003	0.007
																									DNA replication (P00017)	238	0.003	0.007
																									5HT1 type receptor mediated signaling pathway (P04373)	227	0.003	0.007
																									Histamine H1 receptor mediated signaling pathway (P04385)	225	0.003	0.007
																									Opioid proopiomelanocortin pathway (P05917)	224	0.003	0.007
																									Opioid prodynorphin pathway (P05916)	215	0.003	0.007
																									5HT4 type receptor mediated signaling pathway (P04376)	214	0.003	0.007
																									Angiotensin II-stimulated signaling through G proteins and beta-arrestin (P05911)	213	0.003	0.007
																									Enkephalin release (P05913)	212	0.003	0.006
																									Beta3 adrenergic receptor signaling pathway (P04379)	211	0.003	0.006
																									Opioid proenkephalin pathway (P05915)	209	0.003	0.006
																									Interferon-gamma signaling pathway (P00035)	207	0.003	0.006
																									Hypoxia response via HIF activation (P00030)	206	0.003	0.006
																									Glycolysis (P00024)	198	0.003	0.006
																									FAS signaling pathway (P00020)	198	0.003	0.006
																									Notch signaling pathway (P00045)	186	0.003	0.006
																									Axon guidance mediated by netrin (P00009)	186	0.003	0.006
																									Insulin/IGF pathway-mitogen activated protein kinase kinase/MAP kinase cascade (P00032)	185	0.002	0.006
																									Cell cycle (P00013)	182	0.002	0.006
																									Histamine H2 receptor mediated signaling pathway (P04386)	181	0.002	0.006
																									Blood coagulation (P00011)	171	0.002	0.005
																									Axon guidance mediated by Slit/Robo (P00008)	171	0.002	0.005
																									Insulin/IGF pathway-protein kinase B signaling cascade (P00033)	167	0.002	0.005
																									GABA-B receptor II signaling (P05731)	161	0.002	0.005
																									Ionotropic glutamate receptor pathway (P00037)	161	0.002	0.005
																									p53 pathway by glucose deprivation (P04397)	153	0.002	0.005
																									Axon guidance mediated by semaphorins (P00007)	145	0.002	0.004
																									Heme biosynthesis (P02746)	142	0.002	0.004
																									5-Hydroxytryptamine degredation (P04372)	142	0.002	0.004
																									JAK/STAT signaling pathway (P00038)	139	0.002	0.004
																									Nicotine pharmacodynamics pathway (P06587)	137	0.002	0.004
																									Cholesterol biosynthesis (P00014)	131	0.002	0.004
																									TCA cycle (P00051)	129	0.002	0.004
																									Heterotrimeric G-protein signaling pathway-rod outer segment phototransduction (P00028)	120	0.002	0.004
																									Hedgehog signaling pathway (P00025)	119	0.002	0.004
																									Vasopressin synthesis (P04395)	117	0.002	0.004
																									Pentose phosphate pathway (P02762)	112	0.002	0.003
																									General transcription by RNA polymerase I (P00022)	104	0.001	0.003
																									Adrenaline and noradrenaline biosynthesis (P00001)	101	0.001	0.003
																									Mannose metabolism (P02752)	101	0.001	0.003
																									Fructose galactose metabolism (P02744)	100	0.001	0.003
																									De novo pyrimidine deoxyribonucleotide biosynthesis (P02739)	90	0.001	0.003
																									Endogenous cannabinoid signaling (P05730)	88	0.001	0.003
																									De novo pyrimidine ribonucleotides biosythesis (P02740)	86	0.001	0.003
																									Adenine and hypoxanthine salvage pathway (P02723)	84	0.001	0.003
																									Synaptic vesicle trafficking (P05734)	82	0.001	0.003
																									mRNA splicing (P00058)	73	0.001	0.002
																									Pyruvate metabolism (P02772)	66	0.001	0.002
																									Serine glycine biosynthesis (P02776)	65	0.001	0.002
																									Alpha adrenergic receptor signaling pathway (P00002)	64	0.001	0.002
																									Salvage pyrimidine ribonucleotides (P02775)	64	0.001	0.002
																									Vitamin D metabolism and pathway (P04396)	64	0.001	0.002
																									Methylmalonyl pathway (P02755)	63	0.001	0.002
																									5HT3 type receptor mediated signaling pathway (P04375)	61	0.001	0.002
																									Methylcitrate cycle (P02754)	60	0.001	0.002
																									Succinate to proprionate conversion (P02777)	58	0.001	0.002
																									Vitamin B6 metabolism (P02787)	56	0.001	0.002
																									Purine metabolism (P02769)	54	0.001	0.002
																									Asparagine and aspartate biosynthesis (P02730)	54	0.001	0.002
																									Metabotropic glutamate receptor group I pathway (P00041)	49	0.001	0.001
																									N-acetylglucosamine metabolism (P02756)	48	0.001	0.001
																									Plasminogen activating cascade (P00050)	48	0.001	0.001
																									Tetrahydrofolate biosynthesis (P02742)	46	0.001	0.001
																									ATP synthesis (P02721)	46	0.001	0.001
																									Pyrimidine Metabolism (P02771)	45	0.001	0.001
																									Lipoate_biosynthesis (P02750)	44	0.001	0.001
																									Androgen/estrogene/progesterone biosynthesis (P02727)	44	0.001	0.001
																									Circadian clock system (P00015)	43	0.001	0.001
																									Formyltetrahydroformate biosynthesis (P02743)	37	0	0.001
																									Toll pathway-drosophila (P06217)	36	0	0.001
																									Isoleucine biosynthesis (P02748)	36	0	0.001
																									Threonine biosynthesis (P02781)	35	0	0.001
																									Coenzyme A biosynthesis (P02736)	33	0	0.001
																									Sulfate assimilation (P02778)	31	0	0.001
																									BMP/activin signaling pathway-drosophila (P06211)	29	0	0.001
																									Acetate utilization (P02722)	29	0	0.001
																									MYO signaling pathway (P06215)	28	0	0.001
																									Glutamine glutamate conversion (P02745)	28	0	0.001
																									GBB signaling pathway (P06214)	27	0	0.001
																									Leucine biosynthesis (P02749)	23	0	0.001
																									Pyridoxal phosphate salvage pathway (P02770)	22	0	0.001
																									Valine biosynthesis (P02785)	20	0	0.001
																									Ornithine degradation (P02758)	19	0	0.001
																									Aminobutyrate degradation (P02726)	18	0	0.001
																									Xanthine and guanine salvage pathway (P02788)	17	0	0.001
																									2-arachidonoylglycerol biosynthesis (P05726)	17	0	0.001
																									Proline biosynthesis (P02768)	17	0	0.001
																									Phenylethylamine degradation (P02766)	17	0	0.001
																									Pyridoxal-5-phosphate biosynthesis (P02759)	17	0	0.001
																									Gamma-aminobutyric acid synthesis (P04384)	17	0	0.001
																									Flavin biosynthesis (P02741)	16	0	0
																									SCW signaling pathway (P06216)	15	0	0
																									DPP signaling pathway (P06213)	15	0	0
																									DPP-SCW signaling pathway (P06212)	15	0	0
																									Thiamin metabolism (P02780)	15	0	0
																									Activin beta signaling pathway (P06210)	14	0	0
																									Tyrosine biosynthesis (P02784)	14	0	0
																									ALP23B signaling pathway (P06209)	14	0	0
																									S-adenosylmethionine biosynthesis (P02773)	14	0	0
																									Lysine biosynthesis (P02751)	14	0	0
																									Triacylglycerol metabolism (P02782)	13	0	0
																									Thiamin biosynthesis (P02779)	2	0	0
																									P53 pathway feedback loops 1 (P04392)	2	0	0
																									Cysteine biosynthesis (P02737)	2	0	0
																									Arginine biosynthesis (P02728)	2	0	0
																									Allantoin degradation (P02725)	2	0	0
																									Biotin biosynthesis (P02731)	1	0	0
																									Alanine biosynthesis (P02724)	1	0	0

## Sheet: milk_protein_Set
											Supp. Table: classification of milk lactation gene sets according to their possible involvement in molecular functions, biological process, cellular component, and different pathways
	Milk_Protein_Set
	Molecular Function	A*	B*	C*			Biological Process	A*	B*	C*			Cellular component	A*	B*	C*			Protein class	A*	B*	C*			Pathway	A*	B*	C*
1	translation regulator activity (GO:0045182)	2	0.012	0.017		1	developmental process (GO:0032502)	136	0.053	0.026		1	synapse part (GO:0044456)	6	0.036	0.015		1	cytoskeletal protein (PC00085)	10	0.059	0.106		1	Beta3 adrenergic receptor signaling pathway (P04379)	4	0.024	0.019
2	transcription regulator activity (GO:0140110)	2	0.012	0.017		2	multicellular organismal process (GO:0032501)	123	0.048	0.023		2	membrane part (GO:0044425)	23	0.136	0.058		2	transporter (PC00227)	7	0.041	0.074		2	Axon guidance mediated by Slit/Robo (P00008)	1	0.006	0.005
3	molecular transducer activity (GO:0060089)	2	0.012	0.017		3	cellular process (GO:0009987)	1285	0.504	0.242		3	membrane (GO:0016020)	60	0.355	0.152		3	scaffold/adaptor protein (PC00226)	7	0.041	0.074		3	Metabotropic glutamate receptor group III pathway (P00039)	6	0.036	0.028
4	binding (GO:0005488)	52	0.308	0.43		4	reproduction (GO:0000003)	16	0.006	0.003		4	synapse (GO:0045202)	7	0.041	0.018		4	nucleic acid binding protein (PC00171)	1	0.006	0.011		4	Beta2 adrenergic receptor signaling pathway (P04378)	4	0.024	0.019
5	structural molecule activity (GO:0005198)	5	0.03	0.041		5	cell population proliferation (GO:0008283)	31	0.012	0.006		5	organelle part (GO:0044422)	23	0.136	0.058		5	intercellular signal molecule (PC00207)	2	0.012	0.021		5	Axon guidance mediated by semaphorins (P00007)	2	0.012	0.009
6	molecular function regulator (GO:0098772)	6	0.036	0.05		6	localization (GO:0051179)	625	0.245	0.118		6	extracellular region part (GO:0044421)	14	0.083	0.035		6	protein-binding activity modulator (PC00095)	15	0.089	0.16		6	JAK/STAT signaling pathway (P00038)	1	0.006	0.005
7	catalytic activity (GO:0003824)	47	0.278	0.388		7	reproductive process (GO:0022414)	16	0.006	0.003		7	membrane-enclosed lumen (GO:0031974)	3	0.018	0.008		7	calcium-binding protein (PC00060)	6	0.036	0.064		7	Beta1 adrenergic receptor signaling pathway (P04377)	4	0.024	0.019
8	transporter activity (GO:0005215)	5	0.03	0.041		8	multi-organism process (GO:0051704)	78	0.031	0.015		8	protein-containing complex (GO:0032991)	20	0.118	0.051		8	gene-specific transcriptional regulator (PC00264)	2	0.012	0.021		8	Apoptosis signaling pathway (P00006)	3	0.018	0.014
						9	biological adhesion (GO:0022610)	19	0.007	0.004		9	supramolecular complex (GO:0099080)	6	0.036	0.015		9	defense/immunity protein (PC00090)	1	0.006	0.011		9	Ionotropic glutamate receptor pathway (P00037)	4	0.024	0.019
						10	immune system process (GO:0002376)	63	0.025	0.012		10	extracellular region (GO:0005576)	14	0.083	0.035		10	translational protein (PC00263)	4	0.024	0.043		10	5HT4 type receptor mediated signaling pathway (P04376)	4	0.024	0.019
						11	cellular component organization or biogenesis (GO:0071840)	527	0.207	0.099		11	cell (GO:0005623)	83	0.491	0.21		11	metabolite interconversion enzyme (PC00262)	14	0.083	0.149		11	Angiogenesis (P00005)	3	0.018	0.014
						12	biological regulation (GO:0065007)	808	0.317	0.152		12	cell part (GO:0044464)	83	0.491	0.21		12	protein modifying enzyme (PC00260)	5	0.03	0.053		12	Purine metabolism (P02769)	1	0.006	0.005
	A*: Number of genes					13	growth (GO:0040007)	16	0.006	0.003		13	organelle (GO:0043226)	54	0.32	0.136		13	transfer/carrier protein (PC00219)	4	0.024	0.043		13	Interleukin signaling pathway (P00036)	1	0.006	0.005
	B*: Percent of gene hit against total number of genes (197)					14	signaling (GO:0023052)	428	0.168	0.081								14	membrane traffic protein (PC00150)	6	0.036	0.064		14	5HT3 type receptor mediated signaling pathway (P04375)	3	0.018	0.014
	C*: Percent of gene hit against total number of Function hits					15	metabolic process (GO:0008152)	488	0.191	0.092								15	chaperone (PC00072)	3	0.018	0.032		15	Alzheimer disease-presenilin pathway (P00004)	2	0.012	0.009
						16	pigmentation (GO:0043473)	16	0.006	0.003								16	cell junction protein (PC00070)	1	0.006	0.011		16	5HT2 type receptor mediated signaling pathway (P04374)	5	0.03	0.024
						17	response to stimulus (GO:0050896)	539	0.211	0.102								17	storage protein (PC00210)	4	0.024	0.043		17	Alzheimer disease-amyloid secretase pathway (P00003)	1	0.006	0.005
						18	locomotion (GO:0040011)	90	0.035	0.017								18	transmembrane signal receptor (PC00197)	2	0.012	0.021		18	Integrin signalling pathway (P00034)	6	0.036	0.028
																								19	5HT1 type receptor mediated signaling pathway (P04373)	4	0.024	0.019
																								20	Alpha adrenergic receptor signaling pathway (P00002)	1	0.006	0.005
																								21	5-Hydroxytryptamine degredation (P04372)	1	0.006	0.005
																								22	Adrenaline and noradrenaline biosynthesis (P00001)	1	0.006	0.005
																								23	Inflammation mediated by chemokine and cytokine signaling pathway (P00031)	5	0.03	0.024
																								24	Nicotine pharmacodynamics pathway (P06587)	1	0.006	0.005
																								25	Synaptic vesicle trafficking (P05734)	1	0.006	0.005
																								26	Huntington disease (P00029)	5	0.03	0.024
																								27	GABA-B receptor II signaling (P05731)	1	0.006	0.005
																								28	Heterotrimeric G-protein signaling pathway-rod outer segment phototransduction (P00028)	1	0.006	0.005
																								29	Endogenous cannabinoid signaling (P05730)	1	0.006	0.005
																								30	Heterotrimeric G-protein signaling pathway-Gq alpha and Go alpha mediated pathway (P00027)	6	0.036	0.028
																								31	p53 pathway by glucose deprivation (P04397)	1	0.006	0.005
																								32	Heterotrimeric G-protein signaling pathway-Gi alpha and Gs alpha mediated pathway (P00026)	4	0.024	0.019
																								33	Wnt signaling pathway (P00057)	4	0.024	0.019
																								34	Hedgehog signaling pathway (P00025)	1	0.006	0.005
																								35	Glycolysis (P00024)	2	0.012	0.009
																								36	Thyrotropin-releasing hormone receptor signaling pathway (P04394)	5	0.03	0.024
																								37	Toll receptor signaling pathway (P00054)	3	0.018	0.014
																								38	Ras Pathway (P04393)	3	0.018	0.014
																								39	Adenine and hypoxanthine salvage pathway (P02723)	1	0.006	0.005
																								40	FGF signaling pathway (P00021)	4	0.024	0.019
																								41	Oxytocin receptor mediated signaling pathway (P04391)	5	0.03	0.024
																								42	ATP synthesis (P02721)	1	0.006	0.005
																								43	Plasminogen activating cascade (P00050)	2	0.012	0.009
																								44	Endothelin signaling pathway (P00019)	1	0.006	0.005
																								45	EGF receptor signaling pathway (P00018)	5	0.03	0.024
																								46	Parkinson disease (P00049)	8	0.047	0.038
																								47	DNA replication (P00017)	1	0.006	0.005
																								48	PI3 kinase pathway (P00048)	4	0.024	0.019
																								49	Opioid proopiomelanocortin pathway (P05917)	5	0.03	0.024
																								50	Leucine biosynthesis (P02749)	1	0.006	0.005
																								51	Cytoskeletal regulation by Rho GTPase (P00016)	4	0.024	0.019
																								52	PDGF signaling pathway (P00047)	1	0.006	0.005
																								53	Opioid prodynorphin pathway (P05916)	5	0.03	0.024
																								54	Histamine H2 receptor mediated signaling pathway (P04386)	1	0.006	0.005
																								55	Opioid proenkephalin pathway (P05915)	5	0.03	0.024
																								56	Histamine H1 receptor mediated signaling pathway (P04385)	2	0.012	0.009
																								57	Notch signaling pathway (P00045)	1	0.006	0.005
																								58	Nicotinic acetylcholine receptor signaling pathway (P00044)	5	0.03	0.024
																								59	Cadherin signaling pathway (P00012)	1	0.006	0.005
																								60	Enkephalin release (P05913)	2	0.012	0.009
																								61	Muscarinic acetylcholine receptor 2 and 4 signaling pathway (P00043)	6	0.036	0.028
																								62	Blood coagulation (P00011)	4	0.024	0.019
																								63	Dopamine receptor mediated signaling pathway (P05912)	5	0.03	0.024
																								64	Muscarinic acetylcholine receptor 1 and 3 signaling pathway (P00042)	4	0.024	0.019
																								65	Angiotensin II-stimulated signaling through G proteins and beta-arrestin (P05911)	3	0.018	0.014
																								66	Cortocotropin releasing factor receptor signaling pathway (P04380)	5	0.03	0.024
																								67	Metabotropic glutamate receptor group II pathway (P00040)	4	0.024	0.019
																								68	CCKR signaling map (P06959)	5	0.03	0.024
																								69	Gonadotropin-releasing hormone receptor pathway (P06664)	4	0.024	0.019

## Sheet: Virgin_Mammary_Set
	Supp. Table: classification of milk lactation gene sets according to their possible involvement in molecular functions, biological process, cellular component, and different pathways
	Virgin_Mammary_Set
	Molecular Function	A*	B*	C*			Biological Process	A*	B*	C*			Cellular component	A*	B*	C*			Protein Class	A*	B*	C*			Pathway	A*	B*	C*
1	translation regulator activity (GO:0045182)	30	0.011	0.016		1	developmental process (GO:0032502)	152	0.055	0.034		1	synapse part (GO:0044456)	18	0.007	0.003		1	extracellular matrix protein (PC00102)	33	0.012	0.021		1	Toll pathway-drosophila (P06217)	1	0	0.001
2	transcription regulator activity (GO:0140110)	125	0.045	0.068		2	multicellular organismal process (GO:0032501)	127	0.046	0.028		2	membrane part (GO:0044425)	231	0.084	0.04		2	cytoskeletal protein (PC00085)	103	0.037	0.067		2	SCW signaling pathway (P06216)	1	0	0.001
3	molecular transducer activity (GO:0060089)	55	0.02	0.03		3	cellular process (GO:0009987)	1214	0.442	0.269		3	membrane (GO:0016020)	465	0.169	0.08		3	transporter (PC00227)	79	0.029	0.051		3	MYO signaling pathway (P06215)	1	0	0.001
4	binding (GO:0005488)	747	0.272	0.409		4	reproduction (GO:0000003)	11	0.004	0.002		4	synapse (GO:0045202)	18	0.007	0.003		4	scaffold/adaptor protein (PC00226)	71	0.026	0.046		4	GBB signaling pathway (P06214)	1	0	0.001
5	structural molecule activity (GO:0005198)	66	0.024	0.036		5	cell population proliferation (GO:0008283)	25	0.009	0.006		5	organelle part (GO:0044422)	497	0.181	0.085		5	cell adhesion molecule (PC00069)	22	0.008	0.014		5	DPP signaling pathway (P06213)	1	0	0.001
6	molecular function regulator (GO:0098772)	91	0.033	0.05		6	localization (GO:0051179)	319	0.116	0.071		6	extracellular region part (GO:0044421)	106	0.039	0.018		6	nucleic acid binding protein (PC00171)	186	0.068	0.12		6	DPP-SCW signaling pathway (P06212)	1	0	0.001
7	catalytic activity (GO:0003824)	638	0.232	0.349		7	reproductive process (GO:0022414)	11	0.004	0.002		7	cell junction (GO:0030054)	27	0.01	0.005		7	intercellular signal molecule (PC00207)	27	0.01	0.017		7	BMP/activin signaling pathway-drosophila (P06211)	1	0	0.001
8	transporter activity (GO:0005215)	76	0.028	0.042		8	multi-organism process (GO:0051704)	20	0.007	0.004		8	membrane-enclosed lumen (GO:0031974)	161	0.059	0.028		8	protein-binding activity modulator (PC00095)	111	0.04	0.072		8	Activin beta signaling pathway (P06210)	1	0	0.001
						9	biological adhesion (GO:0022610)	36	0.013	0.008		9	protein-containing complex (GO:0032991)	498	0.181	0.085		9	calcium-binding protein (PC00060)	14	0.005	0.009		9	Axon guidance mediated by netrin (P00009)	8	0.003	0.006
						10	immune system process (GO:0002376)	35	0.013	0.008		10	supramolecular complex (GO:0099080)	44	0.016	0.008		10	gene-specific transcriptional regulator (PC00264)	133	0.048	0.086		10	Axon guidance mediated by Slit/Robo (P00008)	7	0.003	0.005
						11	cellular component organization or biogenesis (GO:0071840)	435	0.158	0.097		11	extracellular region (GO:0005576)	106	0.039	0.018		11	defense/immunity protein (PC00090)	10	0.004	0.006		11	Axon guidance mediated by semaphorins (P00007)	9	0.003	0.007
						12	biological regulation (GO:0065007)	630	0.229	0.14		12	cell (GO:0005623)	1349	0.491	0.231		12	translational protein (PC00263)	107	0.039	0.069		12	Apoptosis signaling pathway (P00006)	35	0.013	0.027
						13	growth (GO:0040007)	11	0.004	0.002		13	cell part (GO:0044464)	1349	0.491	0.231		13	metabolite interconversion enzyme (PC00262)	251	0.091	0.162		13	Gonadotropin-releasing hormone receptor pathway (P06664)	60	0.022	0.046
	A*: Number of genes					14	signaling (GO:0023052)	228	0.083	0.051		14	organelle (GO:0043226)	970	0.353	0.166		14	protein modifying enzyme (PC00260)	185	0.067	0.12		14	Angiogenesis (P00005)	37	0.013	0.028
	B*: Percent of gene hit against total number of genes (3,889)					15	metabolic process (GO:0008152)	838	0.305	0.186								15	chromatin/chromatin-binding, or -regulatory protein (PC00077)	28	0.01	0.018		15	Ornithine degradation (P02758)	1	0	0.001
	C*: Percent of gene hit against total number of Function hits					16	response to stimulus (GO:0050896)	346	0.126	0.077								16	transfer/carrier protein (PC00219)	15	0.005	0.01		16	Alzheimer disease-presenilin pathway (P00004)	21	0.008	0.016
						17	pigmentation (GO:0043473)	1	0	0								17	membrane traffic protein (PC00150)	92	0.033	0.06		17	Alzheimer disease-amyloid secretase pathway (P00003)	12	0.004	0.009
						18	biomineralization (GO:0110148)	2	0.001	0								18	chaperone (PC00072)	26	0.009	0.017		18	N-acetylglucosamine metabolism (P02756)	1	0	0.001
						19	biological phase (GO:0044848)	4	0.001	0.001								19	cell junction protein (PC00070)	8	0.003	0.005		19	Alpha adrenergic receptor signaling pathway (P00002)	1	0	0.001
						20	behavior (GO:0007610)	1	0	0								20	structural protein (PC00211)	10	0.004	0.006		20	Methylmalonyl pathway (P02755)	2	0.001	0.002
						21	rhythmic process (GO:0048511)	2	0.001	0								21	storage protein (PC00210)	5	0.002	0.003		21	Adrenaline and noradrenaline biosynthesis (P00001)	4	0.001	0.003
						22	locomotion (GO:0040011)	59	0.021	0.013								22	transmembrane signal receptor (PC00197)	29	0.011	0.019		22	Mannose metabolism (P02752)	3	0.001	0.002
																								23	CCKR signaling map (P06959)	39	0.014	0.03
																								24	Ubiquitin proteasome pathway (P00060)	14	0.005	0.011
																								25	ALP23B signaling pathway (P06209)	1	0	0.001
																								26	Leucine biosynthesis (P02749)	1	0	0.001
																								27	p53 pathway (P00059)	16	0.006	0.012
																								28	Isoleucine biosynthesis (P02748)	1	0	0.001
																								29	mRNA splicing (P00058)	3	0.001	0.002
																								30	Wnt signaling pathway (P00057)	53	0.019	0.041
																								31	Heme biosynthesis (P02746)	4	0.001	0.003
																								32	VEGF signaling pathway (P00056)	15	0.005	0.011
																								33	Glutamine glutamate conversion (P02745)	2	0.001	0.002
																								34	Transcription regulation by bZIP transcription factor (P00055)	17	0.006	0.013
																								35	Fructose galactose metabolism (P02744)	3	0.001	0.002
																								36	Toll receptor signaling pathway (P00054)	20	0.007	0.015
																								37	Formyltetrahydroformate biosynthesis (P02743)	2	0.001	0.002
																								38	Tetrahydrofolate biosynthesis (P02742)	1	0	0.001
																								39	T cell activation (P00053)	18	0.007	0.014
																								40	TGF-beta signaling pathway (P00052)	13	0.005	0.01
																								41	TCA cycle (P00051)	2	0.001	0.002
																								42	De novo pyrimidine ribonucleotides biosythesis (P02740)	1	0	0.001
																								43	Plasminogen activating cascade (P00050)	1	0	0.001
																								44	De novo pyrimidine deoxyribonucleotide biosynthesis (P02739)	1	0	0.001
																								45	Parkinson disease (P00049)	34	0.012	0.026
																								46	De novo purine biosynthesis (P02738)	11	0.004	0.008
																								47	PI3 kinase pathway (P00048)	9	0.003	0.007
																								48	PDGF signaling pathway (P00047)	33	0.012	0.025
																								49	Coenzyme A biosynthesis (P02736)	3	0.001	0.002
																								50	Oxidative stress response (P00046)	15	0.005	0.011
																								51	Notch signaling pathway (P00045)	3	0.001	0.002
																								52	Nicotinic acetylcholine receptor signaling pathway (P00044)	11	0.004	0.008
																								53	Muscarinic acetylcholine receptor 2 and 4 signaling pathway (P00043)	9	0.003	0.007
																								54	Muscarinic acetylcholine receptor 1 and 3 signaling pathway (P00042)	10	0.004	0.008
																								55	Metabotropic glutamate receptor group I pathway (P00041)	1	0	0.001
																								56	Asparagine and aspartate biosynthesis (P02730)	2	0.001	0.002
																								57	Metabotropic glutamate receptor group II pathway (P00040)	9	0.003	0.007
																								58	Synaptic vesicle trafficking (P05734)	1	0	0.001
																								59	GABA-B receptor II signaling (P05731)	6	0.002	0.005
																								60	Endogenous cannabinoid signaling (P05730)	4	0.001	0.003
																								61	Metabotropic glutamate receptor group III pathway (P00039)	8	0.003	0.006
																								62	JAK/STAT signaling pathway (P00038)	6	0.002	0.005
																								63	Androgen/estrogene/progesterone biosynthesis (P02727)	3	0.001	0.002
																								64	Ionotropic glutamate receptor pathway (P00037)	1	0	0.001
																								65	Aminobutyrate degradation (P02726)	1	0	0.001
																								66	Interleukin signaling pathway (P00036)	18	0.007	0.014
																								67	Interferon-gamma signaling pathway (P00035)	8	0.003	0.006
																								68	Integrin signalling pathway (P00034)	54	0.02	0.041
																								69	Adenine and hypoxanthine salvage pathway (P02723)	2	0.001	0.002
																								70	Vitamin B6 metabolism (P02787)	1	0	0.001
																								71	Insulin/IGF pathway-protein kinase B signaling cascade (P00033)	6	0.002	0.005
																								72	Acetate utilization (P02722)	2	0.001	0.002
																								73	Insulin/IGF pathway-mitogen activated protein kinase kinase/MAP kinase cascade (P00032)	8	0.003	0.006
																								74	ATP synthesis (P02721)	4	0.001	0.003
																								75	p53 pathway feedback loops 2 (P04398)	9	0.003	0.007
																								76	Valine biosynthesis (P02785)	1	0	0.001
																								77	Inflammation mediated by chemokine and cytokine signaling pathway (P00031)	52	0.019	0.04
																								78	p53 pathway by glucose deprivation (P04397)	4	0.001	0.003
																								79	Hypoxia response via HIF activation (P00030)	6	0.002	0.005
																								80	Vitamin D metabolism and pathway (P04396)	4	0.001	0.003
																								81	Vasopressin synthesis (P04395)	1	0	0.001
																								82	Triacylglycerol metabolism (P02782)	1	0	0.001
																								83	Thyrotropin-releasing hormone receptor signaling pathway (P04394)	10	0.004	0.008
																								84	Threonine biosynthesis (P02781)	1	0	0.001
																								85	Thiamin metabolism (P02780)	1	0	0.001
																								86	Ras Pathway (P04393)	21	0.008	0.016
																								87	Oxytocin receptor mediated signaling pathway (P04391)	10	0.004	0.008
																								88	2-arachidonoylglycerol biosynthesis (P05726)	1	0	0.001
																								89	Huntington disease (P00029)	32	0.012	0.024
																								90	Heterotrimeric G-protein signaling pathway-rod outer segment phototransduction (P00028)	6	0.002	0.005
																								91	Heterotrimeric G-protein signaling pathway-Gq alpha and Go alpha mediated pathway (P00027)	16	0.006	0.012
																								92	p38 MAPK pathway (P05918)	13	0.005	0.01
																								93	Heterotrimeric G-protein signaling pathway-Gi alpha and Gs alpha mediated pathway (P00026)	20	0.007	0.015
																								94	Opioid proopiomelanocortin pathway (P05917)	9	0.003	0.007
																								95	Hedgehog signaling pathway (P00025)	5	0.002	0.004
																								96	Sulfate assimilation (P02778)	1	0	0.001
																								97	Opioid prodynorphin pathway (P05916)	8	0.003	0.006
																								98	Glycolysis (P00024)	7	0.003	0.005
																								99	Succinate to proprionate conversion (P02777)	3	0.001	0.002
																								100	Opioid proenkephalin pathway (P05915)	8	0.003	0.006
																								101	General transcription regulation (P00023)	13	0.005	0.01
																								102	Serine glycine biosynthesis (P02776)	3	0.001	0.002
																								103	Nicotine pharmacodynamics pathway (P06587)	5	0.002	0.004
																								104	General transcription by RNA polymerase I (P00022)	5	0.002	0.004
																								105	Salvage pyrimidine ribonucleotides (P02775)	1	0	0.001
																								106	Enkephalin release (P05913)	8	0.003	0.006
																								107	FGF signaling pathway (P00021)	33	0.012	0.025
																								108	Dopamine receptor mediated signaling pathway (P05912)	11	0.004	0.008
																								109	FAS signaling pathway (P00020)	9	0.003	0.007
																								110	S-adenosylmethionine biosynthesis (P02773)	1	0	0.001
																								111	Angiotensin II-stimulated signaling through G proteins and beta-arrestin (P05911)	13	0.005	0.01
																								112	Histamine H2 receptor mediated signaling pathway (P04386)	7	0.003	0.005
																								113	Pyruvate metabolism (P02772)	1	0	0.001
																								114	Histamine H1 receptor mediated signaling pathway (P04385)	10	0.004	0.008
																								115	Pyrimidine Metabolism (P02771)	2	0.001	0.002
																								116	Gamma-aminobutyric acid synthesis (P04384)	1	0	0.001
																								117	Cortocotropin releasing factor receptor signaling pathway (P04380)	9	0.003	0.007
																								118	Endothelin signaling pathway (P00019)	11	0.004	0.008
																								119	EGF receptor signaling pathway (P00018)	41	0.015	0.031
																								120	DNA replication (P00017)	7	0.003	0.005
																								121	Cytoskeletal regulation by Rho GTPase (P00016)	18	0.007	0.014
																								122	Purine metabolism (P02769)	1	0	0.001
																								123	Circadian clock system (P00015)	3	0.001	0.002
																								124	Cholesterol biosynthesis (P00014)	3	0.001	0.002
																								125	Cell cycle (P00013)	6	0.002	0.005
																								126	Phenylethylamine degradation (P02766)	1	0	0.001
																								127	Cadherin signaling pathway (P00012)	22	0.008	0.017
																								128	Beta3 adrenergic receptor signaling pathway (P04379)	8	0.003	0.006
																								129	Blood coagulation (P00011)	9	0.003	0.007
																								130	Beta2 adrenergic receptor signaling pathway (P04378)	9	0.003	0.007
																								131	B cell activation (P00010)	23	0.008	0.018
																								132	Beta1 adrenergic receptor signaling pathway (P04377)	8	0.003	0.006
																								133	5HT4 type receptor mediated signaling pathway (P04376)	8	0.003	0.006
																								134	Pentose phosphate pathway (P02762)	3	0.001	0.002
																								135	5HT3 type receptor mediated signaling pathway (P04375)	1	0	0.001
																								136	5HT2 type receptor mediated signaling pathway (P04374)	10	0.004	0.008
																								137	5HT1 type receptor mediated signaling pathway (P04373)	8	0.003	0.006
																								138	5-Hydroxytryptamine degredation (P04372)	6	0.002	0.005

## Sheet: Pregnancy_Mammary_Set
	Supp. Table: classification of milk lactation gene sets according to their possible involvement in molecular functions, biological process, cellular component, and different pathways
	Pregnancy_Mammary_Set
	Molecular Function	A*	B*	C*			Biological Process	A*	B*	C*			Cellular component	A*	B*	C*			Protein Class	A*	B*	C*			Pathway	A*	B*	C*
1	translation regulator activity (GO:0045182)	10	0.011	0.015		1	developmental process (GO:0032502)	41	0.044	0.028		1	synapse part (GO:0044456)	8	0.009	0.004		1	extracellular matrix protein (PC00102)	7	0.008	0.013		1	Toll pathway-drosophila (P06217)	1	0.001	0.002
2	transcription regulator activity (GO:0140110)	32	0.035	0.049		2	multicellular organismal process (GO:0032501)	36	0.039	0.025		2	membrane part (GO:0044425)	78	0.084	0.036		2	cytoskeletal protein (PC00085)	41	0.044	0.077		2	Axon guidance mediated by netrin (P00009)	4	0.004	0.008
3	molecular transducer activity (GO:0060089)	13	0.014	0.02		3	cellular process (GO:0009987)	408	0.441	0.28		3	membrane (GO:0016020)	151	0.163	0.069		3	transporter (PC00227)	28	0.03	0.053		3	Axon guidance mediated by Slit/Robo (P00008)	4	0.004	0.008
4	binding (GO:0005488)	279	0.302	0.425		4	reproduction (GO:0000003)	6	0.006	0.004		4	synapse (GO:0045202)	8	0.009	0.004		4	scaffold/adaptor protein (PC00226)	18	0.019	0.034		4	Axon guidance mediated by semaphorins (P00007)	5	0.005	0.01
5	structural molecule activity (GO:0005198)	58	0.063	0.088		5	cell population proliferation (GO:0008283)	7	0.008	0.005		5	organelle part (GO:0044422)	221	0.239	0.101		5	cell adhesion molecule (PC00069)	1	0.001	0.002		5	Apoptosis signaling pathway (P00006)	12	0.013	0.024
6	molecular function regulator (GO:0098772)	32	0.035	0.049		6	localization (GO:0051179)	115	0.124	0.079		6	extracellular region part (GO:0044421)	42	0.045	0.019		6	nucleic acid binding protein (PC00171)	58	0.063	0.109		6	Gonadotropin-releasing hormone receptor pathway (P06664)	14	0.015	0.028
7	catalytic activity (GO:0003824)	215	0.232	0.328		7	reproductive process (GO:0022414)	6	0.006	0.004		7	cell junction (GO:0030054)	4	0.004	0.002		7	intercellular signal molecule (PC00207)	9	0.01	0.017		7	Angiogenesis (P00005)	13	0.014	0.026
8	transporter activity (GO:0005215)	17	0.018	0.026		8	multi-organism process (GO:0051704)	8	0.009	0.005		8	membrane-enclosed lumen (GO:0031974)	62	0.067	0.028		8	protein-binding activity modulator (PC00095)	42	0.045	0.079		8	Alzheimer disease-presenilin pathway (P00004)	8	0.009	0.016
						9	biological adhesion (GO:0022610)	9	0.01	0.006		9	protein-containing complex (GO:0032991)	223	0.241	0.102		9	calcium-binding protein (PC00060)	12	0.013	0.023		9	Alzheimer disease-amyloid secretase pathway (P00003)	4	0.004	0.008
						10	immune system process (GO:0002376)	11	0.012	0.008		10	supramolecular complex (GO:0099080)	17	0.018	0.008		10	gene-specific transcriptional regulator (PC00264)	38	0.041	0.072		10	Alpha adrenergic receptor signaling pathway (P00002)	1	0.001	0.002
						11	cellular component organization or biogenesis (GO:0071840)	165	0.178	0.113		11	extracellular region (GO:0005576)	42	0.045	0.019		11	defense/immunity protein (PC00090)	2	0.002	0.004		11	Methylmalonyl pathway (P02755)	1	0.001	0.002
						12	biological regulation (GO:0065007)	188	0.203	0.129		12	cell (GO:0005623)	484	0.523	0.221		12	translational protein (PC00263)	68	0.074	0.128		12	Adrenaline and noradrenaline biosynthesis (P00001)	1	0.001	0.002
						13	growth (GO:0040007)	5	0.005	0.003		13	cell part (GO:0044464)	484	0.523	0.221		13	metabolite interconversion enzyme (PC00262)	83	0.09	0.157		13	CCKR signaling map (P06959)	16	0.017	0.032
	A*: Number of genes					14	signaling (GO:0023052)	55	0.059	0.038		14	organelle (GO:0043226)	364	0.394	0.166		14	protein modifying enzyme (PC00260)	43	0.046	0.081		14	Ubiquitin proteasome pathway (P00060)	8	0.009	0.016
	B*: Percent of gene hit against total number of genes (1,383)					15	metabolic process (GO:0008152)	284	0.307	0.195								15	chromatin/chromatin-binding, or -regulatory protein (PC00077)	12	0.013	0.023		15	Leucine biosynthesis (P02749)	1	0.001	0.002
	C*: Percent of gene hit against total number of Function hits					16	response to stimulus (GO:0050896)	92	0.099	0.063								16	transfer/carrier protein (PC00219)	12	0.013	0.023		16	p53 pathway (P00059)	5	0.005	0.01
						17	biological phase (GO:0044848)	1	0.001	0.001								17	membrane traffic protein (PC00150)	31	0.034	0.058		17	Wnt signaling pathway (P00057)	18	0.019	0.036
						18	behavior (GO:0007610)	1	0.001	0.001								18	chaperone (PC00072)	12	0.013	0.023		18	Heme biosynthesis (P02746)	1	0.001	0.002
						19	locomotion (GO:0040011)	18	0.019	0.012								19	cell junction protein (PC00070)	2	0.002	0.004		19	VEGF signaling pathway (P00056)	6	0.006	0.012
																		20	storage protein (PC00210)	5	0.005	0.009		20	Transcription regulation by bZIP transcription factor (P00055)	3	0.003	0.006
																		21	transmembrane signal receptor (PC00197)	6	0.006	0.011		21	Fructose galactose metabolism (P02744)	2	0.002	0.004
																								22	Toll receptor signaling pathway (P00054)	5	0.005	0.01
																								23	T cell activation (P00053)	12	0.013	0.024
																								24	TGF-beta signaling pathway (P00052)	4	0.004	0.008
																								25	TCA cycle (P00051)	3	0.003	0.006
																								26	De novo pyrimidine ribonucleotides biosythesis (P02740)	1	0.001	0.002
																								27	De novo pyrimidine deoxyribonucleotide biosynthesis (P02739)	1	0.001	0.002
																								28	Parkinson disease (P00049)	12	0.013	0.024
																								29	De novo purine biosynthesis (P02738)	4	0.004	0.008
																								30	PI3 kinase pathway (P00048)	2	0.002	0.004
																								31	PDGF signaling pathway (P00047)	10	0.011	0.02
																								32	Oxidative stress response (P00046)	8	0.009	0.016
																								33	Notch signaling pathway (P00045)	3	0.003	0.006
																								34	Nicotinic acetylcholine receptor signaling pathway (P00044)	6	0.006	0.012
																								35	Muscarinic acetylcholine receptor 2 and 4 signaling pathway (P00043)	3	0.003	0.006
																								36	Muscarinic acetylcholine receptor 1 and 3 signaling pathway (P00042)	4	0.004	0.008
																								37	Metabotropic glutamate receptor group I pathway (P00041)	1	0.001	0.002
																								38	Metabotropic glutamate receptor group II pathway (P00040)	3	0.003	0.006
																								39	GABA-B receptor II signaling (P05731)	2	0.002	0.004
																								40	Endogenous cannabinoid signaling (P05730)	1	0.001	0.002
																								41	Metabotropic glutamate receptor group III pathway (P00039)	4	0.004	0.008
																								42	JAK/STAT signaling pathway (P00038)	1	0.001	0.002
																								43	Ionotropic glutamate receptor pathway (P00037)	2	0.002	0.004
																								44	Interleukin signaling pathway (P00036)	5	0.005	0.01
																								45	Interferon-gamma signaling pathway (P00035)	1	0.001	0.002
																								46	Xanthine and guanine salvage pathway (P02788)	1	0.001	0.002
																								47	Adenine and hypoxanthine salvage pathway (P02723)	2	0.002	0.004
																								48	Integrin signalling pathway (P00034)	19	0.021	0.038
																								49	Insulin/IGF pathway-protein kinase B signaling cascade (P00033)	3	0.003	0.006
																								50	ATP synthesis (P02721)	3	0.003	0.006
																								51	Insulin/IGF pathway-mitogen activated protein kinase kinase/MAP kinase cascade (P00032)	4	0.004	0.008
																								52	p53 pathway feedback loops 2 (P04398)	3	0.003	0.006
																								53	Inflammation mediated by chemokine and cytokine signaling pathway (P00031)	19	0.021	0.038
																								54	p53 pathway by glucose deprivation (P04397)	1	0.001	0.002
																								55	Hypoxia response via HIF activation (P00030)	4	0.004	0.008
																								56	Vitamin D metabolism and pathway (P04396)	2	0.002	0.004
																								57	Vasopressin synthesis (P04395)	2	0.002	0.004
																								58	Thyrotropin-releasing hormone receptor signaling pathway (P04394)	4	0.004	0.008
																								59	Ras Pathway (P04393)	11	0.012	0.022
																								60	Oxytocin receptor mediated signaling pathway (P04391)	4	0.004	0.008
																								61	Huntington disease (P00029)	18	0.019	0.036
																								62	Heterotrimeric G-protein signaling pathway-rod outer segment phototransduction (P00028)	2	0.002	0.004
																								63	Heterotrimeric G-protein signaling pathway-Gq alpha and Go alpha mediated pathway (P00027)	7	0.008	0.014
																								64	p38 MAPK pathway (P05918)	4	0.004	0.008
																								65	Heterotrimeric G-protein signaling pathway-Gi alpha and Gs alpha mediated pathway (P00026)	9	0.01	0.018
																								66	Opioid proopiomelanocortin pathway (P05917)	4	0.004	0.008
																								67	Hedgehog signaling pathway (P00025)	1	0.001	0.002
																								68	Opioid prodynorphin pathway (P05916)	3	0.003	0.006
																								69	Glycolysis (P00024)	5	0.005	0.01
																								70	Succinate to proprionate conversion (P02777)	1	0.001	0.002
																								71	Opioid proenkephalin pathway (P05915)	3	0.003	0.006
																								72	General transcription regulation (P00023)	3	0.003	0.006
																								73	Nicotine pharmacodynamics pathway (P06587)	2	0.002	0.004
																								74	Salvage pyrimidine ribonucleotides (P02775)	1	0.001	0.002
																								75	Enkephalin release (P05913)	4	0.004	0.008
																								76	FGF signaling pathway (P00021)	13	0.014	0.026
																								77	Dopamine receptor mediated signaling pathway (P05912)	3	0.003	0.006
																								78	FAS signaling pathway (P00020)	5	0.005	0.01
																								79	Angiotensin II-stimulated signaling through G proteins and beta-arrestin (P05911)	6	0.006	0.012
																								80	Histamine H2 receptor mediated signaling pathway (P04386)	4	0.004	0.008
																								81	Pyruvate metabolism (P02772)	1	0.001	0.002
																								82	Histamine H1 receptor mediated signaling pathway (P04385)	3	0.003	0.006
																								83	Cortocotropin releasing factor receptor signaling pathway (P04380)	6	0.006	0.012
																								84	Endothelin signaling pathway (P00019)	5	0.005	0.01
																								85	EGF receptor signaling pathway (P00018)	12	0.013	0.024
																								86	DNA replication (P00017)	1	0.001	0.002
																								87	Cytoskeletal regulation by Rho GTPase (P00016)	12	0.013	0.024
																								88	Purine metabolism (P02769)	1	0.001	0.002
																								89	Circadian clock system (P00015)	1	0.001	0.002
																								90	Cell cycle (P00013)	2	0.002	0.004
																								91	Cadherin signaling pathway (P00012)	5	0.005	0.01
																								92	Beta3 adrenergic receptor signaling pathway (P04379)	5	0.005	0.01
																								93	Blood coagulation (P00011)	2	0.002	0.004
																								94	Beta2 adrenergic receptor signaling pathway (P04378)	5	0.005	0.01
																								95	B cell activation (P00010)	11	0.012	0.022
																								96	Beta1 adrenergic receptor signaling pathway (P04377)	5	0.005	0.01
																								97	5HT4 type receptor mediated signaling pathway (P04376)	5	0.005	0.01
																								98	Pentose phosphate pathway (P02762)	2	0.002	0.004
																								99	5HT3 type receptor mediated signaling pathway (P04375)	1	0.001	0.002
																								100	5HT2 type receptor mediated signaling pathway (P04374)	4	0.004	0.008
																								101	5HT1 type receptor mediated signaling pathway (P04373)	2	0.002	0.004
																								102	5-Hydroxytryptamine degredation (P04372)	2	0.002	0.004

## Sheet: Lactation_Mammary_Set
	Supp. Table: classification of milk lactation gene sets according to their possible involvement in molecular functions, biological process, cellular component, and different pathways
	Lactation_Mammary_Set
	Molecular Function	A*	B*	C*			Biological Process	A*	B*	C*			Cellular component	A*	B*	C*			Protein Class	A*	B*	C*			Pathway	A*	B*	C*
1	translation regulator activity (GO:0045182)	31	0.014	0.021		1	developmental process (GO:0032502)	86	0.039	0.025		1	synapse part (GO:0044456)	17	0.008	0.004		1	extracellular matrix protein (PC00102)	17	0.008	0.014		1	Toll pathway-drosophila (P06217)	2	0.001	0.002
2	transcription regulator activity (GO:0140110)	67	0.03	0.046		2	multicellular organismal process (GO:0032501)	68	0.031	0.02		2	membrane part (GO:0044425)	205	0.092	0.043		2	cytoskeletal protein (PC00085)	71	0.032	0.058		2	SCW signaling pathway (P06216)	1	0	0.001
3	molecular transducer activity (GO:0060089)	33	0.015	0.023		3	cellular process (GO:0009987)	970	0.435	0.287		3	membrane (GO:0016020)	385	0.173	0.08		3	transporter (PC00227)	65	0.029	0.053		3	MYO signaling pathway (P06215)	2	0.001	0.002
4	binding (GO:0005488)	576	0.259	0.397		4	reproduction (GO:0000003)	7	0.003	0.002		4	synapse (GO:0045202)	17	0.008	0.004		4	scaffold/adaptor protein (PC00226)	50	0.022	0.041		4	GBB signaling pathway (P06214)	2	0.001	0.002
5	structural molecule activity (GO:0005198)	59	0.026	0.041		5	cell population proliferation (GO:0008283)	11	0.005	0.003		5	organelle part (GO:0044422)	433	0.194	0.09		5	cell adhesion molecule (PC00069)	5	0.002	0.004		5	DPP signaling pathway (P06213)	1	0	0.001
6	molecular function regulator (GO:0098772)	68	0.031	0.047		6	localization (GO:0051179)	263	0.118	0.078		6	extracellular region part (GO:0044421)	72	0.032	0.015		6	nucleic acid binding protein (PC00171)	153	0.069	0.124		6	DPP-SCW signaling pathway (P06212)	1	0	0.001
7	catalytic activity (GO:0003824)	554	0.249	0.382		7	reproductive process (GO:0022414)	7	0.003	0.002		7	cell junction (GO:0030054)	17	0.008	0.004		7	intercellular signal molecule (PC00207)	24	0.011	0.019		7	BMP/activin signaling pathway-drosophila (P06211)	2	0.001	0.002
8	transporter activity (GO:0005215)	62	0.028	0.043		8	multi-organism process (GO:0051704)	9	0.004	0.003		8	membrane-enclosed lumen (GO:0031974)	128	0.057	0.027		8	protein-binding activity modulator (PC00095)	86	0.039	0.07		8	Activin beta signaling pathway (P06210)	1	0	0.001
		1450	0.652	1		9	biological adhesion (GO:0022610)	21	0.009	0.006		9	protein-containing complex (GO:0032991)	416	0.187	0.086		9	calcium-binding protein (PC00060)	13	0.006	0.011		9	Axon guidance mediated by netrin (P00009)	3	0.001	0.003
						10	immune system process (GO:0002376)	25	0.011	0.007		10	supramolecular complex (GO:0099080)	27	0.012	0.006		10	gene-specific transcriptional regulator (PC00264)	72	0.032	0.058		10	Axon guidance mediated by Slit/Robo (P00008)	3	0.001	0.003
						11	cellular component organization or biogenesis (GO:0071840)	313	0.14	0.093		11	extracellular region (GO:0005576)	72	0.032	0.015		11	defense/immunity protein (PC00090)	11	0.005	0.009		11	Axon guidance mediated by semaphorins (P00007)	4	0.002	0.004
						12	biological regulation (GO:0065007)	442	0.198	0.131		12	cell (GO:0005623)	1114	0.5	0.232		12	translational protein (PC00263)	95	0.043	0.077		12	Apoptosis signaling pathway (P00006)	22	0.01	0.024
	A*: Number of genes					13	growth (GO:0040007)	7	0.003	0.002		13	cell part (GO:0044464)	1114	0.5	0.232		13	metabolite interconversion enzyme (PC00262)	235	0.105	0.191		13	Pyridoxal-5-phosphate biosynthesis (P02759)	1	0	0.001
	B*: Percent of gene hit against total number of genes (3,111)					14	signaling (GO:0023052)	155	0.07	0.046		14	organelle (GO:0043226)	795	0.357	0.165		14	protein modifying enzyme (PC00260)	149	0.067	0.121		14	Gonadotropin-releasing hormone receptor pathway (P06664)	39	0.018	0.042
	C*: Percent of gene hit against total number of Function hits					15	metabolic process (GO:0008152)	701	0.315	0.208								15	chromatin/chromatin-binding, or -regulatory protein (PC00077)	25	0.011	0.02		15	Angiogenesis (P00005)	20	0.009	0.022
						16	response to stimulus (GO:0050896)	246	0.11	0.073								16	transfer/carrier protein (PC00219)	12	0.005	0.01		16	Alzheimer disease-presenilin pathway (P00004)	11	0.005	0.012
						17	pigmentation (GO:0043473)	1	0	0								17	membrane traffic protein (PC00150)	86	0.039	0.07		17	Alzheimer disease-amyloid secretase pathway (P00003)	9	0.004	0.01
						18	biomineralization (GO:0110148)	1	0	0								18	chaperone (PC00072)	24	0.011	0.019		18	N-acetylglucosamine metabolism (P02756)	3	0.001	0.003
						19	biological phase (GO:0044848)	1	0	0								19	cell junction protein (PC00070)	8	0.004	0.006		19	Alpha adrenergic receptor signaling pathway (P00002)	1	0	0.001
						20	behavior (GO:0007610)	1	0	0								20	structural protein (PC00211)	7	0.003	0.006		20	Methylmalonyl pathway (P02755)	4	0.002	0.004
						21	rhythmic process (GO:0048511)	2	0.001	0.001								21	storage protein (PC00210)	5	0.002	0.004		21	Adrenaline and noradrenaline biosynthesis (P00001)	1	0	0.001
						22	locomotion (GO:0040011)	40	0.018	0.012								22	transmembrane signal receptor (PC00197)	20	0.009	0.016		22	Methylcitrate cycle (P02754)	2	0.001	0.002
																								23	Mannose metabolism (P02752)	4	0.002	0.004
																								24	CCKR signaling map (P06959)	19	0.009	0.021
																								25	Ubiquitin proteasome pathway (P00060)	24	0.011	0.026
																								26	ALP23B signaling pathway (P06209)	1	0	0.001
																								27	Leucine biosynthesis (P02749)	1	0	0.001
																								28	p53 pathway (P00059)	12	0.005	0.013
																								29	Isoleucine biosynthesis (P02748)	1	0	0.001
																								30	mRNA splicing (P00058)	2	0.001	0.002
																								31	Wnt signaling pathway (P00057)	24	0.011	0.026
																								32	Heme biosynthesis (P02746)	5	0.002	0.005
																								33	VEGF signaling pathway (P00056)	8	0.004	0.009
																								34	Glutamine glutamate conversion (P02745)	1	0	0.001
																								35	Transcription regulation by bZIP transcription factor (P00055)	11	0.005	0.012
																								36	Fructose galactose metabolism (P02744)	4	0.002	0.004
																								37	Toll receptor signaling pathway (P00054)	12	0.005	0.013
																								38	Formyltetrahydroformate biosynthesis (P02743)	2	0.001	0.002
																								39	Tetrahydrofolate biosynthesis (P02742)	2	0.001	0.002
																								40	T cell activation (P00053)	9	0.004	0.01
																								41	TGF-beta signaling pathway (P00052)	15	0.007	0.016
																								42	Flavin biosynthesis (P02741)	1	0	0.001
																								43	TCA cycle (P00051)	4	0.002	0.004
																								44	De novo pyrimidine ribonucleotides biosythesis (P02740)	2	0.001	0.002
																								45	Plasminogen activating cascade (P00050)	3	0.001	0.003
																								46	De novo pyrimidine deoxyribonucleotide biosynthesis (P02739)	1	0	0.001
																								47	Parkinson disease (P00049)	29	0.013	0.032
																								48	De novo purine biosynthesis (P02738)	5	0.002	0.005
																								49	PI3 kinase pathway (P00048)	10	0.004	0.011
																								50	PDGF signaling pathway (P00047)	20	0.009	0.022
																								51	Oxidative stress response (P00046)	12	0.005	0.013
																								52	Notch signaling pathway (P00045)	2	0.001	0.002
																								53	Nicotinic acetylcholine receptor signaling pathway (P00044)	9	0.004	0.01
																								54	Muscarinic acetylcholine receptor 2 and 4 signaling pathway (P00043)	8	0.004	0.009
																								55	Muscarinic acetylcholine receptor 1 and 3 signaling pathway (P00042)	5	0.002	0.005
																								56	Metabotropic glutamate receptor group I pathway (P00041)	1	0	0.001
																								57	Asparagine and aspartate biosynthesis (P02730)	2	0.001	0.002
																								58	Metabotropic glutamate receptor group II pathway (P00040)	7	0.003	0.008
																								59	GABA-B receptor II signaling (P05731)	6	0.003	0.007
																								60	Endogenous cannabinoid signaling (P05730)	4	0.002	0.004
																								61	Metabotropic glutamate receptor group III pathway (P00039)	8	0.004	0.009
																								62	JAK/STAT signaling pathway (P00038)	3	0.001	0.003
																								63	Androgen/estrogene/progesterone biosynthesis (P02727)	2	0.001	0.002
																								64	Ionotropic glutamate receptor pathway (P00037)	2	0.001	0.002
																								65	Interleukin signaling pathway (P00036)	8	0.004	0.009
																								66	Interferon-gamma signaling pathway (P00035)	8	0.004	0.009
																								67	Adenine and hypoxanthine salvage pathway (P02723)	1	0	0.001
																								68	Integrin signalling pathway (P00034)	40	0.018	0.043
																								69	Vitamin B6 metabolism (P02787)	2	0.001	0.002
																								70	Acetate utilization (P02722)	2	0.001	0.002
																								71	Insulin/IGF pathway-protein kinase B signaling cascade (P00033)	5	0.002	0.005
																								72	ATP synthesis (P02721)	5	0.002	0.005
																								73	Insulin/IGF pathway-mitogen activated protein kinase kinase/MAP kinase cascade (P00032)	5	0.002	0.005
																								74	p53 pathway feedback loops 2 (P04398)	6	0.003	0.007
																								75	Inflammation mediated by chemokine and cytokine signaling pathway (P00031)	31	0.014	0.034
																								76	p53 pathway by glucose deprivation (P04397)	7	0.003	0.008
																								77	Tyrosine biosynthesis (P02784)	1	0	0.001
																								78	Hypoxia response via HIF activation (P00030)	4	0.002	0.004
																								79	Vitamin D metabolism and pathway (P04396)	4	0.002	0.004
																								80	Vasopressin synthesis (P04395)	5	0.002	0.005
																								81	Thyrotropin-releasing hormone receptor signaling pathway (P04394)	4	0.002	0.004
																								82	Ras Pathway (P04393)	15	0.007	0.016
																								83	Oxytocin receptor mediated signaling pathway (P04391)	5	0.002	0.005
																								84	2-arachidonoylglycerol biosynthesis (P05726)	1	0	0.001
																								85	Huntington disease (P00029)	26	0.012	0.028
																								86	Heterotrimeric G-protein signaling pathway-rod outer segment phototransduction (P00028)	2	0.001	0.002
																								87	Heterotrimeric G-protein signaling pathway-Gq alpha and Go alpha mediated pathway (P00027)	12	0.005	0.013
																								88	p38 MAPK pathway (P05918)	11	0.005	0.012
																								89	Heterotrimeric G-protein signaling pathway-Gi alpha and Gs alpha mediated pathway (P00026)	16	0.007	0.017
																								90	Opioid proopiomelanocortin pathway (P05917)	5	0.002	0.005
																								91	Hedgehog signaling pathway (P00025)	4	0.002	0.004
																								92	Sulfate assimilation (P02778)	2	0.001	0.002
																								93	Opioid prodynorphin pathway (P05916)	6	0.003	0.007
																								94	Glycolysis (P00024)	7	0.003	0.008
																								95	Succinate to proprionate conversion (P02777)	4	0.002	0.004
																								96	Opioid proenkephalin pathway (P05915)	5	0.002	0.005
																								97	General transcription regulation (P00023)	6	0.003	0.007
																								98	Serine glycine biosynthesis (P02776)	5	0.002	0.005
																								99	Nicotine pharmacodynamics pathway (P06587)	6	0.003	0.007
																								100	General transcription by RNA polymerase I (P00022)	1	0	0.001
																								101	Salvage pyrimidine ribonucleotides (P02775)	2	0.001	0.002
																								102	Enkephalin release (P05913)	7	0.003	0.008
																								103	FGF signaling pathway (P00021)	23	0.01	0.025
																								104	Dopamine receptor mediated signaling pathway (P05912)	10	0.004	0.011
																								105	FAS signaling pathway (P00020)	7	0.003	0.008
																								106	S-adenosylmethionine biosynthesis (P02773)	1	0	0.001
																								107	Angiotensin II-stimulated signaling through G proteins and beta-arrestin (P05911)	7	0.003	0.008
																								108	Histamine H2 receptor mediated signaling pathway (P04386)	5	0.002	0.005
																								109	Pyruvate metabolism (P02772)	2	0.001	0.002
																								110	Histamine H1 receptor mediated signaling pathway (P04385)	4	0.002	0.004
																								111	Pyrimidine Metabolism (P02771)	2	0.001	0.002
																								112	Pyridoxal phosphate salvage pathway (P02770)	1	0	0.001
																								113	Cortocotropin releasing factor receptor signaling pathway (P04380)	4	0.002	0.004
																								114	Endothelin signaling pathway (P00019)	6	0.003	0.007
																								115	EGF receptor signaling pathway (P00018)	25	0.011	0.027
																								116	DNA replication (P00017)	7	0.003	0.008
																								117	Cytoskeletal regulation by Rho GTPase (P00016)	13	0.006	0.014
																								118	Purine metabolism (P02769)	2	0.001	0.002
																								119	Proline biosynthesis (P02768)	1	0	0.001
																								120	Cholesterol biosynthesis (P00014)	6	0.003	0.007
																								121	Cell cycle (P00013)	6	0.003	0.007
																								122	Cadherin signaling pathway (P00012)	10	0.004	0.011
																								123	Beta3 adrenergic receptor signaling pathway (P04379)	4	0.002	0.004
																								124	Blood coagulation (P00011)	6	0.003	0.007
																								125	Beta2 adrenergic receptor signaling pathway (P04378)	6	0.003	0.007
																								126	B cell activation (P00010)	11	0.005	0.012
																								127	Beta1 adrenergic receptor signaling pathway (P04377)	5	0.002	0.005
																								128	5HT4 type receptor mediated signaling pathway (P04376)	4	0.002	0.004
																								129	Pentose phosphate pathway (P02762)	5	0.002	0.005
																								130	5HT2 type receptor mediated signaling pathway (P04374)	4	0.002	0.004
																								131	5HT1 type receptor mediated signaling pathway (P04373)	6	0.003	0.007
																								132	5-Hydroxytryptamine degredation (P04372)	3	0.001	0.003

## Sheet: Involution_Mammary_Set
	Supp. Table: classification of milk lactation gene sets according to their possible involvement in molecular functions, biological process, cellular component, and different pathways
	Involution_Mammary_Set
	Molecular Function	A*	B*	C*			Biological Process	A*	B*	C*			Cellular component	A*	B*	C*			Protein Class	A*	B*	C*			Pathway	A*	B*	C*
1	translation regulator activity (GO:0045182)	7	0.011	0.017		1	cellular component organization or biogenesis (GO:0071840)	105	0.168	0.109		1	synapse part (GO:0044456)	3	0.005	0.002		1	extracellular matrix protein (PC00102)	11	0.018	0.031		1	Axon guidance mediated by netrin (P00009)	1	0.002	0.003
2	transcription regulator activity (GO:0140110)	26	0.042	0.064		2	cellular process (GO:0009987)	258	0.412	0.269		2	membrane part (GO:0044425)	54	0.086	0.041		2	cytoskeletal protein (PC00085)	30	0.048	0.084		2	Axon guidance mediated by Slit/Robo (P00008)	3	0.005	0.009
3	molecular transducer activity (GO:0060089)	11	0.018	0.027		3	reproductive process (GO:0022414)	3	0.005	0.003		3	membrane (GO:0016020)	102	0.163	0.078		3	transporter (PC00227)	12	0.019	0.034		3	Axon guidance mediated by semaphorins (P00007)	1	0.002	0.003
4	binding (GO:0005488)	171	0.273	0.421		4	multi-organism process (GO:0051704)	5	0.008	0.005		4	synapse (GO:0045202)	4	0.006	0.003		4	scaffold/adaptor protein (PC00226)	16	0.026	0.045		4	Apoptosis signaling pathway (P00006)	7	0.011	0.022
5	structural molecule activity (GO:0005198)	20	0.032	0.049		5	localization (GO:0051179)	76	0.121	0.079		5	organelle part (GO:0044422)	121	0.193	0.093		5	cell adhesion molecule (PC00069)	5	0.008	0.014		5	Gonadotropin-releasing hormone receptor pathway (P06664)	13	0.021	0.04
6	molecular function regulator (GO:0098772)	21	0.034	0.052		6	reproduction (GO:0000003)	3	0.005	0.003		6	extracellular region part (GO:0044421)	28	0.045	0.021		6	nucleic acid binding protein (PC00171)	40	0.064	0.112		6	Angiogenesis (P00005)	6	0.01	0.018
7	catalytic activity (GO:0003824)	136	0.217	0.335		7	biological regulation (GO:0065007)	134	0.214	0.14		7	cell junction (GO:0030054)	5	0.008	0.004		7	intercellular signal molecule (PC00207)	6	0.01	0.017		7	Alzheimer disease-presenilin pathway (P00004)	8	0.013	0.025
8	transporter activity (GO:0005215)	14	0.022	0.034		8	response to stimulus (GO:0050896)	61	0.097	0.064		8	membrane-enclosed lumen (GO:0031974)	39	0.062	0.03		8	protein-binding activity modulator (PC00095)	27	0.043	0.076		8	Alzheimer disease-amyloid secretase pathway (P00003)	1	0.002	0.003
						9	signaling (GO:0023052)	40	0.064	0.042		9	protein-containing complex (GO:0032991)	112	0.179	0.086		9	calcium-binding protein (PC00060)	7	0.011	0.02		9	N-acetylglucosamine metabolism (P02756)	1	0.002	0.003
						10	developmental process (GO:0032502)	36	0.058	0.038		10	supramolecular complex (GO:0099080)	9	0.014	0.007		10	gene-specific transcriptional regulator (PC00264)	22	0.035	0.062		10	Methylmalonyl pathway (P02755)	1	0.002	0.003
						11	multicellular organismal process (GO:0032501)	28	0.045	0.029		11	extracellular region (GO:0005576)	28	0.045	0.021		11	defense/immunity protein (PC00090)	2	0.003	0.006		11	Methylcitrate cycle (P02754)	1	0.002	0.003
	A*: Number of genes					12	locomotion (GO:0040011)	15	0.024	0.016		12	cell (GO:0005623)	292	0.466	0.224		12	translational protein (PC00263)	30	0.048	0.084		12	CCKR signaling map (P06959)	10	0.016	0.031
	B*: Percent of gene hit against total number of genes (867)					13	biological adhesion (GO:0022610)	9	0.014	0.009		13	cell part (GO:0044464)	292	0.466	0.224		13	metabolite interconversion enzyme (PC00262)	63	0.101	0.176		13	Ubiquitin proteasome pathway (P00060)	4	0.006	0.012
	C*: Percent of gene hit against total number of Function hits					14	metabolic process (GO:0008152)	170	0.272	0.177		14	organelle (GO:0043226)	215	0.343	0.165		14	protein modifying enzyme (PC00260)	35	0.056	0.098		14	p53 pathway (P00059)	3	0.005	0.009
						15	growth (GO:0040007)	6	0.01	0.006								15	chromatin/chromatin-binding, or -regulatory protein (PC00077)	10	0.016	0.028		15	Wnt signaling pathway (P00057)	11	0.018	0.034
						16	cell population proliferation (GO:0008283)	6	0.01	0.006								16	transfer/carrier protein (PC00219)	7	0.011	0.02		16	VEGF signaling pathway (P00056)	2	0.003	0.006
						17	immune system process (GO:0002376)	5	0.008	0.005								17	membrane traffic protein (PC00150)	19	0.03	0.053		17	Glutamine glutamate conversion (P02745)	1	0.002	0.003
																		18	chaperone (PC00072)	6	0.01	0.017		18	Transcription regulation by bZIP transcription factor (P00055)	2	0.003	0.006
																		19	cell junction protein (PC00070)	2	0.003	0.006		19	Fructose galactose metabolism (P02744)	2	0.003	0.006
																		20	structural protein (PC00211)	2	0.003	0.006		20	Toll receptor signaling pathway (P00054)	4	0.006	0.012
																		21	transmembrane signal receptor (PC00197)	5	0.008	0.014		21	T cell activation (P00053)	7	0.011	0.022
																								22	TGF-beta signaling pathway (P00052)	3	0.005	0.009
																								23	TCA cycle (P00051)	2	0.003	0.006
																								24	De novo pyrimidine deoxyribonucleotide biosynthesis (P02739)	1	0.002	0.003
																								25	Parkinson disease (P00049)	5	0.008	0.015
																								26	De novo purine biosynthesis (P02738)	1	0.002	0.003
																								27	PI3 kinase pathway (P00048)	2	0.003	0.006
																								28	PDGF signaling pathway (P00047)	11	0.018	0.034
																								29	Oxidative stress response (P00046)	4	0.006	0.012
																								30	Notch signaling pathway (P00045)	4	0.006	0.012
																								31	Nicotinic acetylcholine receptor signaling pathway (P00044)	5	0.008	0.015
																								32	Muscarinic acetylcholine receptor 2 and 4 signaling pathway (P00043)	3	0.005	0.009
																								33	Muscarinic acetylcholine receptor 1 and 3 signaling pathway (P00042)	2	0.003	0.006
																								34	Metabotropic glutamate receptor group I pathway (P00041)	1	0.002	0.003
																								35	Metabotropic glutamate receptor group II pathway (P00040)	3	0.005	0.009
																								36	GABA-B receptor II signaling (P05731)	3	0.005	0.009
																								37	Endogenous cannabinoid signaling (P05730)	1	0.002	0.003
																								38	Metabotropic glutamate receptor group III pathway (P00039)	3	0.005	0.009
																								39	Androgen/estrogene/progesterone biosynthesis (P02727)	1	0.002	0.003
																								40	JAK/STAT signaling pathway (P00038)	1	0.002	0.003
																								41	Ionotropic glutamate receptor pathway (P00037)	3	0.005	0.009
																								42	Interleukin signaling pathway (P00036)	5	0.008	0.015
																								43	Adenine and hypoxanthine salvage pathway (P02723)	1	0.002	0.003
																								44	Integrin signalling pathway (P00034)	26	0.042	0.08
																								45	Insulin/IGF pathway-protein kinase B signaling cascade (P00033)	1	0.002	0.003
																								46	p53 pathway feedback loops 2 (P04398)	2	0.003	0.006
																								47	Inflammation mediated by chemokine and cytokine signaling pathway (P00031)	17	0.027	0.052
																								48	p53 pathway by glucose deprivation (P04397)	1	0.002	0.003
																								49	Hypoxia response via HIF activation (P00030)	3	0.005	0.009
																								50	Thyrotropin-releasing hormone receptor signaling pathway (P04394)	2	0.003	0.006
																								51	Ras Pathway (P04393)	3	0.005	0.009
																								52	Oxytocin receptor mediated signaling pathway (P04391)	2	0.003	0.006
																								53	Huntington disease (P00029)	12	0.019	0.037
																								54	Heterotrimeric G-protein signaling pathway-rod outer segment phototransduction (P00028)	2	0.003	0.006
																								55	Heterotrimeric G-protein signaling pathway-Gq alpha and Go alpha mediated pathway (P00027)	3	0.005	0.009
																								56	p38 MAPK pathway (P05918)	2	0.003	0.006
																								57	Heterotrimeric G-protein signaling pathway-Gi alpha and Gs alpha mediated pathway (P00026)	5	0.008	0.015
																								58	Opioid proopiomelanocortin pathway (P05917)	2	0.003	0.006
																								59	Opioid prodynorphin pathway (P05916)	2	0.003	0.006
																								60	Glycolysis (P00024)	4	0.006	0.012
																								61	Succinate to proprionate conversion (P02777)	1	0.002	0.003
																								62	Opioid proenkephalin pathway (P05915)	2	0.003	0.006
																								63	General transcription regulation (P00023)	2	0.003	0.006
																								64	Serine glycine biosynthesis (P02776)	2	0.003	0.006
																								65	Nicotine pharmacodynamics pathway (P06587)	3	0.005	0.009
																								66	Enkephalin release (P05913)	2	0.003	0.006
																								67	FGF signaling pathway (P00021)	6	0.01	0.018
																								68	Dopamine receptor mediated signaling pathway (P05912)	6	0.01	0.018
																								69	FAS signaling pathway (P00020)	4	0.006	0.012
																								70	S-adenosylmethionine biosynthesis (P02773)	1	0.002	0.003
																								71	Angiotensin II-stimulated signaling through G proteins and beta-arrestin (P05911)	2	0.003	0.006
																								72	Histamine H2 receptor mediated signaling pathway (P04386)	2	0.003	0.006
																								73	Pyruvate metabolism (P02772)	2	0.003	0.006
																								74	Histamine H1 receptor mediated signaling pathway (P04385)	1	0.002	0.003
																								75	Pyrimidine Metabolism (P02771)	1	0.002	0.003
																								76	Cortocotropin releasing factor receptor signaling pathway (P04380)	2	0.003	0.006
																								77	Endothelin signaling pathway (P00019)	3	0.005	0.009
																								78	EGF receptor signaling pathway (P00018)	6	0.01	0.018
																								79	DNA replication (P00017)	1	0.002	0.003
																								80	Cytoskeletal regulation by Rho GTPase (P00016)	5	0.008	0.015
																								81	Purine metabolism (P02769)	1	0.002	0.003
																								82	Cadherin signaling pathway (P00012)	4	0.006	0.012
																								83	Beta3 adrenergic receptor signaling pathway (P04379)	2	0.003	0.006
																								84	Blood coagulation (P00011)	2	0.003	0.006
																								85	Beta2 adrenergic receptor signaling pathway (P04378)	3	0.005	0.009
																								86	B cell activation (P00010)	3	0.005	0.009
																								87	Beta1 adrenergic receptor signaling pathway (P04377)	3	0.005	0.009
																								88	5HT4 type receptor mediated signaling pathway (P04376)	2	0.003	0.006
																								89	Pentose phosphate pathway (P02762)	1	0.002	0.003
																								90	5HT3 type receptor mediated signaling pathway (P04375)	1	0.002	0.003
																								91	5HT2 type receptor mediated signaling pathway (P04374)	2	0.003	0.006
																								92	5HT1 type receptor mediated signaling pathway (P04373)	2	0.003	0.006
																								93	5-Hydroxytryptamine degredation (P04372)	2	0.003	0.006

## Sheet: Mastitis_Mammary_Set
	Supp. Table: classification of milk lactation gene sets according to their possible involvement in molecular functions, biological process, cellular component, and different pathways
	Mastitis_Mammary_Set
	Molecular Function	A*	B*	C*			Biological Process	A*	B*	C*			Cellular component	A*	B*	C*			Protein Class	A*	B*	C*			Pathway	A*	B*	C*
1	translation regulator activity (GO:0045182)	5	0.009	0.013		1	cellular component organization or biogenesis (GO:0071840)	88	0.151	0.1		1	synapse part (GO:0044456)	2	0.003	0.001		1	extracellular matrix protein (PC00102)	7	0.012	0.022		1	Toll pathway-drosophila (P06217)	1	0.002	0.004
2	transcription regulator activity (GO:0140110)	14	0.024	0.037		2	cellular process (GO:0009987)	260	0.448	0.296		2	membrane part (GO:0044425)	54	0.093	0.039		2	cytoskeletal protein (PC00085)	26	0.045	0.082		2	Axon guidance mediated by netrin (P00009)	1	0.002	0.004
3	molecular transducer activity (GO:0060089)	7	0.012	0.019		3	reproductive process (GO:0022414)	2	0.003	0.002		3	membrane (GO:0016020)	92	0.158	0.066		3	transporter (PC00227)	18	0.031	0.056		3	Axon guidance mediated by Slit/Robo (P00008)	1	0.002	0.004
4	binding (GO:0005488)	156	0.269	0.414		4	multi-organism process (GO:0051704)	3	0.005	0.003		4	synapse (GO:0045202)	2	0.003	0.001		4	scaffold/adaptor protein (PC00226)	16	0.028	0.05		4	Apoptosis signaling pathway (P00006)	7	0.012	0.027
5	structural molecule activity (GO:0005198)	34	0.059	0.09		5	localization (GO:0051179)	72	0.124	0.082		5	organelle part (GO:0044422)	138	0.238	0.099		5	nucleic acid binding protein (PC00171)	45	0.077	0.141		5	Gonadotropin-releasing hormone receptor pathway (P06664)	10	0.017	0.039
6	molecular function regulator (GO:0098772)	14	0.024	0.037		6	reproduction (GO:0000003)	2	0.003	0.002		6	extracellular region part (GO:0044421)	30	0.052	0.022		6	intercellular signal molecule (PC00207)	5	0.009	0.016		6	Angiogenesis (P00005)	9	0.015	0.035
7	catalytic activity (GO:0003824)	127	0.219	0.337		7	biological regulation (GO:0065007)	116	0.2	0.132		7	cell junction (GO:0030054)	4	0.007	0.003		7	protein-binding activity modulator (PC00095)	19	0.033	0.06		7	Alzheimer disease-presenilin pathway (P00004)	3	0.005	0.012
8	transporter activity (GO:0005215)	20	0.034	0.053		8	response to stimulus (GO:0050896)	58	0.1	0.066		8	membrane-enclosed lumen (GO:0031974)	33	0.057	0.024		8	calcium-binding protein (PC00060)	9	0.015	0.028		8	Alzheimer disease-amyloid secretase pathway (P00003)	1	0.002	0.004
						9	signaling (GO:0023052)	28	0.048	0.032		9	protein-containing complex (GO:0032991)	133	0.229	0.096		9	gene-specific transcriptional regulator (PC00264)	12	0.021	0.038		9	Methylmalonyl pathway (P02755)	1	0.002	0.004
						10	developmental process (GO:0032502)	24	0.041	0.027		10	supramolecular complex (GO:0099080)	14	0.024	0.01		10	defense/immunity protein (PC00090)	3	0.005	0.009		10	CCKR signaling map (P06959)	11	0.019	0.043
						11	multicellular organismal process (GO:0032501)	23	0.04	0.026		11	extracellular region (GO:0005576)	30	0.052	0.022		11	translational protein (PC00263)	43	0.074	0.135		11	Ubiquitin proteasome pathway (P00060)	4	0.007	0.016
	A*: Number of genes					12	locomotion (GO:0040011)	7	0.012	0.008		12	cell (GO:0005623)	313	0.539	0.225		12	metabolite interconversion enzyme (PC00262)	40	0.069	0.125		12	p53 pathway (P00059)	3	0.005	0.012
	B*: Percent of gene hit against total number of genes (840)					13	biological adhesion (GO:0022610)	5	0.009	0.006		13	cell part (GO:0044464)	313	0.539	0.225		13	protein modifying enzyme (PC00260)	35	0.06	0.11		13	mRNA splicing (P00058)	1	0.002	0.004
	C*: Percent of gene hit against total number of Function hits					14	metabolic process (GO:0008152)	175	0.301	0.199		14	organelle (GO:0043226)	231	0.398	0.166		14	chromatin/chromatin-binding, or -regulatory protein (PC00077)	4	0.007	0.013		14	Wnt signaling pathway (P00057)	7	0.012	0.027
						15	growth (GO:0040007)	2	0.003	0.002								15	transfer/carrier protein (PC00219)	5	0.009	0.016		15	VEGF signaling pathway (P00056)	5	0.009	0.019
						16	cell population proliferation (GO:0008283)	3	0.005	0.003								16	membrane traffic protein (PC00150)	18	0.031	0.056		16	Transcription regulation by bZIP transcription factor (P00055)	3	0.005	0.012
						17	immune system process (GO:0002376)	10	0.017	0.011								17	chaperone (PC00072)	6	0.01	0.019		17	Fructose galactose metabolism (P02744)	1	0.002	0.004
																		18	storage protein (PC00210)	5	0.009	0.016		18	Toll receptor signaling pathway (P00054)	2	0.003	0.008
																		19	transmembrane signal receptor (PC00197)	3	0.005	0.009		19	T cell activation (P00053)	7	0.012	0.027
																								20	TGF-beta signaling pathway (P00052)	2	0.003	0.008
																								21	TCA cycle (P00051)	1	0.002	0.004
																								22	Parkinson disease (P00049)	14	0.024	0.054
																								23	De novo purine biosynthesis (P02738)	3	0.005	0.012
																								24	PI3 kinase pathway (P00048)	1	0.002	0.004
																								25	PDGF signaling pathway (P00047)	7	0.012	0.027
																								26	Oxidative stress response (P00046)	2	0.003	0.008
																								27	Notch signaling pathway (P00045)	1	0.002	0.004
																								28	Nicotinic acetylcholine receptor signaling pathway (P00044)	5	0.009	0.019
																								29	Muscarinic acetylcholine receptor 2 and 4 signaling pathway (P00043)	1	0.002	0.004
																								30	Muscarinic acetylcholine receptor 1 and 3 signaling pathway (P00042)	1	0.002	0.004
																								31	Asparagine and aspartate biosynthesis (P02730)	1	0.002	0.004
																								32	Synaptic vesicle trafficking (P05734)	2	0.003	0.008
																								33	Metabotropic glutamate receptor group III pathway (P00039)	2	0.003	0.008
																								34	JAK/STAT signaling pathway (P00038)	3	0.005	0.012
																								35	Ionotropic glutamate receptor pathway (P00037)	4	0.007	0.016
																								36	Interleukin signaling pathway (P00036)	4	0.007	0.016
																								37	Interferon-gamma signaling pathway (P00035)	2	0.003	0.008
																								38	Adenine and hypoxanthine salvage pathway (P02723)	2	0.003	0.008
																								39	Integrin signalling pathway (P00034)	10	0.017	0.039
																								40	Insulin/IGF pathway-protein kinase B signaling cascade (P00033)	1	0.002	0.004
																								41	ATP synthesis (P02721)	1	0.002	0.004
																								42	Insulin/IGF pathway-mitogen activated protein kinase kinase/MAP kinase cascade (P00032)	3	0.005	0.012
																								43	p53 pathway feedback loops 2 (P04398)	2	0.003	0.008
																								44	Inflammation mediated by chemokine and cytokine signaling pathway (P00031)	9	0.015	0.035
																								45	p53 pathway by glucose deprivation (P04397)	1	0.002	0.004
																								46	Hypoxia response via HIF activation (P00030)	4	0.007	0.016
																								47	Thyrotropin-releasing hormone receptor signaling pathway (P04394)	2	0.003	0.008
																								48	Ras Pathway (P04393)	3	0.005	0.012
																								49	Oxytocin receptor mediated signaling pathway (P04391)	2	0.003	0.008
																								50	Huntington disease (P00029)	7	0.012	0.027
																								51	Heterotrimeric G-protein signaling pathway-Gq alpha and Go alpha mediated pathway (P00027)	2	0.003	0.008
																								52	p38 MAPK pathway (P05918)	1	0.002	0.004
																								53	Heterotrimeric G-protein signaling pathway-Gi alpha and Gs alpha mediated pathway (P00026)	3	0.005	0.012
																								54	Hedgehog signaling pathway (P00025)	1	0.002	0.004
																								55	Sulfate assimilation (P02778)	1	0.002	0.004
																								56	Glycolysis (P00024)	2	0.003	0.008
																								57	Succinate to proprionate conversion (P02777)	2	0.003	0.008
																								58	General transcription regulation (P00023)	3	0.005	0.012
																								59	Nicotine pharmacodynamics pathway (P06587)	1	0.002	0.004
																								60	Enkephalin release (P05913)	1	0.002	0.004
																								61	FGF signaling pathway (P00021)	9	0.015	0.035
																								62	Dopamine receptor mediated signaling pathway (P05912)	1	0.002	0.004
																								63	FAS signaling pathway (P00020)	1	0.002	0.004
																								64	Angiotensin II-stimulated signaling through G proteins and beta-arrestin (P05911)	1	0.002	0.004
																								65	Histamine H2 receptor mediated signaling pathway (P04386)	1	0.002	0.004
																								66	Pyruvate metabolism (P02772)	1	0.002	0.004
																								67	Cortocotropin releasing factor receptor signaling pathway (P04380)	1	0.002	0.004
																								68	Endothelin signaling pathway (P00019)	3	0.005	0.012
																								69	EGF receptor signaling pathway (P00018)	10	0.017	0.039
																								70	DNA replication (P00017)	1	0.002	0.004
																								71	Cytoskeletal regulation by Rho GTPase (P00016)	5	0.009	0.019
																								72	Circadian clock system (P00015)	1	0.002	0.004
																								73	Purine metabolism (P02769)	2	0.003	0.008
																								74	Cell cycle (P00013)	1	0.002	0.004
																								75	Cadherin signaling pathway (P00012)	3	0.005	0.012
																								76	Beta3 adrenergic receptor signaling pathway (P04379)	1	0.002	0.004
																								77	Blood coagulation (P00011)	2	0.003	0.008
																								78	Beta2 adrenergic receptor signaling pathway (P04378)	3	0.005	0.012
																								79	B cell activation (P00010)	5	0.009	0.019
																								80	Beta1 adrenergic receptor signaling pathway (P04377)	3	0.005	0.012
																								81	5HT4 type receptor mediated signaling pathway (P04376)	1	0.002	0.004
																								82	5HT2 type receptor mediated signaling pathway (P04374)	2	0.003	0.008
																								83	5-Hydroxytryptamine degredation (P04372)	2	0.003	0.008
